# Supplementary material for: Characterization of Biological Pathways Regulating Acute Cold Resistance of Zebrafish
Source: Int J Mol Sci. 2021 Mar 16;22(6):3028. doi: 10.3390/ijms22063028 (PMC8001686; doi:10.3390/ijms22063028)
Supplement: Supplementary file 1 [file ijms-22-03028-s001.zip]

Archive with 9 entries (8 files):
- Supplemental Materials/
- Supplemental Materials/Supplemental Figures.docx
- Supplemental Materials/Table S1 The DEGs regulated by development, cold stress, rewarming and cold-induced damages.xlsx
- Supplemental Materials/Table S2 Comparison between the RNA-seq and qPCR results.xlsx
- Supplemental Materials/Table S3 Enriched GO terms for the DEG clusters.xlsx
- Supplemental Materials/Table S4 Genes affected by the inhibitors.xlsx
- Supplemental Materials/Table S5 Reads number and mapping statics.xlsx
- Supplemental Materials/Table S6 Identification of internal references.xlsx
- Supplemental Materials/Table S7 Sequences and amplification efficiencies of the qPCR primers.xlsx
