# Supplementary material for: Characterization of Biological Pathways Regulating Acute Cold Resistance of Zebrafish
Source: Int J Mol Sci. 2021 Mar 16;22(6):3028. doi: 10.3390/ijms22063028 (PMC8001686; doi:10.3390/ijms22063028)
Supplement: Supplementary file 1 [file ijms-22-03028-s001.zip › Supplemental Materials/Table S1 The DEGs regulated by development, cold stress, rewarming and cold-induced damages.xlsx]

## Sheet: dr
The DEGs related to normal development were identified by comparing gene expressions at the indicated time points with those at 96 hpf
ctrl_97hpf/ctrl_96hpf
Gene ID	Gene name	log2Foldchange	padj
ENSDARG00000034503	per2	3.31809	1.21778e-211
ENSDARG00000078567	lonrf1l	2.27894	9.58099e-37
ENSDARG00000045768	cry1a	1.82566	9.3624e-115
ENSDARG00000091131	cry3b	1.72546	3.35541e-47
ENSDARG00000007080	rhcgl1	1.3238	0.000520157
ENSDARG00000041140	ddb2	1.20198	6.61727e-15
ENSDARG00000059054	pdk2b	1.1322	4.90586e-05
ENSDARG00000075048	lonrf1	1.10937	1.35855e-46
ENSDARG00000087873	eevs	1.08856	8.15043e-10
ENSDARG00000087188	nfil3-6	1.02499	2.74264e-06
ENSDARG00000091209	ucp3	1.00579	0.00115734
ENSDARG00000040278	klhl38b	0.914222	0.00443862
ENSDARG00000096843	zgc:193593	0.869251	6.28391e-15
ENSDARG00000091906	rbp7a	0.861825	0.00115734
ENSDARG00000010231	ppm1na	0.840389	1.63998e-05
ENSDARG00000117818	CR926130.2	0.823548	0.00291193
ENSDARG00000039117	tefa	0.807983	1.06662e-22
ENSDARG00000028804	ankrd9	0.797965	0.000121458
ENSDARG00000056141	coq10b	0.797473	0.00115734
ENSDARG00000055854	nr4a3	0.796043	0.000464994
ENSDARG00000102048	slc25a43	0.737757	3.29083e-06
ENSDARG00000056921	ankk1	0.731171	3.14879e-06
ENSDARG00000088137	adgrg2a	0.724236	2.77805e-06
ENSDARG00000039931	slc25a33	0.721697	4.31428e-19
ENSDARG00000022303	higd1a	0.700349	3.95469e-09
ENSDARG00000023217	crema	0.69768	1.88618e-06
ENSDARG00000070575	fam131bb	0.69261	0.00583614
ENSDARG00000036587	cbr1	0.688583	0.000690639
ENSDARG00000013050	abcc12	0.669352	7.194e-06
ENSDARG00000002396	cry-dash	0.662571	1.82619e-07
ENSDARG00000029766	nr1i2	0.66154	1.80908e-06
ENSDARG00000045299	vmo1b	0.659278	0.00824229
ENSDARG00000102435	plekhf1	0.651055	0.00425153
ENSDARG00000037121	mat2ab	0.644665	2.74264e-06
ENSDARG00000070972	si:ch211-81a5.8	0.633533	3.40623e-05
ENSDARG00000078619	pnp5a	0.610621	3.21569e-05
ENSDARG00000075612	ercc6	0.609788	8.1059e-09
ENSDARG00000002897	si:ch211-160o17.2	0.60558	0.00947795
ENSDARG00000101613	si:dkey-238i5.2	0.601445	0.00166414
ENSDARG00000086856	stk35	0.59554	0.000546403
ENSDARG00000067848	nmrk2	0.592494	4.3665e-06
ENSDARG00000062315	sik2b	0.590225	6.88202e-12
ENSDARG00000074337	cbfa2t2	-0.665337	6.26261e-05
ENSDARG00000027744	gadd45ba	-0.680958	1.86886e-07
ENSDARG00000109253	rpl30	-0.691857	0.000720675
ENSDARG00000042667	klf2a	-0.693964	0.00669514
ENSDARG00000113441	klf2a	-0.728466	0.00848694
ENSDARG00000115563	egr1	-0.733951	0.00360109
ENSDARG00000113850	crx	-0.89042	0.00940079
ENSDARG00000077799	egr4	-0.90147	0.00143593
ENSDARG00000055752	npas4a	-1.31397	0.00206005
ENSDARG00000031683	fosab	-1.3942	0.0061398
ENSDARG00000114085	pvalb2	-1.65752	0.0031557
ctrl_98hpf/ctrl_96hpf
Gene ID	Gene name	log2Foldchange	padj
ENSDARG00000034503	per2	2.77791	9.03858e-146
ENSDARG00000091131	cry3b	2.21976	4.1705e-81
ENSDARG00000045768	cry1a	1.44506	7.35168e-70
ENSDARG00000075048	lonrf1	1.14371	3.70896e-50
ENSDARG00000039117	tefa	0.827798	6.43271e-24
ENSDARG00000057652	dbpb	-1.20353	1.7327e-20
ENSDARG00000089138	si:ch1073-440b2.1	0.844574	2.30119e-20
ENSDARG00000069074	cry3a	0.69994	1.3377e-17
ENSDARG00000002396	cry-dash	0.943391	3.49606e-17
ENSDARG00000027088	ptgdsb.1	0.842175	4.49516e-15
ENSDARG00000087873	eevs	1.14324	4.69055e-11
ENSDARG00000003820	nr1d2a	-0.855846	2.56906e-10
ENSDARG00000056885	per1a	-1.14738	2.1776e-08
ENSDARG00000075612	ercc6	0.586559	3.73256e-08
ENSDARG00000033160	nr1d1	-0.851025	2.91915e-06
ENSDARG00000069095	gls2a	0.758064	7.71794e-06
ENSDARG00000011770	dhrs12	0.588772	1.02097e-05
ENSDARG00000002405	si:ch211-225b11.1	0.909944	1.57671e-05
ENSDARG00000111240	dhrs13a.2	-0.87174	1.57671e-05
ENSDARG00000097533	BX571880.1	0.782332	7.29616e-05
ENSDARG00000098386	ctps1b	0.798729	0.000201909
ENSDARG00000116439	AL732562.1	-0.769443	0.000239141
ENSDARG00000096842	CT573157.1	-0.952396	0.000239246
ENSDARG00000071626	ptgdsb.2	0.608787	0.000334995
ENSDARG00000077762	si:rp71-79p20.2	-0.591588	0.00037665
ENSDARG00000004187	zgc:122979	-0.646981	0.000465438
ENSDARG00000078755	plppr4b	-0.601553	0.000473367
ENSDARG00000068194	klf9	-0.977505	0.000674481
ENSDARG00000055752	npas4a	-1.35939	0.000733074
ENSDARG00000006588	zgc:111983	0.839975	0.00105543
ENSDARG00000102435	plekhf1	0.686936	0.00105543
ENSDARG00000037363	st5	-0.599872	0.00114815
ENSDARG00000114085	pvalb2	-1.70764	0.00118068
ENSDARG00000031683	fosab	-1.49096	0.00138506
ENSDARG00000109253	rpl30	-0.629987	0.00175707
ENSDARG00000099185	chia.2	0.848506	0.00253395
ENSDARG00000078552	grhl3	0.753133	0.00314886
ENSDARG00000078973	uckl1b	0.767166	0.00314886
ENSDARG00000059370	nr1d4b	-0.708801	0.0041856
ENSDARG00000045015	cyp27b1	-0.702942	0.00779623
ctrl_102hpf/ctrl_96hpf
Gene ID	Gene name	log2Foldchange	padj
ENSDARG00000012499	per1b	-1.66101	7.69204e-77
ENSDARG00000058094	ciarta	-1.13885	1.40173e-54
ENSDARG00000057652	dbpb	-1.5752	3.50772e-33
ENSDARG00000017780	rorcb	1.06087	1.44022e-32
ENSDARG00000056885	per1a	-2.14505	1.13403e-28
ENSDARG00000033160	nr1d1	-1.68523	4.22451e-25
ENSDARG00000091131	cry3b	1.13394	9.71674e-19
ENSDARG00000027088	ptgdsb.1	0.909483	1.47082e-17
ENSDARG00000056511	arr3a	-0.631778	7.30149e-17
ENSDARG00000045768	cry1a	-0.836618	5.21223e-16
ENSDARG00000068586	CU302253.1	0.944721	4.1218e-15
ENSDARG00000055591	pipox	0.955746	1.33015e-14
ENSDARG00000009594	nr1d2b	-0.692264	6.4326e-14
ENSDARG00000103342	wu:fa56d06	1.16388	6.76751e-14
ENSDARG00000075161	defbl1	-0.814832	6.96402e-14
ENSDARG00000096843	zgc:193593	0.836839	7.34848e-14
ENSDARG00000092976	si:ch211-127i16.2	0.831552	1.41361e-13
ENSDARG00000098475	arr3b	-0.692345	2.75203e-13
ENSDARG00000003113	ada	0.684694	3.88304e-13
ENSDARG00000024195	znf395b	-0.801156	7.88265e-13
ENSDARG00000100635	chia.1	1.17935	1.64495e-12
ENSDARG00000103266	ogal	0.670795	2.17217e-12
ENSDARG00000088171	ciartb	-0.726112	2.50051e-12
ENSDARG00000061355	aoc1	1.35515	3.64006e-12
ENSDARG00000099185	chia.2	1.59733	3.82277e-12
ENSDARG00000104818	si:ch211-93f2.1	0.600387	1.0887e-11
ENSDARG00000032639	cd36	0.889354	3.15178e-11
ENSDARG00000045979	zgc:153704	0.724282	3.26927e-11
ENSDARG00000099558	NPC1L1	0.830601	3.26927e-11
ENSDARG00000006427	fabp2	0.863057	6.64862e-11
ENSDARG00000056719	slc6a19b	1.17308	6.64862e-11
ENSDARG00000074613	si:ch211-240l19.6	1.50143	6.64862e-11
ENSDARG00000020952	si:ch211-214j8.1	0.713739	1.02209e-10
ENSDARG00000029747	mep1a.1	1.72514	1.21135e-10
ENSDARG00000097503	si:ch73-288o11.5	0.933845	1.70122e-10
ENSDARG00000016918	ace2	0.908921	1.96604e-10
ENSDARG00000022261	pdzk1	0.780221	2.53773e-10
ENSDARG00000079647	muc13b	0.643914	3.4626e-10
ENSDARG00000071626	ptgdsb.2	0.912686	5.13938e-10
ENSDARG00000044566	fabp6	0.995323	5.48539e-10
ENSDARG00000053097	hsf2	-0.66018	8.09219e-10
ENSDARG00000075931	acsl5	0.757758	1.21279e-09
ENSDARG00000074698	sdsl	0.585151	2.38828e-09
ENSDARG00000055185	tm4sf5	0.790558	3.9883e-09
ENSDARG00000057575	pnp4a	-0.69086	4.43638e-09
ENSDARG00000044528	slc15a1b	0.869892	7.96131e-09
ENSDARG00000101597	si:dkeyp-57d7.4	-1.00027	9.77523e-09
ENSDARG00000025595	agmo	0.975956	1.17523e-08
ENSDARG00000059227	fabp1b.1	0.728279	1.23206e-08
ENSDARG00000055539	epdl2	0.798247	1.3369e-08
ENSDARG00000019260	dhrs9	0.688864	1.39255e-08
ENSDARG00000061858	zgc:153968	1.36841	1.42332e-08
ENSDARG00000026229	prnpa	0.836329	1.54156e-08
ENSDARG00000010519	per3	-0.628608	1.65114e-08
ENSDARG00000091916	ugt5b4	0.632424	1.67486e-08
ENSDARG00000021172	cyp2ad2	1.23566	1.86444e-08
ENSDARG00000101629	CABZ01079192.1	0.739102	1.86677e-08
ENSDARG00000100792	zgc:154142	1.46321	2.30186e-08
ENSDARG00000003902	ctsl.1	1.26524	2.3686e-08
ENSDARG00000045414	elovl2	0.703064	2.3686e-08
ENSDARG00000100315	slc15a1a	1.35205	2.44613e-08
ENSDARG00000037873	cyp3c3	1.10448	2.73385e-08
ENSDARG00000068088	tcnba	0.776338	2.73385e-08
ENSDARG00000110230	fabp2	0.662392	2.73385e-08
ENSDARG00000060879	slc28a1	1.21852	3.46779e-08
ENSDARG00000008029	mep1a.2	1.52303	3.49485e-08
ENSDARG00000055172	si:ch211-256m1.8	-0.647406	4.1888e-08
ENSDARG00000117050	si:ch211-240l19.5	1.3082	4.3988e-08
ENSDARG00000033285	gsto2	0.700104	4.7493e-08
ENSDARG00000044280	opn1mw2	0.807672	5.2052e-08
ENSDARG00000041848	rh50	1.86736	5.84976e-08
ENSDARG00000040747	tm4sf4	0.783966	5.95408e-08
ENSDARG00000040683	MEP1B	1.41228	9.47332e-08
ENSDARG00000089399	tmem176l.2	0.870527	1.05691e-07
ENSDARG00000098586	zgc:194887	1.02204	1.08535e-07
ENSDARG00000009153	pla2g1b	1.62915	1.22353e-07
ENSDARG00000041540	sult1st2	1.48458	1.23052e-07
ENSDARG00000073742	prss59.2	0.726398	1.40111e-07
ENSDARG00000016290	clca1	2.35136	1.48096e-07
ENSDARG00000101051	ctsbb	1.87931	1.48921e-07
ENSDARG00000053526	enpp7.1	1.44593	1.51394e-07
ENSDARG00000023712	mao	0.680966	1.53999e-07
ENSDARG00000037551	pm20d1.1	0.997298	1.96672e-07
ENSDARG00000039272	pls1	0.698184	2.07456e-07
ENSDARG00000016494	ddc	0.725043	2.44691e-07
ENSDARG00000041083	anpepa	0.934373	2.61592e-07
ENSDARG00000068374	si:ch211-132b12.7	-1.06007	2.80844e-07
ENSDARG00000105522	si:ch211-196f2.3	0.820867	2.8783e-07
ENSDARG00000060671	lct	1.03488	3.08458e-07
ENSDARG00000069018	cyp7a1	0.689704	3.29921e-07
ENSDARG00000054898	ms4a17a.16	1.0395	3.65725e-07
ENSDARG00000068680	ctrl	1.01068	3.65725e-07
ENSDARG00000045442	cpb1	0.755299	4.01496e-07
ENSDARG00000098805	vwa11	0.760123	4.11413e-07
ENSDARG00000089310	gc	0.75038	4.4504e-07
ENSDARG00000078095	cipcb	-0.753749	4.68737e-07
ENSDARG00000103687	sycn.2	1.07716	5.11004e-07
ENSDARG00000077201	myo7bb	0.747401	5.56356e-07
ENSDARG00000043173	CELA1 (1 of many)	1.76721	5.93931e-07
ENSDARG00000090428	ctrb1	1.0874	7.41146e-07
ENSDARG00000038439	fabp10a	0.671182	8.1435e-07
ENSDARG00000103639	si:dkey-36i7.3	0.715478	8.34413e-07
ENSDARG00000042993	prss1	0.811756	9.00686e-07
ENSDARG00000063665	mat2al	1.14755	9.00686e-07
ENSDARG00000103878	anpepb	0.773138	9.04975e-07
ENSDARG00000012366	fbp2	-0.807635	9.16893e-07
ENSDARG00000005913	tgm1l3	0.906542	9.75227e-07
ENSDARG00000097533	BX571880.1	0.882284	1.07781e-06
ENSDARG00000102364	si:dkey-202l22.6	-1.0447	1.1374e-06
ENSDARG00000017882	rdh1	0.601948	1.30694e-06
ENSDARG00000022183	gsto1	1.28437	1.32994e-06
ENSDARG00000075397	cipca	-0.752482	1.38392e-06
ENSDARG00000017314	CELA1 (1 of many)	0.96366	1.47595e-06
ENSDARG00000013871	slc5a1	0.757641	1.93066e-06
ENSDARG00000090618	malrd1	0.800588	2.02986e-06
ENSDARG00000029230	pnp4b	0.884088	2.1211e-06
ENSDARG00000099111	zgc:175280	0.790825	2.12224e-06
ENSDARG00000110297	ctrb1	0.829574	2.18241e-06
ENSDARG00000087633	si:dkey-11o18.5	1.23638	2.36882e-06
ENSDARG00000012829	asah2	0.913162	2.55848e-06
ENSDARG00000076294	klb	0.959086	3.65206e-06
ENSDARG00000095633	si:ch211-133l5.7	0.948574	3.87503e-06
ENSDARG00000007276	ela3l	1.10291	4.23724e-06
ENSDARG00000079274	prss59.1	0.905206	4.73657e-06
ENSDARG00000061471	sema5ba	-0.743726	5.37578e-06
ENSDARG00000114256	ela2l	0.948776	5.43661e-06
ENSDARG00000009844	dusp23a	1.53425	6.32178e-06
ENSDARG00000031757	tmc4	1.02776	7.89626e-06
ENSDARG00000059305	tmem37	0.738168	8.20909e-06
ENSDARG00000038703	hkdc1	0.616573	8.61326e-06
ENSDARG00000096739	si:dkey-219e21.2	1.33639	8.79753e-06
ENSDARG00000074337	cbfa2t2	-0.684229	8.83416e-06
ENSDARG00000010936	abcb4	0.698661	9.08234e-06
ENSDARG00000075159	meltf	0.710804	9.08234e-06
ENSDARG00000102722	itih3b	0.86517	9.08234e-06
ENSDARG00000038009	CT573429.1	0.994711	9.75418e-06
ENSDARG00000104829	zgc:112146	0.892225	1.08144e-05
ENSDARG00000069817	crygm2d17	-0.607016	1.18776e-05
ENSDARG00000089362	grn1	0.838394	1.18776e-05
ENSDARG00000039730	zgc:112160	0.926275	1.2138e-05
ENSDARG00000009612	chia.3	1.84261	1.30224e-05
ENSDARG00000074528	unm_sa821	-0.650537	1.46387e-05
ENSDARG00000103295	cyp3a65	0.91058	1.49779e-05
ENSDARG00000008457	faah2a	0.759352	1.70416e-05
ENSDARG00000019228	mogat2	0.63251	1.70982e-05
ENSDARG00000029822	cel.2	0.620714	1.71273e-05
ENSDARG00000069065	btg3	-0.626393	1.95831e-05
ENSDARG00000019932	slc5a11	0.772988	1.95841e-05
ENSDARG00000044935	hpdb	0.7312	1.96184e-05
ENSDARG00000093844	zgc:136461	1.66902	2.08338e-05
ENSDARG00000038475	acy1	0.612063	2.09202e-05
ENSDARG00000041685	si:dkey-105h12.2	0.676191	2.14618e-05
ENSDARG00000053774	alpi.2	0.833017	2.28852e-05
ENSDARG00000116311	ccnl1a	-8.78619	2.66223e-05
ENSDARG00000023768	mfsd4aa	0.789384	3.03054e-05
ENSDARG00000041108	ctsh	0.70048	3.41295e-05
ENSDARG00000056765	ela2l	1.10783	3.41295e-05
ENSDARG00000052905	zgc:165423	0.633178	3.45562e-05
ENSDARG00000117613	CABZ01030033.1	1.21387	4.11735e-05
ENSDARG00000098063	alp3	1.69464	4.43683e-05
ENSDARG00000052515	calcoco2	0.778405	4.93609e-05
ENSDARG00000007480	rpe65a	-0.800879	4.93989e-05
ENSDARG00000015033	slc23a1	0.769716	4.93989e-05
ENSDARG00000100955	stk24a	0.828233	5.02981e-05
ENSDARG00000045835	si:dkey-14d8.6	1.12238	5.08178e-05
ENSDARG00000096445	si:ch211-214p16.3	2.2267	6.70035e-05
ENSDARG00000116523	si:dkey-7c18.24	1.25819	6.93525e-05
ENSDARG00000059699	dnajc16	0.747134	6.95348e-05
ENSDARG00000052578	c6ast4	1.10305	6.9542e-05
ENSDARG00000058218	fam151a	0.718785	7.42672e-05
ENSDARG00000014232	si:dkey-121j17.5	0.879902	7.65233e-05
ENSDARG00000040466	vil1	0.650649	7.65233e-05
ENSDARG00000113624	zgc:112160	0.84727	7.75076e-05
ENSDARG00000094719	CR318588.3	0.707762	8.07373e-05
ENSDARG00000098949	mslna	0.823137	8.66445e-05
ENSDARG00000018361	sult1st3	1.10054	9.01194e-05
ENSDARG00000056744	ela2	0.882959	9.168e-05
ENSDARG00000114648	arr3a	-0.905188	9.83801e-05
ENSDARG00000022176	IGLON5	-0.642867	9.90692e-05
ENSDARG00000040123	zfpm2a	-0.917227	0.000106665
ENSDARG00000112123	bhlhe41	-0.720256	0.000113981
ENSDARG00000007906	lrp2b	0.780628	0.000116838
ENSDARG00000087625	si:ch211-173a9.6	0.744239	0.0001252
ENSDARG00000089919	si:ch211-161h7.8	0.72173	0.000126197
ENSDARG00000009443	zgc:92137	1.08694	0.000138385
ENSDARG00000070021	cyp3c4	0.997442	0.000148154
ENSDARG00000003615	slc26a3.2	0.717324	0.000150439
ENSDARG00000059956	ptk6b	0.591114	0.000153661
ENSDARG00000013856	amy2a	1.0985	0.00016863
ENSDARG00000042953	cyp2n13	1.23757	0.000186111
ENSDARG00000114728	zgc:136461	0.98588	0.000213442
ENSDARG00000091560	slc6a19a.2	0.678001	0.00022309
ENSDARG00000039422	fuom	1.02846	0.000223902
ENSDARG00000060350	apoda.2	0.601831	0.000244727
ENSDARG00000003909	ftr01	0.931315	0.00027654
ENSDARG00000005894	slc7a9	0.884487	0.000282949
ENSDARG00000006811	sult1st6	0.655717	0.000282949
ENSDARG00000012297	cnga3b	-0.786568	0.000289127
ENSDARG00000043722	cpa4	0.705604	0.000319252
ENSDARG00000040427	acot19	0.997353	0.000320619
ENSDARG00000031534	CU571315.1	0.682175	0.000361801
ENSDARG00000101160	apoa4a	-0.70464	0.000388904
ENSDARG00000042753	cts12	1.34177	0.000395106
ENSDARG00000079393	tmprss15	1.06845	0.000399559
ENSDARG00000090727	celf5b	-1.1659	0.000413975
ENSDARG00000012903	slc34a2a	0.726964	0.000423384
ENSDARG00000115947	si:ch211-107o10.3	0.613178	0.000423384
ENSDARG00000104721	si:dkey-203a12.9	1.02829	0.000450248
ENSDARG00000053875	cryba1b	-0.629769	0.000460822
ENSDARG00000087782	rnf152	0.590207	0.000461029
ENSDARG00000068220	mbl2	0.592778	0.000482698
ENSDARG00000032221	phactr4b	-0.73372	0.000489107
ENSDARG00000037000	fkbp11	0.691731	0.000502841
ENSDARG00000026017	xpnpep2	0.752105	0.000514064
ENSDARG00000004964	cyp4t8	0.893454	0.000558907
ENSDARG00000101695	si:dkey-26m3.3	0.86763	0.000558956
ENSDARG00000104540	cyp2aa8	-0.702571	0.000583302
ENSDARG00000005565	entpd8	1.09749	0.000584167
ENSDARG00000003977	zgc:153896	0.749214	0.000588352
ENSDARG00000112368	enpp7.1	1.91551	0.000627453
ENSDARG00000101567	guca1e	1.0221	0.000651688
ENSDARG00000030758	guca1c	-0.665409	0.000676681
ENSDARG00000113218	FP236810.2	0.769931	0.000698762
ENSDARG00000070581	ggact.1	0.829517	0.000742753
ENSDARG00000059729	sec14l8	0.713067	0.000771846
ENSDARG00000098995	cyp2k6	1.91608	0.000788701
ENSDARG00000111005	h3f3c	-0.892579	0.000821778
ENSDARG00000101749	zgc:92161	1.23072	0.000883941
ENSDARG00000114085	pvalb2	-1.63118	0.000948642
ENSDARG00000116378	ms4a17a.17	0.860473	0.000958147
ENSDARG00000027009	zgc:85777	0.892303	0.000975455
ENSDARG00000030915	cpa1	1.003	0.000985824
ENSDARG00000043168	CELA1 (1 of many)	0.915955	0.000994157
ENSDARG00000039116	nr5a5	1.31613	0.000996779
ENSDARG00000100986	INHBC	0.739956	0.0010576
ENSDARG00000101595	tgm1l2	0.816392	0.00115462
ENSDARG00000099960	elovl1a	-0.639641	0.00125756
ENSDARG00000109782	dpysl2b	-1.38111	0.00126871
ENSDARG00000058775	43740	0.705172	0.00137447
ENSDARG00000044976	krt93	1.15649	0.00142951
ENSDARG00000112650	idh1	0.975762	0.00147353
ENSDARG00000090814	si:dkey-18a10.3	-1.26587	0.00159618
ENSDARG00000092833	CR318588.2	1.0821	0.00159618
ENSDARG00000012355	galnt8a.1	0.818259	0.00184119
ENSDARG00000078389	ifi46	0.882452	0.00184119
ENSDARG00000077688	cpo	0.71859	0.00206273
ENSDARG00000114387	CU499336.2	0.729577	0.00215154
ENSDARG00000111240	dhrs13a.2	-0.62596	0.00224139
ENSDARG00000029057	tm6sf2	-0.851197	0.00230199
ENSDARG00000103347	cyp2aa3	-0.821577	0.00231652
ENSDARG00000094910	si:dkey-22i16.7	1.3965	0.00237651
ENSDARG00000116439	AL732562.1	-0.627336	0.00238098
ENSDARG00000103034	CABZ01068499.1	0.652572	0.00238256
ENSDARG00000090899	sycn.3	0.890574	0.00241122
ENSDARG00000115501	shisa6	-0.621475	0.00251024
ENSDARG00000077880	si:ch211-255i20.3	0.725842	0.00255556
ENSDARG00000105351	si:ch211-113d11.6	0.596543	0.00255852
ENSDARG00000091609	spink4	0.644455	0.00258935
ENSDARG00000087197	ros1	0.623461	0.00272371
ENSDARG00000117740	CABZ01113369.1	-0.601719	0.00272371
ENSDARG00000094077	si:dkey-21e2.16	0.86381	0.00296915
ENSDARG00000088044	si:ch73-139j3.4	1.01355	0.00317618
ENSDARG00000016391	calcoco1b	0.954942	0.0031837
ENSDARG00000103951	tspan34	0.92601	0.0032489
ENSDARG00000074791	aldh3a1	0.59436	0.00340623
ENSDARG00000097205	ulk2	-0.763062	0.00343
ENSDARG00000093193	chia.6	0.836435	0.00343746
ENSDARG00000100956	si:ch211-276i12.4	-0.747275	0.00366829
ENSDARG00000007382	ubtd1a	-0.637765	0.00376388
ENSDARG00000055078	chac2	0.602065	0.00382115
ENSDARG00000100465	clrn3	1.08548	0.00423892
ENSDARG00000074476	odam	-0.828006	0.00433518
ENSDARG00000053709	si:ch73-89b15.3	-0.873421	0.00441418
ENSDARG00000069630	tat	0.871758	0.00449436
ENSDARG00000088836	si:ch211-76m11.5	0.596416	0.00459929
ENSDARG00000100398	pax7a	-0.626342	0.0046308
ENSDARG00000105607	si:dkey-183c6.9	0.786586	0.00476811
ENSDARG00000111155	tnnc2	1.24802	0.00480565
ENSDARG00000076981	zgc:198329	1.11247	0.00513939
ENSDARG00000037533	mep1b	3.76783	0.0052005
ENSDARG00000074902	nol4la	-0.630131	0.00538651
ENSDARG00000095462	CELA1 (1 of many)	1.19463	0.00560151
ENSDARG00000040282	zgc:92590	1.55326	0.00584611
ENSDARG00000096722	si:dkey-16i5.8	0.841012	0.00592652
ENSDARG00000007715	lgsn	-0.584603	0.0066214
ENSDARG00000078552	grhl3	0.667878	0.00693103
ENSDARG00000079560	ptprh	0.824803	0.00721374
ENSDARG00000113995	prnpa	0.845713	0.00743014
ENSDARG00000101021	slc22a5	-0.762696	0.00752184
ENSDARG00000110378	BX088690.1	-0.828086	0.0077873
ENSDARG00000054534	ACOT12	0.600772	0.00803599
ENSDARG00000092532	si:dkey-21e2.8	1.00748	0.00816852
ENSDARG00000114607	neu3.3	1.08395	0.00860962
ENSDARG00000015134	camkk1b	-0.770665	0.00861325
ENSDARG00000092788	si:dkey-21e2.15	0.761491	0.00864974
ENSDARG00000045638	slc13a1	1.00929	0.00919521
ENSDARG00000038040	tpk1	0.857265	0.00927935
ENSDARG00000117231	FO834828.1	1.00443	0.00933961
ENSDARG00000045299	vmo1b	0.588743	0.00971518
ENSDARG00000012347	nacad	0.631534	0.00995718
ctrl_108hpf/ctrl_96hpf
Gene ID	Gene name	log2Foldchange	padj
ENSDARG00000012499	per1b	-2.8477	3.02201e-206
ENSDARG00000004060	bhlhe40	-1.7451	4.26954e-115
ENSDARG00000009637	rcvrn3	-1.27624	1.54976e-90
ENSDARG00000091131	cry3b	2.25572	5.8027e-85
ENSDARG00000058094	ciarta	-1.35333	6.3799e-82
ENSDARG00000102558	pde6ha	-1.86004	4.09102e-60
ENSDARG00000056511	arr3a	-0.987494	1.51386e-43
ENSDARG00000098475	arr3b	-1.10878	5.66449e-36
ENSDARG00000111073	zgc:110789	-48.5924	1.17334e-35
ENSDARG00000096842	CT573157.1	1.83208	2.30825e-33
ENSDARG00000068586	CU302253.1	1.31005	7.09901e-32
ENSDARG00000103342	wu:fa56d06	1.69099	2.30152e-31
ENSDARG00000103266	ogal	0.967222	2.75456e-28
ENSDARG00000008029	mep1a.2	2.66906	7.75269e-28
ENSDARG00000008275	klhl24b	0.802467	2.40562e-26
ENSDARG00000075161	defbl1	-1.05724	6.23357e-25
ENSDARG00000032639	cd36	1.27625	1.10977e-24
ENSDARG00000003902	ctsl.1	2.10571	3.14847e-24
ENSDARG00000056885	per1a	-1.89718	3.33676e-24
ENSDARG00000097323	si:ch211-14i3.2	2.12215	1.82541e-23
ENSDARG00000100315	slc15a1a	2.20044	2.82273e-23
ENSDARG00000100635	chia.1	1.55406	6.37481e-23
ENSDARG00000059370	nr1d4b	1.66925	1.14483e-22
ENSDARG00000114076	smc2	-24.5267	1.60767e-22
ENSDARG00000114516	CABZ01021592.1	-0.72938	2.83046e-22
ENSDARG00000053774	alpi.2	1.67047	3.32655e-22
ENSDARG00000037873	cyp3c3	1.73359	4.0768e-22
ENSDARG00000097503	si:ch73-288o11.5	1.29172	5.09292e-22
ENSDARG00000044528	slc15a1b	1.33276	5.39472e-22
ENSDARG00000101629	CABZ01079192.1	1.1646	5.39472e-22
ENSDARG00000030270	tnnt3a	-0.682791	8.9976e-22
ENSDARG00000086272	si:dkey-4p15.5	0.863155	1.03357e-21
ENSDARG00000102403	cry2	-1.1193	2.78256e-21
ENSDARG00000010519	per3	-0.976537	3.20211e-21
ENSDARG00000099101	gch2	-1.00274	4.34269e-21
ENSDARG00000013430	bhmt	-0.662418	5.69361e-21
ENSDARG00000029747	mep1a.1	2.32644	9.94183e-21
ENSDARG00000079647	muc13b	0.872006	1.3682e-20
ENSDARG00000034503	per2	1.08719	3.63966e-20
ENSDARG00000044566	fabp6	1.36744	6.42679e-20
ENSDARG00000016918	ace2	1.22165	8.26769e-20
ENSDARG00000056719	slc6a19b	1.5208	1.06737e-19
ENSDARG00000005713	ethe1	0.857891	1.38883e-19
ENSDARG00000003113	ada	0.810889	1.67559e-19
ENSDARG00000077688	cpo	1.72267	2.76499e-19
ENSDARG00000054898	ms4a17a.16	1.59264	4.80496e-19
ENSDARG00000042993	prss1	1.34173	5.2789e-19
ENSDARG00000024195	znf395b	-0.937454	5.97694e-19
ENSDARG00000010420	ndrg1b	1.02811	8.91637e-19
ENSDARG00000011583	cry1b	-1.24501	1.17854e-18
ENSDARG00000073742	prss59.2	1.11944	1.17854e-18
ENSDARG00000110297	ctrb1	1.39317	2.1308e-18
ENSDARG00000016290	clca1	3.47915	3.07507e-18
ENSDARG00000102249	pepd	0.674866	3.96724e-18
ENSDARG00000099558	NPC1L1	1.00374	1.05759e-17
ENSDARG00000099185	chia.2	1.88667	1.17266e-17
ENSDARG00000040683	MEP1B	2.06193	1.83172e-17
ENSDARG00000042010	pklr	0.642404	1.89169e-17
ENSDARG00000009153	pla2g1b	2.38959	2.45101e-17
ENSDARG00000061355	aoc1	1.57241	3.65778e-17
ENSDARG00000102555	si:dkey-33i11.9	0.823397	4.00515e-17
ENSDARG00000041083	anpepa	1.34543	4.19417e-17
ENSDARG00000093957	si:dkey-251i10.2	-0.894671	4.54604e-17
ENSDARG00000041848	rh50	2.56793	5.55708e-17
ENSDARG00000045442	cpb1	1.13894	7.89837e-17
ENSDARG00000079274	prss59.1	1.49435	8.19155e-17
ENSDARG00000031161	nr1d4a	1.41965	1.28917e-16
ENSDARG00000115484	clta	-1.52786	2.01533e-16
ENSDARG00000055185	tm4sf5	1.00378	2.78851e-16
ENSDARG00000090428	ctrb1	1.6429	3.28189e-16
ENSDARG00000110124	bbs2	-46.0161	3.92971e-16
ENSDARG00000022261	pdzk1	0.94018	6.23574e-16
ENSDARG00000068680	ctrl	1.46921	1.25548e-15
ENSDARG00000055539	epdl2	1.04133	1.36402e-15
ENSDARG00000114256	ela2l	1.50946	1.98155e-15
ENSDARG00000055835	slc26a6	1.14065	3.03691e-15
ENSDARG00000099111	zgc:175280	1.1852	3.03691e-15
ENSDARG00000053526	enpp7.1	1.99369	3.37704e-15
ENSDARG00000113256	mylpfa	-0.838614	3.55615e-15
ENSDARG00000029822	cel.2	1.02241	3.84598e-15
ENSDARG00000006427	fabp2	0.986382	6.19298e-15
ENSDARG00000113624	zgc:112160	1.48838	6.92432e-15
ENSDARG00000020952	si:ch211-214j8.1	0.789848	1.00989e-14
ENSDARG00000100792	zgc:154142	1.88116	1.35058e-14
ENSDARG00000023768	mfsd4aa	1.23596	1.35886e-14
ENSDARG00000061858	zgc:153968	1.72369	2.13669e-14
ENSDARG00000114728	zgc:136461	1.78823	2.54399e-14
ENSDARG00000102722	itih3b	1.32414	2.54797e-14
ENSDARG00000053097	hsf2	-0.746195	2.81534e-14
ENSDARG00000039117	tefa	-0.655762	3.7379e-14
ENSDARG00000060671	lct	1.40754	3.7379e-14
ENSDARG00000068374	si:ch211-132b12.7	-1.447	3.7379e-14
ENSDARG00000105522	si:ch211-196f2.3	1.11057	3.7379e-14
ENSDARG00000035120	gldc	0.781229	4.05639e-14
ENSDARG00000045835	si:dkey-14d8.6	1.83255	5.2126e-14
ENSDARG00000101051	ctsbb	2.4967	5.25581e-14
ENSDARG00000096843	zgc:193593	0.811962	5.8894e-14
ENSDARG00000077022	fam131a	0.846214	5.97406e-14
ENSDARG00000028804	ankrd9	-1.34379	7.58154e-14
ENSDARG00000005913	tgm1l3	1.26114	9.5852e-14
ENSDARG00000043173	CELA1 (1 of many)	2.39607	1.06069e-13
ENSDARG00000017882	rdh1	0.841511	1.15185e-13
ENSDARG00000089310	gc	1.0163	1.18553e-13
ENSDARG00000069074	cry3a	0.602415	1.39586e-13
ENSDARG00000016494	ddc	0.953453	1.50297e-13
ENSDARG00000043141	si:ch211-132f19.7	0.611431	1.79759e-13
ENSDARG00000012829	asah2	1.30398	2.08669e-13
ENSDARG00000038153	lgals2b	0.899372	2.21024e-13
ENSDARG00000055172	si:ch211-256m1.8	-0.807758	2.23268e-13
ENSDARG00000092976	si:ch211-127i16.2	0.790904	2.48338e-13
ENSDARG00000052578	c6ast4	1.81915	2.75685e-13
ENSDARG00000062688	gpnmb	-0.59833	2.92116e-13
ENSDARG00000031600	rd3	0.678314	3.49282e-13
ENSDARG00000037551	pm20d1.1	1.26616	4.20432e-13
ENSDARG00000009594	nr1d2b	-0.641833	1.0327e-12
ENSDARG00000039150	lgmn	0.909703	1.06407e-12
ENSDARG00000007276	ela3l	1.57162	1.13477e-12
ENSDARG00000089399	tmem176l.2	1.07456	1.13477e-12
ENSDARG00000040334	mat2aa	-0.614136	1.21149e-12
ENSDARG00000056744	ela2	1.43647	1.40127e-12
ENSDARG00000102435	plekhf1	1.1775	1.57048e-12
ENSDARG00000041685	si:dkey-105h12.2	0.999626	1.61891e-12
ENSDARG00000079166	ace	0.773163	1.69484e-12
ENSDARG00000057575	pnp4a	-0.774382	1.83017e-12
ENSDARG00000075707	nid2a	-0.763461	1.93448e-12
ENSDARG00000098586	zgc:194887	1.24167	1.97772e-12
ENSDARG00000060350	apoda.2	1.01571	2.31574e-12
ENSDARG00000019260	dhrs9	0.790457	3.23397e-12
ENSDARG00000100476	si:dkeyp-110c7.4	0.845206	3.91706e-12
ENSDARG00000057652	dbpb	-0.886552	4.06213e-12
ENSDARG00000090228	gsta.1	0.623757	4.30213e-12
ENSDARG00000086826	sult6b1	0.633283	4.93447e-12
ENSDARG00000110230	fabp2	0.776907	5.18601e-12
ENSDARG00000104818	si:ch211-93f2.1	0.585633	6.03244e-12
ENSDARG00000013871	slc5a1	1.00486	7.16802e-12
ENSDARG00000005894	slc7a9	1.44091	7.85068e-12
ENSDARG00000019228	mogat2	0.902109	9.48917e-12
ENSDARG00000111102	camk2n2	0.589045	1.09278e-11
ENSDARG00000026017	xpnpep2	1.23626	1.16047e-11
ENSDARG00000102888	gpr39	0.794272	1.16047e-11
ENSDARG00000031647	stat2	0.749903	1.23671e-11
ENSDARG00000023820	faxdc2	0.733121	1.34784e-11
ENSDARG00000043168	CELA1 (1 of many)	1.59141	1.375e-11
ENSDARG00000095360	si:ch211-213b8.4	1.10844	1.40613e-11
ENSDARG00000021339	cpa5	1.14798	1.69565e-11
ENSDARG00000103785	sult2st2	0.620711	1.70498e-11
ENSDARG00000016391	calcoco1b	1.77745	1.92083e-11
ENSDARG00000025595	agmo	1.08131	1.9396e-11
ENSDARG00000059227	fabp1b.1	0.807817	3.27749e-11
ENSDARG00000019932	slc5a11	1.05244	3.50704e-11
ENSDARG00000037191	ttr	0.923205	4.61745e-11
ENSDARG00000015033	slc23a1	1.10411	4.6895e-11
ENSDARG00000040747	tm4sf4	0.9026	4.7104e-11
ENSDARG00000012366	fbp2	-1.01217	5.00077e-11
ENSDARG00000103878	anpepb	0.967348	5.26791e-11
ENSDARG00000043722	cpa4	1.14173	5.61731e-11
ENSDARG00000009443	zgc:92137	1.67954	6.05949e-11
ENSDARG00000007906	lrp2b	1.17892	6.49975e-11
ENSDARG00000075931	acsl5	0.779485	6.49975e-11
ENSDARG00000109608	grwd1	-44.8944	6.70125e-11
ENSDARG00000079420	dpp4	0.767795	6.9964e-11
ENSDARG00000093753	BX004774.2	1.12581	9.6767e-11
ENSDARG00000045863	asb15b	1.87668	1.01822e-10
ENSDARG00000074613	si:ch211-240l19.6	1.4348	1.07592e-10
ENSDARG00000088836	si:ch211-76m11.5	1.10402	1.11043e-10
ENSDARG00000103498	epd	0.619101	1.18112e-10
ENSDARG00000078095	cipcb	-0.904096	1.49208e-10
ENSDARG00000104569	CABZ01088484.1	0.977141	1.49378e-10
ENSDARG00000103687	sycn.2	1.29079	1.54281e-10
ENSDARG00000093844	zgc:136461	2.30721	1.79277e-10
ENSDARG00000094910	si:dkey-22i16.7	2.45276	1.80448e-10
ENSDARG00000093780	BX548078.1	1.32146	2.15757e-10
ENSDARG00000039272	pls1	0.802298	2.16035e-10
ENSDARG00000039730	zgc:112160	1.24368	2.23346e-10
ENSDARG00000055510	ypel3	0.62856	2.44167e-10
ENSDARG00000087633	si:dkey-11o18.5	1.52068	2.91534e-10
ENSDARG00000099960	elovl1a	-1.0916	2.9192e-10
ENSDARG00000015134	camkk1b	-1.59917	2.99456e-10
ENSDARG00000041108	ctsh	0.9454	3.04782e-10
ENSDARG00000017314	CELA1 (1 of many)	1.17673	4.30824e-10
ENSDARG00000059305	tmem37	0.922215	4.30824e-10
ENSDARG00000086856	stk35	-0.897712	4.39642e-10
ENSDARG00000055226	slc7a7	0.817602	4.56526e-10
ENSDARG00000104721	si:dkey-203a12.9	1.57183	4.95847e-10
ENSDARG00000088171	ciartb	-0.610572	5.03508e-10
ENSDARG00000013856	amy2a	1.63758	5.43087e-10
ENSDARG00000045414	elovl2	0.738606	5.90082e-10
ENSDARG00000077487	spsb3b	1.94963	6.45034e-10
ENSDARG00000114353	hmgb1a	-0.778101	7.36939e-10
ENSDARG00000045979	zgc:153704	0.65468	7.73561e-10
ENSDARG00000095633	si:ch211-133l5.7	1.16765	8.42363e-10
ENSDARG00000021172	cyp2ad2	1.28934	8.65488e-10
ENSDARG00000074852	myo15b	0.608988	9.8824e-10
ENSDARG00000010936	abcb4	0.891267	9.92607e-10
ENSDARG00000079802	aanat2	1.05478	1.02085e-09
ENSDARG00000023712	mao	0.752749	1.04895e-09
ENSDARG00000012903	slc34a2a	1.1111	1.08493e-09
ENSDARG00000033160	nr1d1	-0.990687	1.08493e-09
ENSDARG00000098949	mslna	1.14056	1.08493e-09
ENSDARG00000055591	pipox	0.743983	1.13267e-09
ENSDARG00000058218	fam151a	0.965116	1.20072e-09
ENSDARG00000060879	slc28a1	1.27139	1.20197e-09
ENSDARG00000041797	cx28.9	0.887232	1.50809e-09
ENSDARG00000078244	si:ch211-197l9.2	0.617487	1.62461e-09
ENSDARG00000103347	cyp2aa3	-1.42414	1.95029e-09
ENSDARG00000096445	si:ch211-214p16.3	3.06589	2.0587e-09
ENSDARG00000003615	slc26a3.2	1.01392	2.28721e-09
ENSDARG00000090340	si:dkey-27o4.1	0.887908	2.34096e-09
ENSDARG00000112889	rab38b	-1.30256	2.37574e-09
ENSDARG00000077201	myo7bb	0.837403	2.39744e-09
ENSDARG00000114648	arr3a	-1.26849	2.44791e-09
ENSDARG00000068088	tcnba	0.798082	2.46366e-09
ENSDARG00000038439	fabp10a	0.767384	2.4721e-09
ENSDARG00000098063	alp3	2.23201	2.47859e-09
ENSDARG00000091560	slc6a19a.2	0.986941	2.64425e-09
ENSDARG00000105644	zgc:172079	0.85891	3.51729e-09
ENSDARG00000009844	dusp23a	1.85208	3.83316e-09
ENSDARG00000110762	cpb1	1.05401	4.25934e-09
ENSDARG00000041540	sult1st2	1.56509	4.65781e-09
ENSDARG00000111745	plk1	23.3527	4.85631e-09
ENSDARG00000029230	pnp4b	1.02032	5.81825e-09
ENSDARG00000034705	pvalb7	0.666931	6.19065e-09
ENSDARG00000079249	ogdhl	0.846366	6.73646e-09
ENSDARG00000086569	zgc:172051	0.773881	7.50552e-09
ENSDARG00000091916	ugt5b4	0.618397	7.91759e-09
ENSDARG00000027088	ptgdsb.1	0.626069	8.04624e-09
ENSDARG00000056473	chaf1b	-0.585195	8.26498e-09
ENSDARG00000059956	ptk6b	0.79375	8.95479e-09
ENSDARG00000056765	ela2l	1.42187	1.03427e-08
ENSDARG00000103295	cyp3a65	1.12625	1.05438e-08
ENSDARG00000071626	ptgdsb.2	0.813921	1.09361e-08
ENSDARG00000056781	zanl	1.12343	1.15359e-08
ENSDARG00000030915	cpa1	1.51212	1.51034e-08
ENSDARG00000009612	chia.3	2.2024	1.72968e-08
ENSDARG00000094708	sftpba	-0.609238	1.73153e-08
ENSDARG00000029890	si:dkeyp-86f7.4	1.62706	1.80781e-08
ENSDARG00000117264	CR385050.2	2.92486	1.80781e-08
ENSDARG00000041787	cx32.3	0.784299	1.83276e-08
ENSDARG00000075397	cipca	-0.801773	2.11292e-08
ENSDARG00000052515	calcoco2	0.971125	2.13798e-08
ENSDARG00000033539	paics	-0.748302	2.17643e-08
ENSDARG00000040427	acot19	1.34488	2.21802e-08
ENSDARG00000103639	si:dkey-36i7.3	0.765843	2.2245e-08
ENSDARG00000116378	ms4a17a.17	1.23158	2.42795e-08
ENSDARG00000069018	cyp7a1	0.715024	2.75033e-08
ENSDARG00000092833	CR318588.2	1.64754	3.20034e-08
ENSDARG00000038583	abraa	0.598126	3.28883e-08
ENSDARG00000035544	etnppl	0.605756	3.81032e-08
ENSDARG00000029894	slc2a15a	-0.713887	3.9994e-08
ENSDARG00000017490	cel.1	0.656979	4.27969e-08
ENSDARG00000004964	cyp4t8	1.25231	4.68636e-08
ENSDARG00000091609	spink4	1.00043	4.95115e-08
ENSDARG00000067848	nmrk2	-0.649709	5.69719e-08
ENSDARG00000056028	slc22a7a	-0.653662	6.74656e-08
ENSDARG00000102364	si:dkey-202l22.6	-1.0951	7.85768e-08
ENSDARG00000116413	smyhc3	18.4572	8.17077e-08
ENSDARG00000079895	ehbp1l1b	0.595133	8.71867e-08
ENSDARG00000033285	gsto2	0.665777	8.76376e-08
ENSDARG00000089362	grn1	0.949327	1.02211e-07
ENSDARG00000012355	galnt8a.1	1.17603	1.21185e-07
ENSDARG00000090618	malrd1	0.839757	1.31636e-07
ENSDARG00000076554	cdkn1a	0.816775	1.54541e-07
ENSDARG00000110026	slc28a1	1.31495	1.82922e-07
ENSDARG00000117177	fgfbp2b	-0.68597	2.04734e-07
ENSDARG00000055876	msmo1	0.899083	2.11719e-07
ENSDARG00000010785	thbs1b	-0.610646	2.12351e-07
ENSDARG00000101695	si:dkey-26m3.3	1.15712	2.24023e-07
ENSDARG00000013056	itpk1a	0.599918	2.41226e-07
ENSDARG00000054534	ACOT12	0.977304	2.51276e-07
ENSDARG00000111900	ndufa8	-1.29815	2.65962e-07
ENSDARG00000095362	si:ch211-77g15.32	1.97399	2.69638e-07
ENSDARG00000113199	npm1a	-0.784399	2.9109e-07
ENSDARG00000109596	si:dkey-275b16.2	0.594578	2.96899e-07
ENSDARG00000042780	apoba	-0.757691	3.74347e-07
ENSDARG00000112771	si:ch73-86n18.1	19.0082	3.96344e-07
ENSDARG00000074476	odam	-1.29469	4.06439e-07
ENSDARG00000095939	si:ch73-226l13.2	1.62149	4.06711e-07
ENSDARG00000045864	lmod2b	0.693314	4.13321e-07
ENSDARG00000026764	ahsg1	1.21279	4.43466e-07
ENSDARG00000059699	dnajc16	0.875928	4.50743e-07
ENSDARG00000069293	ahsg2	4.09496	4.6279e-07
ENSDARG00000101393	si:dkey-31g6.6	-0.825681	4.74884e-07
ENSDARG00000016706	atic	-0.758841	4.77236e-07
ENSDARG00000094719	CR318588.3	0.832732	5.25093e-07
ENSDARG00000117050	si:ch211-240l19.5	1.17419	5.93332e-07
ENSDARG00000031757	tmc4	1.07066	6.09152e-07
ENSDARG00000038009	CT573429.1	1.05047	6.2005e-07
ENSDARG00000044280	opn1mw2	0.716207	6.594e-07
ENSDARG00000101089	gart	-0.878097	7.05244e-07
ENSDARG00000089050	cuzd1.1	2.40113	7.09906e-07
ENSDARG00000117060	mthfd2	-0.70497	7.25539e-07
ENSDARG00000039422	fuom	1.26523	7.63738e-07
ENSDARG00000068387	slc6a18	1.34812	8.69045e-07
ENSDARG00000002917	gls2b	0.905444	9.83058e-07
ENSDARG00000087805	FP236735.1	1.28494	1.0786e-06
ENSDARG00000105607	si:dkey-183c6.9	1.13955	1.15682e-06
ENSDARG00000078552	grhl3	1.027	1.17182e-06
ENSDARG00000096739	si:dkey-219e21.2	1.37423	1.20594e-06
ENSDARG00000116741	ywhag2	-1.29053	1.27168e-06
ENSDARG00000117231	FO834828.1	1.54924	1.27168e-06
ENSDARG00000070892	si:ch211-262h13.5	1.55379	1.34963e-06
ENSDARG00000096908	si:ch73-185c24.2	0.593736	1.4936e-06
ENSDARG00000057323	e2f8	-0.875635	1.85361e-06
ENSDARG00000105416	adgrg4a	1.30057	1.85757e-06
ENSDARG00000095462	CELA1 (1 of many)	1.75545	1.98516e-06
ENSDARG00000111240	dhrs13a.2	-0.87034	2.03546e-06
ENSDARG00000089919	si:ch211-161h7.8	0.817398	2.06356e-06
ENSDARG00000004187	zgc:122979	-0.753309	2.23903e-06
ENSDARG00000059700	agmat	0.666886	2.3058e-06
ENSDARG00000109716	tbcb	-1.95252	2.3715e-06
ENSDARG00000098805	vwa11	0.692582	2.7487e-06
ENSDARG00000070021	cyp3c4	1.14394	2.881e-06
ENSDARG00000090899	sycn.3	1.21874	3.18501e-06
ENSDARG00000117201	cdh2	-0.607521	3.3733e-06
ENSDARG00000003977	zgc:153896	0.922517	3.40092e-06
ENSDARG00000100955	stk24a	0.885682	3.43608e-06
ENSDARG00000044976	krt93	1.48256	3.85769e-06
ENSDARG00000090814	si:dkey-18a10.3	-1.68307	3.95504e-06
ENSDARG00000076294	klb	0.91191	4.00232e-06
ENSDARG00000070157	tgm2a	-0.673407	4.23782e-06
ENSDARG00000079393	tmprss15	1.25583	4.33102e-06
ENSDARG00000018846	dgat2	0.594141	4.68548e-06
ENSDARG00000102442	folr	0.693612	5.76592e-06
ENSDARG00000074528	unm_sa821	-0.637174	5.76708e-06
ENSDARG00000010130	smpdl3b	0.906829	6.17468e-06
ENSDARG00000087197	ros1	0.822564	6.26644e-06
ENSDARG00000055752	npas4a	-1.58077	6.30593e-06
ENSDARG00000003203	rhcga	-1.47539	6.51545e-06
ENSDARG00000078349	zmp:0000000845	1.95939	6.75088e-06
ENSDARG00000104829	zgc:112146	0.880363	6.82461e-06
ENSDARG00000092532	si:dkey-21e2.8	1.43728	6.90934e-06
ENSDARG00000102207	zgc:86738	-1.46572	7.17166e-06
ENSDARG00000069607	zgc:162331	-0.781381	7.22168e-06
ENSDARG00000110694	plekhf1	0.838745	7.93657e-06
ENSDARG00000032469	ampd3b	0.788882	8.26919e-06
ENSDARG00000104540	cyp2aa8	-0.839929	8.99795e-06
ENSDARG00000109528	krt18a.1	-1.1004	9.77403e-06
ENSDARG00000041490	afp4	-1.30822	9.81229e-06
ENSDARG00000023176	tdo2b	1.24818	1.00817e-05
ENSDARG00000100956	si:ch211-276i12.4	-1.0045	1.07681e-05
ENSDARG00000005626	si:ch211-133l11.10	0.838009	1.08161e-05
ENSDARG00000116012	hells	-0.631151	1.08702e-05
ENSDARG00000089724	cyldb	-1.6037	1.09444e-05
ENSDARG00000112368	enpp7.1	2.26232	1.11762e-05
ENSDARG00000101595	tgm1l2	1.00444	1.17541e-05
ENSDARG00000099470	muc5.3	0.771393	1.21278e-05
ENSDARG00000069495	tmem179b	-1.18009	1.22631e-05
ENSDARG00000022183	gsto1	1.13544	1.23345e-05
ENSDARG00000018621	slc6a19a.1	0.78106	1.32572e-05
ENSDARG00000019207	abo	1.58929	1.4414e-05
ENSDARG00000042753	cts12	1.51247	1.59047e-05
ENSDARG00000031534	CU571315.1	0.750535	1.67535e-05
ENSDARG00000056018	itga6l	1.38495	1.70546e-05
ENSDARG00000056587	cyp2r1	-1.05107	1.81417e-05
ENSDARG00000079544	si:ch1073-464p5.5	0.616796	1.89199e-05
ENSDARG00000095649	si:dkey-97a13.12	-2.30902	1.9189e-05
ENSDARG00000000796	nr4a1	-0.768999	2.02426e-05
ENSDARG00000031278	si:ch73-193i2.2	1.2099	2.12906e-05
ENSDARG00000113282	zgc:158846	0.690216	2.13034e-05
ENSDARG00000006008	dct	-0.605926	2.18097e-05
ENSDARG00000101160	apoa4a	-0.77945	2.18097e-05
ENSDARG00000111591	anpepa	0.846446	2.40392e-05
ENSDARG00000103034	CABZ01068499.1	0.808016	2.41079e-05
ENSDARG00000090171	BX323556.1	1.4556	2.45846e-05
ENSDARG00000099525	si:ch1073-13h15.3	0.656259	2.47783e-05
ENSDARG00000069397	zswim8	-0.602226	2.51048e-05
ENSDARG00000043663	faub	0.855739	2.57806e-05
ENSDARG00000113473	lmo4a	-21.2422	2.66966e-05
ENSDARG00000008457	faah2a	0.718799	2.71458e-05
ENSDARG00000010764	flj13639	0.634668	2.94925e-05
ENSDARG00000071429	tdo2a	0.609974	3.21076e-05
ENSDARG00000079031	si:ch211-22d5.2	-1.2339	3.35447e-05
ENSDARG00000039393	si:ch211-240l19.5	1.18223	3.4651e-05
ENSDARG00000046142	si:ch211-170d8.5	1.06041	3.47329e-05
ENSDARG00000110395	apoa1a	-0.713039	3.48495e-05
ENSDARG00000090969	cbln18	0.639572	3.63568e-05
ENSDARG00000052122	rag1	0.780171	3.66948e-05
ENSDARG00000043171	zgc:112302	0.689525	3.68672e-05
ENSDARG00000032465	slc1a8b	-1.1981	4.05339e-05
ENSDARG00000115252	tat	1.66919	4.08501e-05
ENSDARG00000109805	arfip2b	-21.8348	4.34826e-05
ENSDARG00000112123	bhlhe41	-0.703173	4.35287e-05
ENSDARG00000040282	zgc:92590	2.06301	4.37206e-05
ENSDARG00000112822	CR352328.1	18.4561	4.37962e-05
ENSDARG00000070780	rln3a	0.944697	4.50146e-05
ENSDARG00000063665	mat2al	0.948731	4.93377e-05
ENSDARG00000046091	si:ch211-283g2.1	0.817474	5.18021e-05
ENSDARG00000078489	si:ch211-284d12.3	0.777887	5.18133e-05
ENSDARG00000043175	CELA1 (1 of many)	1.33058	5.27638e-05
ENSDARG00000104256	bco1	0.727746	5.36587e-05
ENSDARG00000100480	si:ch73-364h19.2	0.717778	5.51906e-05
ENSDARG00000116634	crygm2d7	-1.57156	5.74232e-05
ENSDARG00000095402	BX897741.1	-0.655813	5.89292e-05
ENSDARG00000006447	slc19a3a	1.4766	6.17497e-05
ENSDARG00000100465	clrn3	1.34234	6.34275e-05
ENSDARG00000039423	AL831745.1	1.09551	6.43155e-05
ENSDARG00000087625	si:ch211-173a9.6	0.737576	6.76451e-05
ENSDARG00000014232	si:dkey-121j17.5	0.853141	7.88789e-05
ENSDARG00000024503	c6ast3	1.4393	7.98943e-05
ENSDARG00000099728	zgc:56622	0.903455	8.15362e-05
ENSDARG00000076122	si:ch211-160b11.4	1.25863	8.15928e-05
ENSDARG00000101597	si:dkeyp-57d7.4	-0.67141	8.18844e-05
ENSDARG00000059053	slc13a4	-0.743915	8.42341e-05
ENSDARG00000092788	si:dkey-21e2.15	0.992868	8.4833e-05
ENSDARG00000116775	anxa2b	0.619381	8.50643e-05
ENSDARG00000032571	il20ra	0.788948	8.55094e-05
ENSDARG00000058327	neu3.3	1.3724	8.58621e-05
ENSDARG00000110176	zgc:136472	0.93608	8.59963e-05
ENSDARG00000111005	h3f3c	-0.987925	8.79563e-05
ENSDARG00000096888	serpinb1l4	0.856233	9.1586e-05
ENSDARG00000116725	CABZ01114053.1	-0.593779	9.1586e-05
ENSDARG00000030758	guca1c	-0.701886	9.41928e-05
ENSDARG00000094840	si:dkey-21e2.13	0.961927	9.41928e-05
ENSDARG00000070168	sod3a	-0.716628	9.56379e-05
ENSDARG00000112384	rpl9	-1.70004	9.57799e-05
ENSDARG00000005565	entpd8	1.16069	0.000103519
ENSDARG00000037738	fbxl3l	1.23588	0.000106908
ENSDARG00000016483	baiap2l2a	0.657303	0.000106998
ENSDARG00000112260	sncga	-0.862099	0.000110841
ENSDARG00000037533	mep1b	4.71215	0.00011252
ENSDARG00000052138	slc1a2a	-0.824346	0.00011252
ENSDARG00000087911	psme4a	0.600396	0.000114526
ENSDARG00000043518	si:dkey-239i20.2	1.00949	0.000117245
ENSDARG00000045299	vmo1b	0.74692	0.000126559
ENSDARG00000113179	ubap2b	-0.660011	0.000132648
ENSDARG00000115268	CR394572.1	3.9417	0.000132754
ENSDARG00000114607	neu3.3	1.38945	0.000139965
ENSDARG00000103659	bco1l	1.39892	0.000148105
ENSDARG00000116067	serpina7	1.12721	0.000154456
ENSDARG00000103951	tspan34	1.06989	0.000154582
ENSDARG00000070511	si:dkey-183j2.10	0.625063	0.000161898
ENSDARG00000110905	mpeg1.1	-20.3931	0.000164814
ENSDARG00000110753	tagln2	-1.62479	0.000169972
ENSDARG00000006811	sult1st6	0.650434	0.00017248
ENSDARG00000068181	dpep1	0.85185	0.000173248
ENSDARG00000039077	tyr	-0.694043	0.000187861
ENSDARG00000113218	FP236810.2	0.800146	0.000189847
ENSDARG00000105104	si:dkey-223p19.1	0.935705	0.000194856
ENSDARG00000044685	nr0b2a	0.727178	0.000195145
ENSDARG00000088589	ponzr3	-1.48091	0.000195766
ENSDARG00000042014	cyp11c1	0.675927	0.000214393
ENSDARG00000023002	dtl	-0.752546	0.000218549
ENSDARG00000094077	si:dkey-21e2.16	0.978889	0.000259705
ENSDARG00000028027	trim63a	0.605676	0.000259742
ENSDARG00000055118	mylipb	-0.62435	0.000266402
ENSDARG00000097473	zgc:113340	-1.0813	0.000268622
ENSDARG00000112537	pnrc2	-1.14849	0.000268863
ENSDARG00000013252	tmc5	0.589561	0.000272346
ENSDARG00000117001	CABZ01086812.1	0.792666	0.000276274
ENSDARG00000116304	ndufa4	-1.34499	0.000280905
ENSDARG00000096722	si:dkey-16i5.8	0.9845	0.000303852
ENSDARG00000018361	sult1st3	0.996627	0.00033583
ENSDARG00000025797	abhd2a	-1.69886	0.000337466
ENSDARG00000116445	CABZ01046954.1	0.964221	0.000340051
ENSDARG00000094280	usp21	-0.879926	0.000355268
ENSDARG00000042953	cyp2n13	1.16132	0.000383698
ENSDARG00000055295	cyb561d1	1.04889	0.000397492
ENSDARG00000074791	aldh3a1	0.650733	0.000407504
ENSDARG00000044935	hpdb	0.61049	0.000410977
ENSDARG00000016999	lin28a	-0.972831	0.000418628
ENSDARG00000035602	dao.1	-1.84446	0.000425392
ENSDARG00000075958	si:dkey-266f7.9	0.908775	0.000432529
ENSDARG00000041433	si:dkey-7c18.24	0.879578	0.000434315
ENSDARG00000114387	CU499336.2	0.777326	0.000452998
ENSDARG00000113273	slc2a11b	-0.709962	0.000456347
ENSDARG00000105300	BX927081.1	0.689284	0.000473781
ENSDARG00000087440	ponzr4	-0.958502	0.000477842
ENSDARG00000093193	chia.6	0.926564	0.00048084
ENSDARG00000029057	tm6sf2	-0.890925	0.00049946
ENSDARG00000003909	ftr01	0.858724	0.000531153
ENSDARG00000067806	zgc:158432	1.89822	0.000531153
ENSDARG00000032584	thnsl2	0.779461	0.000549911
ENSDARG00000039116	nr5a5	1.31262	0.000551493
ENSDARG00000110043	abcg2b	1.093	0.000551493
ENSDARG00000053709	si:ch73-89b15.3	-0.970998	0.00056045
ENSDARG00000070966	insl5a	1.16445	0.000584209
ENSDARG00000059399	si:ch211-160o17.6	1.14975	0.000584874
ENSDARG00000088044	si:ch73-139j3.4	1.0822	0.000590421
ENSDARG00000019532	fads2	0.593181	0.000598523
ENSDARG00000079560	ptprh	0.957831	0.000598523
ENSDARG00000105351	si:ch211-113d11.6	0.636692	0.000622706
ENSDARG00000111317	krt18a.2	0.977871	0.000623025
ENSDARG00000099750	BX682557.2	1.47288	0.000628846
ENSDARG00000111667	ela2	1.80507	0.00064629
ENSDARG00000099416	ly6m3	1.03128	0.000684991
ENSDARG00000101407	tgm1l4	0.865173	0.000783082
ENSDARG00000110672	tmed10	-0.793524	0.000785699
ENSDARG00000117445	CABZ01067151.2	-0.746271	0.000826421
ENSDARG00000102689	BX663516.2	-1.57545	0.000971651
ENSDARG00000110256	BX548067.2	0.764812	0.000975711
ENSDARG00000044204	endou	0.824084	0.00104758
ENSDARG00000044767	tspan10	-1.09857	0.00104758
ENSDARG00000096809	si:ch211-168b3.2	0.651273	0.00114596
ENSDARG00000068515	chs1	0.931069	0.00115472
ENSDARG00000109766	vsx1	-0.760079	0.00117511
ENSDARG00000112181	aqp10a	1.39811	0.00126821
ENSDARG00000089974	SLC15A5	2.05397	0.00127678
ENSDARG00000069244	si:ch211-244b2.3	1.14836	0.00128682
ENSDARG00000101567	guca1e	0.936625	0.00132536
ENSDARG00000080018	kif16bb	0.619457	0.00136714
ENSDARG00000019492	shbg	0.709379	0.00137788
ENSDARG00000097205	ulk2	-0.798005	0.00142538
ENSDARG00000008403	phospho1	0.711741	0.00143813
ENSDARG00000056200	abcb9	0.64394	0.00149715
ENSDARG00000113474	CABZ01067151.1	-0.763253	0.00149797
ENSDARG00000095325	si:dkey-49n23.3	-0.714098	0.00151697
ENSDARG00000041217	xpo6	-0.785736	0.00155323
ENSDARG00000109473	nr4a1	-0.930382	0.00158849
ENSDARG00000018342	ggt1b	0.628885	0.00159489
ENSDARG00000087788	si:ch211-22k7.9	0.684848	0.00167927
ENSDARG00000115454	BX469903.1	-1.91349	0.00168029
ENSDARG00000074691	mms22l	-0.625196	0.00181611
ENSDARG00000088972	si:dkey-238d18.4	0.665987	0.0018505
ENSDARG00000098478	FO704758.1	1.54654	0.00195606
ENSDARG00000088911	cbln17	2.01325	0.00200838
ENSDARG00000112140	rrp9	-0.985581	0.00200838
ENSDARG00000058553	sprb	-1.53318	0.00202144
ENSDARG00000040036	tcf19l	-0.69151	0.00205415
ENSDARG00000040278	klhl38b	0.837804	0.00240219
ENSDARG00000074772	ccl44	0.610567	0.00247897
ENSDARG00000061439	ugt5c3	0.62548	0.0025139
ENSDARG00000111269	CABZ01087224.1	-1.3261	0.00256081
ENSDARG00000075444	cgref1	0.5972	0.00258785
ENSDARG00000002986	gda	0.863251	0.00263165
ENSDARG00000115826	cldn7a	-0.811578	0.00266394
ENSDARG00000071036	si:dkey-286j15.3	0.884288	0.00267667
ENSDARG00000019907	dscc1	-0.634904	0.00271511
ENSDARG00000069630	tat	0.872892	0.00283221
ENSDARG00000076981	zgc:198329	1.12969	0.00288182
ENSDARG00000077096	fndc7a	1.11143	0.00290088
ENSDARG00000100184	BX908782.1	1.2317	0.00290154
ENSDARG00000056498	crp2	0.914908	0.00291076
ENSDARG00000043902	gabrr1	-0.691114	0.00303218
ENSDARG00000111832	si:ch211-260e23.9	-3.03861	0.00321676
ENSDARG00000116170	CR854846.1	-0.770883	0.0032318
ENSDARG00000029761	mpp6b	-0.66307	0.00323749
ENSDARG00000019713	oatx	-0.600466	0.00330213
ENSDARG00000095805	si:dkey-16n15.6	0.959216	0.00333446
ENSDARG00000101479	BX908782.2	1.19501	0.00336001
ENSDARG00000111488	slit3	-2.49735	0.00348103
ENSDARG00000079980	si:ch211-202h22.9	1.24434	0.00358717
ENSDARG00000031683	fosab	-1.25944	0.00365172
ENSDARG00000110473	mthfd1l	-0.869271	0.003679
ENSDARG00000092916	mlnl	1.20782	0.00382658
ENSDARG00000091723	si:ch211-202f3.4	1.12886	0.00387788
ENSDARG00000076043	si:dkeyp-73d8.9	0.787498	0.00433107
ENSDARG00000114004	rpl12	-0.986575	0.00447261
ENSDARG00000091073	alkal2a	1.31339	0.00460842
ENSDARG00000096110	zgc:123278	1.84171	0.00469178
ENSDARG00000111533	bcl7a	-1.49527	0.00475813
ENSDARG00000061520	b4galnt1a	0.873476	0.00479499
ENSDARG00000074663	SAMD8	0.664151	0.00479499
ENSDARG00000045638	slc13a1	1.0335	0.00486755
ENSDARG00000079059	retreg1	0.605232	0.00491232
ENSDARG00000011521	upb1	0.735292	0.00514748
ENSDARG00000062947	amn	0.740328	0.00514748
ENSDARG00000069548	zgc:162780	0.585291	0.00529385
ENSDARG00000110677	basp1	-1.78381	0.00542247
ENSDARG00000095294	si:dkey-200l5.4	0.6738	0.00553562
ENSDARG00000093279	si:dkey-11o1.3	1.24564	0.00564777
ENSDARG00000077799	egr4	-0.690512	0.00571161
ENSDARG00000004427	dpy30	-0.599657	0.0057328
ENSDARG00000103485	card14	0.679359	0.00574494
ENSDARG00000117015	rpl10	-3.74998	0.00575305
ENSDARG00000113676	zgc:113828	1.79991	0.00586739
ENSDARG00000088524	acot17	-1.48584	0.00596702
ENSDARG00000069563	zgc:153151	0.985881	0.00610207
ENSDARG00000100311	si:dkey-165e24.1	0.918862	0.00610207
ENSDARG00000088625	si:ch211-142d6.2	1.65892	0.00618676
ENSDARG00000032221	phactr4b	-0.592011	0.00623244
ENSDARG00000100528	map1lc3c	-1.65427	0.00632102
ENSDARG00000059914	sdr42e2	-0.825711	0.00633622
ENSDARG00000059729	sec14l8	0.588366	0.00659114
ENSDARG00000093078	plscr3a	0.626015	0.00659761
ENSDARG00000056144	zgc:123244	0.993301	0.00669003
ENSDARG00000073820	zgc:174917	1.46398	0.00671348
ENSDARG00000063518	zgc:153913	-0.59711	0.00683021
ENSDARG00000007366	AMDHD1	1.01082	0.00706671
ENSDARG00000105091	zgc:174944	1.07852	0.00707695
ENSDARG00000075614	apoc4	1.75473	0.00715539
ENSDARG00000074813	btr05	0.814177	0.00740653
ENSDARG00000114704	FP016205.1	0.666414	0.00750689
ENSDARG00000077029	bub1	-0.636962	0.00759378
ENSDARG00000109637	mat2al	0.711003	0.007779
ENSDARG00000111583	LO018550.2	2.00998	0.007951
ENSDARG00000031845	mboat2a	-0.717492	0.00799953
ENSDARG00000095592	si:dkey-11o15.5	1.35824	0.00805981
ENSDARG00000114063	parm1	0.653698	0.00805981
ENSDARG00000087143	serpina7	1.92737	0.0083913
ENSDARG00000078052	emilin3a	-1.1562	0.00861627
ENSDARG00000112053	CR293522.1	-0.988506	0.0086225
ENSDARG00000088263	zgc:174356	1.137	0.00877422
ENSDARG00000045834	si:dkey-14d8.7	1.20408	0.00903658
ENSDARG00000075016	apobb.2	-0.719231	0.00904963
ENSDARG00000112328	BX545855.1	-1.15154	0.00905094
ENSDARG00000070045	celf4	-0.62142	0.00939523
ENSDARG00000103643	unc45a	-0.609421	0.00948456
ENSDARG00000061397	trip12	-0.88855	0.00966907
ENSDARG00000053620	ebi3	0.940514	0.00973171
ctrl_132hpf/ctrl_96hpf
Gene ID	Gene name	log2Foldchange	padj
ENSDARG00000056160	hspd1	-1.63844	0
ENSDARG00000009637	rcvrn3	-2.64459	0
ENSDARG00000103846	hspa5	-1.82313	5.59444e-190
ENSDARG00000012499	per1b	-2.67802	5.59444e-190
ENSDARG00000103342	wu:fa56d06	3.92171	9.35077e-178
ENSDARG00000091131	cry3b	3.14995	7.77214e-171
ENSDARG00000010420	ndrg1b	2.95905	1.56532e-167
ENSDARG00000018961	gtpbp4	1.29157	2.03916e-161
ENSDARG00000019507	mcm5	-1.516	3.8289e-156
ENSDARG00000005122	atp2a2b	-1.10568	1.35795e-151
ENSDARG00000102808	calr3b	-1.74467	2.85661e-150
ENSDARG00000092115	eif4a1a	-1.2439	7.8582e-146
ENSDARG00000076779	fam13b	1.47169	5.32458e-144
ENSDARG00000035458	atp2a1l	1.6274	6.30867e-138
ENSDARG00000037488	canx	-0.922373	3.78786e-135
ENSDARG00000005023	fkbp9	-2.14383	2.38418e-132
ENSDARG00000042010	pklr	1.71652	3.14744e-131
ENSDARG00000070480	agr2	-1.9997	4.07279e-121
ENSDARG00000056511	arr3a	-1.65608	1.88343e-120
ENSDARG00000024204	mcm3	-1.64509	2.44925e-119
ENSDARG00000058094	ciarta	-1.66193	6.25386e-119
ENSDARG00000098475	arr3b	-2.021	6.57914e-115
ENSDARG00000014556	serpinb1l3	1.30521	4.35906e-112
ENSDARG00000060594	hadhab	-1.05837	5.79532e-112
ENSDARG00000040041	mcm4	-1.49525	7.43523e-112
ENSDARG00000076290	calr	-1.03053	4.34479e-111
ENSDARG00000057414	phb	-1.05803	1.40542e-110
ENSDARG00000015088	dnajb11	-1.39911	4.54149e-109
ENSDARG00000056008	atp5mc1	-1.021	4.64243e-109
ENSDARG00000001870	atp1a1a.4	1.44729	1.31467e-107
ENSDARG00000037318	ddost	-1.00506	7.9567e-106
ENSDARG00000004060	bhlhe40	-1.6419	1.54746e-105
ENSDARG00000053684	aldob	1.62922	6.1984e-102
ENSDARG00000059323	rpn1	-0.917408	2.50744e-101
ENSDARG00000076241	txlnbb	1.40487	1.12103e-100
ENSDARG00000075161	defbl1	-2.31769	9.28566e-100
ENSDARG00000017741	g3bp1	-1.186	3.15396e-96
ENSDARG00000054155	pcna	-1.28455	4.1191e-93
ENSDARG00000102798	mcm2	-1.55536	6.57484e-93
ENSDARG00000007219	actn1	-0.905142	3.6171e-90
ENSDARG00000030270	tnnt3a	-1.36967	5.58746e-90
ENSDARG00000103979	calr3a	-1.08161	7.30539e-90
ENSDARG00000090930	si:ch211-120g10.1	1.66079	2.28797e-88
ENSDARG00000063333	nup210	-1.12879	3.02287e-88
ENSDARG00000078592	nomo	-0.887014	2.60991e-86
ENSDARG00000012366	fbp2	-2.88721	2.60991e-86
ENSDARG00000087911	psme4a	2.51598	1.78028e-85
ENSDARG00000026764	ahsg1	3.90757	3.36037e-85
ENSDARG00000099865	hnrnpabb	-0.802752	1.23806e-82
ENSDARG00000112959	CABZ01072309.1	-0.987501	1.56324e-82
ENSDARG00000056719	slc6a19b	3.01045	1.58728e-82
ENSDARG00000101393	si:dkey-31g6.6	-3.15823	5.943e-82
ENSDARG00000097323	si:ch211-14i3.2	3.75418	1.02084e-79
ENSDARG00000038785	abcf2a	-1.31939	1.80983e-79
ENSDARG00000002659	mapre1b	-0.717682	6.28169e-79
ENSDARG00000076302	DTX4	1.36903	1.24837e-78
ENSDARG00000089626	ptges3b	-1.21159	2.19815e-78
ENSDARG00000018178	pgm2	-1.28231	2.64915e-78
ENSDARG00000057575	pnp4a	-2.07055	2.66418e-78
ENSDARG00000100397	pde6c	-0.781582	3.6731e-78
ENSDARG00000020602	grk7a	-1.24374	7.4961e-78
ENSDARG00000028335	hmga1a	-0.625631	3.61356e-77
ENSDARG00000094719	CR318588.3	2.66604	3.61711e-77
ENSDARG00000012194	scp2a	1.09289	3.75173e-77
ENSDARG00000013250	tars	-1.212	4.66923e-77
ENSDARG00000007708	nsa2	0.958333	4.9906e-77
ENSDARG00000015164	mknk2b	1.37195	1.25139e-76
ENSDARG00000096842	CT573157.1	2.64903	1.29643e-76
ENSDARG00000069074	cry3a	1.39339	6.93639e-76
ENSDARG00000068586	CU302253.1	1.95415	1.12527e-75
ENSDARG00000001993	myhb	-1.0309	4.08577e-75
ENSDARG00000004754	hspa4a	-1.38454	2.0642e-74
ENSDARG00000017634	pdcb	-0.98311	9.48314e-74
ENSDARG00000102558	pde6ha	-2.05176	1.27845e-73
ENSDARG00000102414	myhz1.1	1.01424	1.42142e-73
ENSDARG00000102722	itih3b	2.88449	2.48612e-73
ENSDARG00000016391	calcoco1b	4.31194	2.83805e-73
ENSDARG00000112287	zgc:66156	1.08243	3.26373e-73
ENSDARG00000057683	mcm6	-1.44661	4.74682e-73
ENSDARG00000018351	hpda	1.29541	1.01804e-72
ENSDARG00000043102	lxn	1.52981	6.31158e-72
ENSDARG00000104068	gstp1	-1.16113	9.51119e-72
ENSDARG00000063177	manf	-1.99694	1.05812e-71
ENSDARG00000074908	col6a1	-0.634459	1.07913e-71
ENSDARG00000014017	rrm1	-0.889832	3.43393e-71
ENSDARG00000027689	pold1	-1.2799	5.26105e-71
ENSDARG00000031600	rd3	1.48533	1.19637e-70
ENSDARG00000099558	NPC1L1	1.93023	1.64592e-70
ENSDARG00000103409	uhrf1	-1.18797	7.78458e-69
ENSDARG00000062052	casp2	-1.24872	1.42889e-68
ENSDARG00000006019	tktb	-0.781685	2.05035e-68
ENSDARG00000054272	caprin1b	0.842986	2.18228e-68
ENSDARG00000003902	ctsl.1	3.43333	8.52588e-68
ENSDARG00000071691	uqcrc2b	-0.733784	2.80611e-67
ENSDARG00000020693	sesn1	0.840651	4.44508e-67
ENSDARG00000104953	stt3a	-0.662978	6.83202e-67
ENSDARG00000100635	chia.1	2.5775	9.00519e-67
ENSDARG00000010008	vim	0.910677	1.60663e-66
ENSDARG00000114516	CABZ01021592.1	-1.26296	3.79933e-66
ENSDARG00000079056	si:ch211-194c3.5	0.692442	7.82893e-66
ENSDARG00000039578	pa2g4a	-0.675035	1.11434e-65
ENSDARG00000106529	dut	-1.28906	2.09161e-65
ENSDARG00000036830	krt91	0.984013	3.638e-65
ENSDARG00000018491	pdia4	-1.67431	3.90729e-65
ENSDARG00000055172	si:ch211-256m1.8	-1.82804	4.12812e-65
ENSDARG00000054898	ms4a17a.16	2.786	1.85445e-64
ENSDARG00000104173	tufm	-0.864446	3.35545e-64
ENSDARG00000109769	LO017835.1	-0.98811	4.30011e-63
ENSDARG00000033539	paics	-2.04761	5.45122e-63
ENSDARG00000010246	prmt1	-0.851278	5.84031e-63
ENSDARG00000055539	epdl2	2.03456	6.1578e-63
ENSDARG00000026017	xpnpep2	2.71885	6.71449e-63
ENSDARG00000044528	slc15a1b	2.1925	1.14901e-62
ENSDARG00000055510	ypel3	1.47994	1.25962e-62
ENSDARG00000100374	txnrd3	-0.837721	1.27499e-62
ENSDARG00000087640	nsfl1c	-0.723157	2.61913e-62
ENSDARG00000005840	got2b	-0.610925	5.46482e-62
ENSDARG00000015887	b2ml	0.952974	6.25853e-62
ENSDARG00000006260	tuba8l4	-0.952724	1.42312e-61
ENSDARG00000103369	taldo1	-0.937768	1.77735e-61
ENSDARG00000045297	phb2a	-0.713016	3.74966e-61
ENSDARG00000099185	chia.2	3.41933	1.71062e-60
ENSDARG00000036186	mbpa	1.32123	2.9605e-60
ENSDARG00000040439	rsl24d1	0.954369	3.93727e-60
ENSDARG00000006782	rb1	-1.19923	4.64327e-60
ENSDARG00000023151	ucp1	2.9691	5.67718e-60
ENSDARG00000029476	ldlra	1.16807	5.67718e-60
ENSDARG00000045814	samm50	-0.96361	7.17433e-60
ENSDARG00000089844	scarb2c	0.800425	1.07143e-59
ENSDARG00000089429	si:dkey-205h13.2	1.11017	1.5808e-59
ENSDARG00000016290	clca1	6.06722	1.61862e-59
ENSDARG00000022261	pdzk1	1.76421	3.32186e-59
ENSDARG00000013430	bhmt	-1.08938	4.57616e-59
ENSDARG00000079647	muc13b	1.41644	1.50032e-58
ENSDARG00000102364	si:dkey-202l22.6	-3.43773	3.52572e-58
ENSDARG00000019949	serpinh1b	-1.94227	8.85861e-58
ENSDARG00000017246	prx	0.747716	1.90918e-57
ENSDARG00000030756	dnmt1	-0.793861	1.97938e-57
ENSDARG00000009351	fgf6a	1.22221	2.26806e-57
ENSDARG00000104267	postnb	-0.713363	2.98967e-57
ENSDARG00000099961	bnip3	1.07754	3.41562e-57
ENSDARG00000095863	afp4	-1.74519	3.44826e-57
ENSDARG00000001890	stt3b	-0.684943	3.74264e-57
ENSDARG00000103019	gstp2	-2.60315	6.22062e-57
ENSDARG00000003113	ada	1.34822	8.74212e-57
ENSDARG00000008502	pno1	0.864463	9.47916e-57
ENSDARG00000013670	hyou1	-1.49586	5.45537e-56
ENSDARG00000045676	calua	-1.11392	9.0761e-56
ENSDARG00000063626	ddx21	1.55435	9.36959e-56
ENSDARG00000059370	nr1d4b	2.53061	1.26755e-55
ENSDARG00000077022	fam131a	1.613	1.79721e-55
ENSDARG00000042894	tyms	-1.54148	4.82266e-55
ENSDARG00000016393	arf2b	-0.902567	5.02445e-55
ENSDARG00000045864	lmod2b	1.80494	7.84121e-55
ENSDARG00000009342	txndc5	-0.908911	8.93526e-55
ENSDARG00000035652	sat1a.1	1.25442	1.25506e-54
ENSDARG00000056743	cavin4b	-0.74465	1.25506e-54
ENSDARG00000104541	msh6	-1.21974	1.95713e-54
ENSDARG00000020377	eif4g2a	-0.588901	2.95149e-54
ENSDARG00000041703	rrbp1b	-1.34339	3.721e-54
ENSDARG00000002401	gale	-1.64456	4.88219e-54
ENSDARG00000044566	fabp6	2.19419	5.86516e-54
ENSDARG00000032430	ppp2r1bb	-0.677087	9.15192e-54
ENSDARG00000101251	ldha	-0.841103	1.16479e-53
ENSDARG00000100452	nop53	1.10477	1.40227e-53
ENSDARG00000039211	zgc:77439	1.33916	1.41803e-53
ENSDARG00000014817	ranbp1	-0.683259	1.61496e-53
ENSDARG00000037838	unkl	0.826891	1.64437e-53
ENSDARG00000035598	coro1ca	-0.937334	3.43055e-53
ENSDARG00000018010	crtap	-1.20444	3.63419e-53
ENSDARG00000037894	ezh1	1.30543	4.1673e-53
ENSDARG00000038439	fabp10a	1.79264	8.72967e-53
ENSDARG00000098312	scarb2a	-0.709311	1.07411e-52
ENSDARG00000037397	ssrp1a	-1.30534	1.63768e-52
ENSDARG00000013251	hsf4	-1.12276	1.94353e-52
ENSDARG00000020123	coq8a	0.953563	2.22161e-52
ENSDARG00000077487	spsb3b	4.2015	2.51608e-52
ENSDARG00000074790	rab5if	-1.23497	4.12261e-52
ENSDARG00000001873	phgdh	-1.21138	4.74601e-52
ENSDARG00000038743	copb2	-0.641764	5.76505e-52
ENSDARG00000075954	serpinh1a	-1.13968	6.03822e-52
ENSDARG00000058861	ncln	-0.798665	9.74558e-52
ENSDARG00000037425	s100a10a	1.54748	1.32544e-51
ENSDARG00000038658	cavin4a	-0.957845	1.46545e-51
ENSDARG00000074287	sptlc2b	-1.00742	3.28529e-51
ENSDARG00000015111	ddx39ab	-0.814434	3.76944e-51
ENSDARG00000036695	calcoco1a	0.913434	6.99816e-51
ENSDARG00000017780	rorcb	1.26619	8.33715e-51
ENSDARG00000039099	aep1	-1.84499	1.11974e-50
ENSDARG00000034396	mars	-0.840615	1.14646e-50
ENSDARG00000096843	zgc:193593	1.49765	1.23568e-50
ENSDARG00000099101	gch2	-1.5412	1.45392e-50
ENSDARG00000098162	zgc:77748	-1.20011	2.21474e-50
ENSDARG00000009612	chia.3	5.17	2.26844e-50
ENSDARG00000034705	pvalb7	1.54528	3.17315e-50
ENSDARG00000103295	cyp3a65	2.6505	7.96571e-50
ENSDARG00000062152	chaf1a	-1.17812	1.29079e-49
ENSDARG00000001897	man2b1	0.921055	1.41853e-49
ENSDARG00000100075	abcg2a	1.09866	1.52615e-49
ENSDARG00000063624	gfm1	-1.06022	2.08871e-49
ENSDARG00000016470	anxa5b	-1.01006	2.91448e-49
ENSDARG00000020952	si:ch211-214j8.1	1.36447	6.06598e-49
ENSDARG00000003938	rpa1	-0.910029	1.179e-48
ENSDARG00000037961	rcn3	-1.99415	1.41852e-48
ENSDARG00000056473	chaf1b	-1.50455	1.78834e-48
ENSDARG00000098646	mthfd2	-1.59534	2.18392e-48
ENSDARG00000041078	chka	0.928542	2.44266e-48
ENSDARG00000056600	papss2b	-1.03183	4.17787e-48
ENSDARG00000079802	aanat2	2.18873	7.58716e-48
ENSDARG00000014591	ilf2	-0.779208	7.79603e-48
ENSDARG00000007216	abce1	-0.644682	8.40389e-48
ENSDARG00000039066	klhl31	0.84608	1.272e-47
ENSDARG00000073742	prss59.2	1.74853	1.59735e-47
ENSDARG00000003281	pik3ip1	1.17224	2.11549e-47
ENSDARG00000105116	p4hb	-0.670576	2.56299e-47
ENSDARG00000035120	gldc	1.38347	2.80898e-47
ENSDARG00000043257	ckbb	-0.608335	3.00259e-47
ENSDARG00000037009	banf1	-0.871488	3.62439e-47
ENSDARG00000077737	spsb3a	0.995418	3.95022e-47
ENSDARG00000037997	tubb5	-0.835978	4.22227e-47
ENSDARG00000045620	nansa	-1.00526	4.72307e-47
ENSDARG00000042993	prss1	2.0615	7.06656e-47
ENSDARG00000058734	prdx1	-1.29917	9.91269e-47
ENSDARG00000061100	nars	-0.756435	1.32806e-46
ENSDARG00000023768	mfsd4aa	2.07934	2.52698e-46
ENSDARG00000101160	apoa4a	-2.6817	3.60956e-46
ENSDARG00000102105	dad1	-0.819024	3.94717e-46
ENSDARG00000043141	si:ch211-132f19.7	1.08338	4.05423e-46
ENSDARG00000030215	matn1	-1.08199	4.37849e-46
ENSDARG00000022413	ing5a	1.03022	5.60311e-46
ENSDARG00000003570	hsp90b1	-1.62615	6.11926e-46
ENSDARG00000062688	gpnmb	-1.10727	6.19333e-46
ENSDARG00000053912	fbl	-0.840721	1.39758e-45
ENSDARG00000056167	hspe1	-1.19288	1.51235e-45
ENSDARG00000045835	si:dkey-14d8.6	3.192	1.86286e-45
ENSDARG00000110596	CABZ01079179.1	0.956205	1.86286e-45
ENSDARG00000117646	CABZ01072309.2	-1.00787	1.93226e-45
ENSDARG00000058462	zgc:158846	1.14766	2.53934e-45
ENSDARG00000078888	iqgap1	-0.605216	2.59474e-45
ENSDARG00000052304	uqcrc1	-0.727254	2.62661e-45
ENSDARG00000008275	klhl24b	1.02117	3.61152e-45
ENSDARG00000003920	setb	-0.606438	3.97871e-45
ENSDARG00000070155	tuba8l3	-0.985056	4.16258e-45
ENSDARG00000055945	asph	-0.717533	5.57985e-45
ENSDARG00000052348	smarca5	-0.7189	5.59864e-45
ENSDARG00000044562	cycsb	-0.847461	9.04166e-45
ENSDARG00000019702	aldocb	-0.644796	9.93532e-45
ENSDARG00000094300	nupr1a	1.06709	1.02176e-44
ENSDARG00000010641	slc20a1b	-0.854752	1.20459e-44
ENSDARG00000016718	mmp11b	-1.60153	1.22307e-44
ENSDARG00000035630	ypel1	0.777186	1.81444e-44
ENSDARG00000054916	eif4ebp3	1.38482	2.18871e-44
ENSDARG00000015524	prps1a	-1.15995	2.24371e-44
ENSDARG00000098591	tubb2b	-0.835812	2.416e-44
ENSDARG00000103937	ndrg4	0.891391	2.56386e-44
ENSDARG00000008880	usp28	0.912188	2.86308e-44
ENSDARG00000056186	eif5a2	-0.617234	4.00365e-44
ENSDARG00000017775	atp5mc3a	-0.613807	4.48633e-44
ENSDARG00000029058	rbbp4	-0.806727	5.55043e-44
ENSDARG00000039605	mat1a	-1.26826	1.01645e-43
ENSDARG00000015239	prpf19	-0.788804	1.58874e-43
ENSDARG00000035622	xbp1	-0.652894	1.99117e-43
ENSDARG00000004261	tmed9	-0.856282	2.21527e-43
ENSDARG00000076590	atad2	-0.935093	2.21527e-43
ENSDARG00000102291	eef1da	0.67415	2.33156e-43
ENSDARG00000113130	arhgap35b	-48.3398	2.72272e-43
ENSDARG00000095802	si:ch1073-155h21.2	1.08298	3.74213e-43
ENSDARG00000060457	pmp22b	-0.726407	4.21414e-43
ENSDARG00000041607	eif4ebp3l	1.15557	5.03904e-43
ENSDARG00000044280	opn1mw2	1.71263	5.31661e-43
ENSDARG00000117530	CABZ01085662.1	1.41722	5.47313e-43
ENSDARG00000032242	tnnt2c	-1.48197	5.75385e-43
ENSDARG00000015998	wdhd1	-1.45581	6.35391e-43
ENSDARG00000006963	cse1l	-0.675917	7.02275e-43
ENSDARG00000089399	tmem176l.2	1.90533	7.61274e-43
ENSDARG00000074667	akt1s1	0.706591	1.39636e-42
ENSDARG00000011125	snrpb	-0.739569	1.84329e-42
ENSDARG00000100504	ppp1r27b	3.50217	2.01704e-42
ENSDARG00000005713	ethe1	1.21567	2.01704e-42
ENSDARG00000029894	slc2a15a	-1.74539	2.36556e-42
ENSDARG00000063293	neto2b	-1.08451	2.71908e-42
ENSDARG00000043035	capn3b	-1.6657	3.61761e-42
ENSDARG00000006900	impdh2	-0.780744	3.74475e-42
ENSDARG00000063295	myh9a	-0.679165	4.30114e-42
ENSDARG00000077620	cdca7a	-1.28536	8.18401e-42
ENSDARG00000019529	parp1	-0.653209	8.33337e-42
ENSDARG00000059053	slc13a4	-2.28537	1.35171e-41
ENSDARG00000036834	krt92	0.820546	1.37247e-41
ENSDARG00000037188	rpa2	-1.06812	1.68938e-41
ENSDARG00000009505	prelid3b	-1.00423	1.79381e-41
ENSDARG00000054362	ccdc47	-0.667619	1.83302e-41
ENSDARG00000079274	prss59.1	2.29074	2.74005e-41
ENSDARG00000009594	nr1d2b	-1.13498	5.12394e-41
ENSDARG00000103403	sar1b	-0.720798	5.21139e-41
ENSDARG00000101597	si:dkeyp-57d7.4	-2.23197	5.32133e-41
ENSDARG00000056108	ndufa4	-0.91303	6.39892e-41
ENSDARG00000041685	si:dkey-105h12.2	1.74057	7.62751e-41
ENSDARG00000007412	slc2a1b	-1.22889	1.17293e-40
ENSDARG00000035400	btf3	0.772877	1.83296e-40
ENSDARG00000005254	kdelr2a	-0.838311	2.13382e-40
ENSDARG00000102640	pdia3	-0.693428	2.77733e-40
ENSDARG00000117060	mthfd2	-1.94772	3.31928e-40
ENSDARG00000008029	mep1a.2	3.11346	3.67251e-40
ENSDARG00000008383	arpc1a	-0.659942	3.67251e-40
ENSDARG00000089310	gc	1.69337	5.01942e-40
ENSDARG00000029252	ssb	-0.716995	5.71773e-40
ENSDARG00000032849	ndrg1a	0.765864	9.3542e-40
ENSDARG00000058533	pole	-1.07537	1.05607e-39
ENSDARG00000069630	tat	2.97705	1.68324e-39
ENSDARG00000104901	ostc	-0.982992	1.78692e-39
ENSDARG00000103271	pla2g15	-1.48685	2.50551e-39
ENSDARG00000092798	ppib	-0.589844	2.8125e-39
ENSDARG00000105255	zbtb4	1.00423	4.62104e-39
ENSDARG00000100480	si:ch73-364h19.2	1.96635	5.46042e-39
ENSDARG00000070600	dyrk3	0.702292	6.16504e-39
ENSDARG00000062058	slc12a7b	-0.702178	9.12677e-39
ENSDARG00000043457	gapdh	0.628191	1.01643e-38
ENSDARG00000068680	ctrl	2.25711	1.20062e-38
ENSDARG00000115610	ccl25a	1.48924	1.36804e-38
ENSDARG00000007099	cx43.4	-0.683741	1.52837e-38
ENSDARG00000045442	cpb1	1.68239	1.59596e-38
ENSDARG00000110297	ctrb1	1.96568	2.26948e-38
ENSDARG00000016918	ace2	1.65779	2.32105e-38
ENSDARG00000040278	klhl38b	2.82924	2.68453e-38
ENSDARG00000111102	camk2n2	1.02941	2.77059e-38
ENSDARG00000026908	tmed2	-0.647563	2.8109e-38
ENSDARG00000074635	abca1a	0.881308	3.75241e-38
ENSDARG00000069242	pdia5	-0.884246	5.23244e-38
ENSDARG00000009484	arf1	-0.633234	5.33783e-38
ENSDARG00000061436	col6a2	-0.616594	8.0621e-38
ENSDARG00000076532	si:ch211-222l21.1	-0.714467	8.0621e-38
ENSDARG00000103849	mdh1ab	-0.831214	8.0621e-38
ENSDARG00000111073	zgc:110789	-48.9427	9.96947e-38
ENSDARG00000101844	mibp2	0.627585	1.44163e-37
ENSDARG00000055416	serpinb1	1.02518	1.52012e-37
ENSDARG00000116665	ddx39ab	-0.829909	2.87578e-37
ENSDARG00000006200	eif4g1a	-0.819059	2.93255e-37
ENSDARG00000070107	six7	0.945769	3.66545e-37
ENSDARG00000019532	fads2	1.81169	4.01275e-37
ENSDARG00000000212	krt97	0.91826	4.3587e-37
ENSDARG00000004141	zgc:92630	-1.48898	6.43737e-37
ENSDARG00000052515	calcoco2	1.9357	6.62591e-37
ENSDARG00000023886	cacna2d4b	0.955433	1.16049e-36
ENSDARG00000023713	aqp1a.1	-0.640426	1.33325e-36
ENSDARG00000002249	tbxas1	1.22042	1.36005e-36
ENSDARG00000055618	acta1b	-0.82578	1.46581e-36
ENSDARG00000012261	eftud2	-0.721202	1.67497e-36
ENSDARG00000058005	hgd	0.919938	1.69845e-36
ENSDARG00000042221	mthfd1l	-3.76113	1.76467e-36
ENSDARG00000011929	plp1b	1.24178	1.76535e-36
ENSDARG00000069100	aldh9a1a.1	0.876889	1.804e-36
ENSDARG00000043976	etf1b	-0.878814	1.8848e-36
ENSDARG00000058297	timm13	-1.04696	2.15398e-36
ENSDARG00000032639	cd36	1.50329	2.51889e-36
ENSDARG00000094965	nfil3-5	0.896335	2.65327e-36
ENSDARG00000059391	gyg1b	0.778484	3.04603e-36
ENSDARG00000114905	aldh9a1a.1	1.01099	3.38668e-36
ENSDARG00000099960	elovl1a	-2.15899	3.58081e-36
ENSDARG00000023472	ctnnb2	-0.646219	5.56121e-36
ENSDARG00000045129	fkbp10b	-1.35519	6.85504e-36
ENSDARG00000041665	mkrn1	1.06644	6.89325e-36
ENSDARG00000016733	psat1	-0.839219	6.89325e-36
ENSDARG00000026759	ldlrb	-1.16424	6.9439e-36
ENSDARG00000019838	ugdh	-2.3679	7.20704e-36
ENSDARG00000006220	ugt1a7	-1.00179	8.67896e-36
ENSDARG00000042708	tuba8l	-0.608461	9.74918e-36
ENSDARG00000052966	nmt1a	-0.615247	1.05484e-35
ENSDARG00000038583	abraa	1.20782	1.13393e-35
ENSDARG00000060252	mogs	-0.849987	1.13393e-35
ENSDARG00000070038	rbp2a	1.25405	1.18488e-35
ENSDARG00000016260	fxr2	-0.673728	1.53335e-35
ENSDARG00000010572	slc25a25a	-1.49788	2.33523e-35
ENSDARG00000041490	afp4	-4.50086	2.57245e-35
ENSDARG00000059841	exosc1	0.757301	2.73646e-35
ENSDARG00000108326	LT631684.1	1.22183	2.73775e-35
ENSDARG00000056722	cd99l2	-0.643843	3.19828e-35
ENSDARG00000110473	mthfd1l	-3.91201	3.30856e-35
ENSDARG00000040277	fbxo32	3.40547	4.6701e-35
ENSDARG00000030915	cpa1	2.98465	5.01425e-35
ENSDARG00000017314	CELA1 (1 of many)	2.14434	7.53575e-35
ENSDARG00000100315	slc15a1a	2.61626	7.62932e-35
ENSDARG00000010487	sae1	-0.94024	7.84287e-35
ENSDARG00000075014	sqstm1	0.948012	1.06637e-34
ENSDARG00000013856	amy2a	2.98812	1.17446e-34
ENSDARG00000061858	zgc:153968	2.59927	1.20053e-34
ENSDARG00000010078	nup133	-0.780373	1.29387e-34
ENSDARG00000116012	hells	-1.75446	1.29724e-34
ENSDARG00000111386	CABZ01079178.1	1.30911	2.30758e-34
ENSDARG00000028027	trim63a	1.68404	2.38778e-34
ENSDARG00000056640	rpia	-1.00323	2.47523e-34
ENSDARG00000069342	zgc:153115	-0.678619	2.61176e-34
ENSDARG00000092467	si:ch73-46j18.5	-0.646505	3.86328e-34
ENSDARG00000057408	CABZ01067232.1	1.09667	4.00027e-34
ENSDARG00000044575	vars	-0.723943	4.23299e-34
ENSDARG00000038153	lgals2b	1.40238	4.40322e-34
ENSDARG00000079544	si:ch1073-464p5.5	1.51962	4.42196e-34
ENSDARG00000011404	fen1	-1.25907	4.54004e-34
ENSDARG00000052402	dnmt3ba	-0.745148	4.64856e-34
ENSDARG00000044299	lmnb1	-0.698747	4.98639e-34
ENSDARG00000001777	nup155	-0.721443	5.73292e-34
ENSDARG00000103266	ogal	1.02911	6.12575e-34
ENSDARG00000086842	dap1b	1.05496	6.13647e-34
ENSDARG00000039116	nr5a5	3.77493	6.48286e-34
ENSDARG00000005115	calub	-1.36542	7.48254e-34
ENSDARG00000104906	mtr	-1.09643	8.31938e-34
ENSDARG00000040683	MEP1B	2.78796	8.40232e-34
ENSDARG00000079725	dhx9	-0.701377	9.92518e-34
ENSDARG00000102129	crygn1	1.77018	1.23142e-33
ENSDARG00000053853	slc13a2	1.36743	1.2556e-33
ENSDARG00000023820	faxdc2	1.21816	1.41546e-33
ENSDARG00000090428	ctrb1	2.3053	1.51965e-33
ENSDARG00000114256	ela2l	2.16954	1.87214e-33
ENSDARG00000061301	gmpr2	-0.857497	1.96847e-33
ENSDARG00000101670	kntc1	-0.934129	2.01486e-33
ENSDARG00000010316	qars	-0.933024	3.35632e-33
ENSDARG00000071601	pvalb9	-1.29277	3.73368e-33
ENSDARG00000016375	asns	-1.17663	4.7999e-33
ENSDARG00000099719	cdkn1d	1.31553	6.28109e-33
ENSDARG00000021739	klhl24a	0.898407	6.34115e-33
ENSDARG00000019976	idi1	-0.756275	7.11748e-33
ENSDARG00000100558	slbp	-1.03824	8.10167e-33
ENSDARG00000003854	acsl1b	-0.762948	8.99397e-33
ENSDARG00000099298	xrcc5	-0.923696	9.79378e-33
ENSDARG00000043173	CELA1 (1 of many)	3.5782	1.07455e-32
ENSDARG00000024654	pgm3	-1.13747	1.15925e-32
ENSDARG00000086569	zgc:172051	1.42572	1.50378e-32
ENSDARG00000056885	per1a	-2.15469	1.54526e-32
ENSDARG00000036239	gatm	-0.951673	1.5598e-32
ENSDARG00000045979	zgc:153704	1.15338	1.5764e-32
ENSDARG00000037158	rcc1	-1.24959	1.5843e-32
ENSDARG00000058128	msna	-0.717643	1.81374e-32
ENSDARG00000038980	txndc12	-0.77237	2.18372e-32
ENSDARG00000023176	tdo2b	2.82511	2.3111e-32
ENSDARG00000031647	stat2	1.19809	3.70975e-32
ENSDARG00000086848	atad3	-0.91499	5.55147e-32
ENSDARG00000005629	smyd2b	-0.988775	6.25889e-32
ENSDARG00000043168	CELA1 (1 of many)	2.5491	6.73948e-32
ENSDARG00000035993	sumo3b	-0.858492	7.22857e-32
ENSDARG00000093957	si:dkey-251i10.2	-1.21389	8.19234e-32
ENSDARG00000099420	nme2b.2	0.605511	9.79846e-32
ENSDARG00000110395	apoa1a	-1.76033	1.00234e-31
ENSDARG00000062025	cpox	-1.1177	1.00286e-31
ENSDARG00000011934	gyg1a	0.738459	1.03452e-31
ENSDARG00000105522	si:ch211-196f2.3	1.61153	1.07086e-31
ENSDARG00000029995	tnni2b.2	0.746498	1.17983e-31
ENSDARG00000117448	CABZ01072245.1	0.76666	1.2636e-31
ENSDARG00000042975	auh	-0.777404	1.63777e-31
ENSDARG00000071212	p3h1	-0.978491	1.78547e-31
ENSDARG00000005154	aspa	0.891955	1.81027e-31
ENSDARG00000012399	adssl	-0.844517	2.43012e-31
ENSDARG00000045863	asb15b	3.06437	3.46356e-31
ENSDARG00000060893	col8a2	-0.774889	3.91836e-31
ENSDARG00000007959	hibadhb	-0.800047	4.91938e-31
ENSDARG00000098392	si:ch73-28h20.1	-0.763742	5.81267e-31
ENSDARG00000076386	epdl1	0.84407	5.82185e-31
ENSDARG00000099200	zgc:123103	-0.90367	5.88521e-31
ENSDARG00000038709	si:dkeyp-66d1.7	-0.936784	6.13037e-31
ENSDARG00000039931	slc25a33	-0.984404	6.39621e-31
ENSDARG00000089769	hapln1a	-1.05742	6.57365e-31
ENSDARG00000029931	atp13a1	-0.654573	7.69305e-31
ENSDARG00000061124	srpra	-0.618343	8.10438e-31
ENSDARG00000090914	si:ch211-117k10.3	1.06674	8.15177e-31
ENSDARG00000104540	cyp2aa8	-1.98688	1.14193e-30
ENSDARG00000036840	krt15	0.724673	1.27478e-30
ENSDARG00000102765	lonp1	-0.877726	1.32287e-30
ENSDARG00000098935	bxdc2	-0.843589	1.36315e-30
ENSDARG00000044304	prrc1	-0.873971	1.44395e-30
ENSDARG00000028000	pfkpa	-0.781875	1.47781e-30
ENSDARG00000000551	slc1a4	-0.984712	2.02224e-30
ENSDARG00000053774	alpi.2	1.89778	2.13133e-30
ENSDARG00000045946	sec24d	-0.699723	2.60268e-30
ENSDARG00000042780	apoba	-1.54347	2.60268e-30
ENSDARG00000098746	dhrs13l1	-1.29923	3.04794e-30
ENSDARG00000096445	si:ch211-214p16.3	5.37276	3.38507e-30
ENSDARG00000025595	agmo	1.70519	3.48327e-30
ENSDARG00000039345	drg1	-0.722096	4.40526e-30
ENSDARG00000007745	uqcrfs1	-0.592934	5.13255e-30
ENSDARG00000069980	lman1	-0.988185	6.02775e-30
ENSDARG00000008982	casq2	-0.600427	7.74213e-30
ENSDARG00000018574	sf3b4	-0.829004	7.95356e-30
ENSDARG00000104347	rtn4b	0.92651	9.0487e-30
ENSDARG00000029747	mep1a.1	2.70585	9.70472e-30
ENSDARG00000039914	gapdhs	-0.604385	1.18445e-29
ENSDARG00000041848	rh50	3.26014	1.21645e-29
ENSDARG00000045308	pola1	-0.792068	1.40953e-29
ENSDARG00000101161	orc4	-1.21718	1.42825e-29
ENSDARG00000029822	cel.2	1.38984	1.75926e-29
ENSDARG00000009443	zgc:92137	2.68929	2.29162e-29
ENSDARG00000026369	dbi	-0.637335	2.52281e-29
ENSDARG00000016484	dkc1	-0.841426	2.63688e-29
ENSDARG00000055708	timm8b	-0.836328	2.86772e-29
ENSDARG00000002084	lamb2	-0.629271	3.2071e-29
ENSDARG00000030700	ctps1a	-0.832822	3.66864e-29
ENSDARG00000004906	stip1	-0.617486	3.83811e-29
ENSDARG00000094041	krt17	1.20342	4.21143e-29
ENSDARG00000007276	ela3l	2.32633	4.26239e-29
ENSDARG00000103004	tpra	-0.615625	4.54246e-29
ENSDARG00000059836	ddit3	0.594831	4.79775e-29
ENSDARG00000020212	slc1a1	0.940678	5.24392e-29
ENSDARG00000086272	si:dkey-4p15.5	0.966577	5.71997e-29
ENSDARG00000100792	zgc:154142	2.57445	5.78714e-29
ENSDARG00000038768	mrpl12	-0.688993	6.28212e-29
ENSDARG00000117001	CABZ01086812.1	1.98367	6.59551e-29
ENSDARG00000112653	hnrnpa0b	-0.669244	7.49959e-29
ENSDARG00000044074	loxl2b	-0.890872	7.75533e-29
ENSDARG00000079651	si:ch1073-174d20.2	-0.701206	9.5318e-29
ENSDARG00000079637	alpk2	1.02379	1.24656e-28
ENSDARG00000008859	mylipa	0.84268	1.37337e-28
ENSDARG00000029100	chchd1	-1.01632	1.52648e-28
ENSDARG00000112049	cldn15a	1.02497	1.59951e-28
ENSDARG00000007682	ppdpfa	0.640345	1.74875e-28
ENSDARG00000045914	si:ch211-51e12.7	-0.731708	2.42291e-28
ENSDARG00000098063	alp3	3.73908	3.75846e-28
ENSDARG00000101037	asf1ba	-1.52516	3.7862e-28
ENSDARG00000036894	aimp1b	1.21982	3.92165e-28
ENSDARG00000007836	ctsla	-0.925917	4.54469e-28
ENSDARG00000070892	si:ch211-262h13.5	3.03117	4.63135e-28
ENSDARG00000101629	CABZ01079192.1	1.27889	4.82893e-28
ENSDARG00000014793	ehd1b	-0.866688	5.05043e-28
ENSDARG00000012903	slc34a2a	1.83775	5.32482e-28
ENSDARG00000007697	fabp7a	-0.853797	5.70145e-28
ENSDARG00000088836	si:ch211-76m11.5	1.71706	5.71623e-28
ENSDARG00000041108	ctsh	1.49992	6.66122e-28
ENSDARG00000097491	ugt1b1	-1.19279	6.93224e-28
ENSDARG00000102106	tgm1l1	-0.7215	7.15012e-28
ENSDARG00000076321	col28a2a	-0.983324	1.08716e-27
ENSDARG00000040912	kdelr3	-1.03093	1.18154e-27
ENSDARG00000103025	hmgcs1	-1.22028	1.18154e-27
ENSDARG00000069116	timm10	-1.10194	1.24893e-27
ENSDARG00000042252	eif4h	-0.605829	1.29707e-27
ENSDARG00000010478	hsp90aa1.1	-1.12163	1.30537e-27
ENSDARG00000059362	cavin1b	-0.683761	1.74781e-27
ENSDARG00000019280	larsb	-0.740346	1.81676e-27
ENSDARG00000091253	smyd1b	-0.643344	1.97165e-27
ENSDARG00000070230	aldh1l2	-1.0318	1.9808e-27
ENSDARG00000025859	lmf2b	-0.949573	2.04823e-27
ENSDARG00000014685	esco2	-0.967753	2.06343e-27
ENSDARG00000039142	arpc5a	-0.83039	2.21797e-27
ENSDARG00000016867	rnf128a	0.692612	2.33051e-27
ENSDARG00000079059	retreg1	1.76849	2.47874e-27
ENSDARG00000020054	aox6	0.956415	2.50943e-27
ENSDARG00000092033	si:dkey-239h2.3	1.58614	2.72578e-27
ENSDARG00000032469	ampd3b	1.67576	3.9282e-27
ENSDARG00000056765	ela2l	2.45824	3.98335e-27
ENSDARG00000110075	rcn3	-2.13578	4.33767e-27
ENSDARG00000087873	eevs	-1.86525	4.46505e-27
ENSDARG00000010758	capn12	-0.972484	5.05828e-27
ENSDARG00000099774	cyb5b	-1.00691	5.46741e-27
ENSDARG00000045580	lum	-0.705622	5.77901e-27
ENSDARG00000007141	psmc3	-0.624828	5.93167e-27
ENSDARG00000002792	arcn1a	-0.652334	5.99242e-27
ENSDARG00000022509	cox4i2	0.651567	6.27853e-27
ENSDARG00000093780	BX548078.1	2.04827	6.62534e-27
ENSDARG00000097224	prr33	0.604355	6.68941e-27
ENSDARG00000016415	dhtkd1	0.61782	7.38728e-27
ENSDARG00000015731	ano5a	0.767727	7.5114e-27
ENSDARG00000114749	chaf1a	-1.18247	7.5114e-27
ENSDARG00000104938	ftsj3	-0.793676	7.53301e-27
ENSDARG00000038213	slc35b1	-0.753808	7.58026e-27
ENSDARG00000037960	lrrc17	-0.77411	7.84372e-27
ENSDARG00000093753	BX004774.2	1.70928	7.88056e-27
ENSDARG00000053113	ly75	0.996991	8.9136e-27
ENSDARG00000060671	lct	1.87644	9.58573e-27
ENSDARG00000077549	aifm2	-0.846223	1.11082e-26
ENSDARG00000079848	gmps	-0.637218	1.12299e-26
ENSDARG00000092546	pdap1a	-0.719084	1.48384e-26
ENSDARG00000015070	pola2	-1.2272	1.72385e-26
ENSDARG00000103498	epd	0.950581	1.74011e-26
ENSDARG00000098237	fbn2b	-0.803637	1.74846e-26
ENSDARG00000034178	cpsf1	-0.593672	1.79336e-26
ENSDARG00000097503	si:ch73-288o11.5	1.37022	2.1062e-26
ENSDARG00000019360	sec23b	-0.970691	2.22037e-26
ENSDARG00000015134	camkk1b	-3.01265	2.28635e-26
ENSDARG00000032264	mybl2b	-1.17908	2.32757e-26
ENSDARG00000078022	fyco1b	1.03956	2.4576e-26
ENSDARG00000113086	CR812847.2	1.20248	2.72503e-26
ENSDARG00000031161	nr1d4a	1.7181	3.133e-26
ENSDARG00000100476	si:dkeyp-110c7.4	1.18478	3.18506e-26
ENSDARG00000052578	c6ast4	2.4911	3.33065e-26
ENSDARG00000075564	fam13a	0.726114	4.27062e-26
ENSDARG00000005913	tgm1l3	1.68425	4.69522e-26
ENSDARG00000033382	grifin	1.25281	4.88172e-26
ENSDARG00000030107	si:ch211-207i1.2	0.942383	5.24742e-26
ENSDARG00000045598	si:dkey-180p18.9	1.16077	5.39474e-26
ENSDARG00000103459	evplb	-0.594873	5.61454e-26
ENSDARG00000110068	uqcrc1	-0.663303	6.58401e-26
ENSDARG00000011703	clocka	0.89672	7.21936e-26
ENSDARG00000009153	pla2g1b	2.83425	7.26724e-26
ENSDARG00000014915	ndufab1b	-0.709894	7.31248e-26
ENSDARG00000111240	dhrs13a.2	-1.77449	8.35228e-26
ENSDARG00000102417	psmd7	-0.655604	8.8366e-26
ENSDARG00000059630	mlec	-0.856529	9.60589e-26
ENSDARG00000018782	kdm4aa	0.601905	1.02935e-25
ENSDARG00000020594	txlnba	0.795458	1.03222e-25
ENSDARG00000017490	cel.1	1.14648	1.05829e-25
ENSDARG00000068387	slc6a18	2.51646	1.16804e-25
ENSDARG00000039490	pitpnaa	-1.04688	1.21714e-25
ENSDARG00000052138	slc1a2a	-1.99178	1.23367e-25
ENSDARG00000069018	cyp7a1	1.22222	1.41249e-25
ENSDARG00000035631	sdf2l1	-1.09011	1.47946e-25
ENSDARG00000014320	gucy2c	0.969927	1.50888e-25
ENSDARG00000026577	cdk2	-1.1156	1.50888e-25
ENSDARG00000079895	ehbp1l1b	1.04474	1.5908e-25
ENSDARG00000089050	cuzd1.1	4.44496	1.71781e-25
ENSDARG00000053862	crygmx	0.949769	1.93002e-25
ENSDARG00000037191	ttr	1.34239	1.95902e-25
ENSDARG00000010764	flj13639	1.33772	2.06236e-25
ENSDARG00000038618	cpt2	-1.03196	2.30388e-25
ENSDARG00000017882	rdh1	1.11126	2.41086e-25
ENSDARG00000057427	sv2ba	-0.972305	2.4236e-25
ENSDARG00000070545	top1l	-0.611757	2.49633e-25
ENSDARG00000052122	rag1	1.65494	2.59601e-25
ENSDARG00000045929	oaz2a	0.72821	2.64459e-25
ENSDARG00000090969	cbln18	1.34027	3.06842e-25
ENSDARG00000057738	hells	-1.25312	3.34165e-25
ENSDARG00000035256	eef2l2	0.750625	3.3654e-25
ENSDARG00000040334	mat2aa	-0.847189	4.25965e-25
ENSDARG00000008748	ube2na	-0.634063	4.47004e-25
ENSDARG00000098791	cdhr5b	0.961512	4.49641e-25
ENSDARG00000098296	gnsb	0.840948	6.15665e-25
ENSDARG00000053574	fancd2	-0.881496	7.01172e-25
ENSDARG00000053990	hmgb2b	-0.587312	7.24294e-25
ENSDARG00000055760	srm	-0.873583	7.59984e-25
ENSDARG00000092354	si:ch211-284e13.6	0.814646	9.19443e-25
ENSDARG00000012295	bcs1l	-1.54187	9.67233e-25
ENSDARG00000075559	ppm1g	-0.634495	1.0003e-24
ENSDARG00000042876	abracl	-0.893029	1.10746e-24
ENSDARG00000114648	arr3a	-2.04262	1.18299e-24
ENSDARG00000061355	aoc1	1.82798	1.40531e-24
ENSDARG00000044134	iars2	-0.684923	1.41771e-24
ENSDARG00000055240	xdh	1.04311	1.47958e-24
ENSDARG00000111880	psmb5	-0.685397	1.57983e-24
ENSDARG00000068572	slc16a1b	-0.632183	1.6315e-24
ENSDARG00000057671	epas1b	0.841803	1.7271e-24
ENSDARG00000016088	rtn2a	-0.880977	1.75701e-24
ENSDARG00000094324	efemp2a	-0.921561	2.11411e-24
ENSDARG00000013776	thop1	-0.855293	2.31158e-24
ENSDARG00000104517	uqcr10	-0.644088	2.59304e-24
ENSDARG00000011334	ncaldb	-0.915748	2.59484e-24
ENSDARG00000113624	zgc:112160	1.84974	2.6919e-24
ENSDARG00000023160	snrnp40	-0.950507	2.82342e-24
ENSDARG00000069093	col2a1a	-0.756097	2.84128e-24
ENSDARG00000040401	slc25a20	-0.620104	2.85188e-24
ENSDARG00000008100	slc7a10a	-0.644882	3.19367e-24
ENSDARG00000095360	si:ch211-213b8.4	1.52624	3.78019e-24
ENSDARG00000038378	sagb	-0.688063	4.14879e-24
ENSDARG00000088171	ciartb	-0.943441	4.14879e-24
ENSDARG00000016706	atic	-1.40035	4.2004e-24
ENSDARG00000093043	ugt2a7	-1.08781	4.71024e-24
ENSDARG00000037654	pmm2	-1.15475	4.71639e-24
ENSDARG00000056744	ela2	1.93583	4.86361e-24
ENSDARG00000103347	cyp2aa3	-2.44132	5.55858e-24
ENSDARG00000105592	CR936442.1	1.25424	5.59784e-24
ENSDARG00000030789	ddx18	-0.603674	6.49142e-24
ENSDARG00000104418	BX248318.1	1.09988	6.56283e-24
ENSDARG00000091609	spink4	1.65763	6.80447e-24
ENSDARG00000054807	sec13	-0.934654	6.8368e-24
ENSDARG00000011958	ctnnbl1	-0.725924	7.03075e-24
ENSDARG00000012073	kif15	-0.848159	8.16951e-24
ENSDARG00000100116	mrps24	-0.893916	8.71912e-24
ENSDARG00000055639	ruvbl2	-0.755349	1.09938e-23
ENSDARG00000001818	c3b.2	0.817711	1.15278e-23
ENSDARG00000040265	mpdu1b	-0.886432	1.21092e-23
ENSDARG00000056587	cyp2r1	-2.32582	1.23473e-23
ENSDARG00000036558	col18a1a	-0.628628	1.3425e-23
ENSDARG00000088514	and1	-0.753871	1.43515e-23
ENSDARG00000095362	si:ch211-77g15.32	3.3746	1.43931e-23
ENSDARG00000078882	slc22a31	-0.833451	1.70917e-23
ENSDARG00000099313	naga	0.716915	1.79311e-23
ENSDARG00000104451	slc39a7	-0.799023	1.87591e-23
ENSDARG00000010873	DDX17	0.614292	1.95002e-23
ENSDARG00000056028	slc22a7a	-1.15776	2.07733e-23
ENSDARG00000023299	snu13b	-0.897895	2.20709e-23
ENSDARG00000005894	slc7a9	1.94708	2.39377e-23
ENSDARG00000115252	tat	3.37312	2.78567e-23
ENSDARG00000062304	pdpk1a	1.14747	2.78752e-23
ENSDARG00000035732	arntl1b	0.901277	3.18504e-23
ENSDARG00000014587	slc38a5b	0.72114	3.47757e-23
ENSDARG00000054172	pgrmc1	-0.670861	3.627e-23
ENSDARG00000057231	rorca	0.596877	3.75271e-23
ENSDARG00000013871	slc5a1	1.36225	3.83872e-23
ENSDARG00000037846	hm13	-0.682235	4.36753e-23
ENSDARG00000099843	nedd4a	0.64716	4.50857e-23
ENSDARG00000117312	CABZ01044746.1	1.09176	4.79789e-23
ENSDARG00000093844	zgc:136461	3.33922	4.80453e-23
ENSDARG00000005675	sec61a1l	-0.716694	5.04421e-23
ENSDARG00000069583	zgc:114181	-0.797541	5.38652e-23
ENSDARG00000069099	tmco1	-1.00167	5.44956e-23
ENSDARG00000021339	cpa5	1.58203	5.77168e-23
ENSDARG00000099461	asb10	1.04388	6.25205e-23
ENSDARG00000102888	gpr39	1.08112	7.33949e-23
ENSDARG00000040890	fdps	-1.00193	7.73867e-23
ENSDARG00000012381	hsc70	0.711771	7.79868e-23
ENSDARG00000043154	ucp2	-0.810636	8.47852e-23
ENSDARG00000012829	asah2	1.64921	8.79151e-23
ENSDARG00000063518	zgc:153913	-1.78169	9.43323e-23
ENSDARG00000092788	si:dkey-21e2.15	2.09669	9.67345e-23
ENSDARG00000053152	pcmtd1	0.856572	1.03034e-22
ENSDARG00000021082	sec31a	-0.916934	1.17396e-22
ENSDARG00000001557	tomm34	-0.975206	1.22221e-22
ENSDARG00000057911	zgc:86709	-0.96652	1.22831e-22
ENSDARG00000088881	si:dkeyp-69b9.3	0.832947	1.26831e-22
ENSDARG00000017874	dnajc3b	-0.772394	1.30765e-22
ENSDARG00000110578	AL929536.1	-1.70371	1.36279e-22
ENSDARG00000056938	kera	-0.811015	1.36835e-22
ENSDARG00000016835	tcirg1a	0.987009	1.47047e-22
ENSDARG00000008790	actr3b	1.34882	1.47294e-22
ENSDARG00000067848	nmrk2	-1.08391	1.57213e-22
ENSDARG00000101935	BX088707.1	-0.606064	1.59708e-22
ENSDARG00000098589	cyb5a	-0.851734	1.75646e-22
ENSDARG00000010442	rnf11a	0.775299	1.80285e-22
ENSDARG00000037873	cyp3c3	1.69344	1.84872e-22
ENSDARG00000074528	unm_sa821	-1.28204	1.84872e-22
ENSDARG00000079307	si:dkey-205h13.1	1.27881	1.85429e-22
ENSDARG00000079249	ogdhl	1.28498	1.88291e-22
ENSDARG00000095556	CR318588.4	0.73572	1.92113e-22
ENSDARG00000070670	crip2	-0.616906	1.93812e-22
ENSDARG00000003487	nup93	-0.751326	2.03999e-22
ENSDARG00000044551	atg9a	0.717694	2.31429e-22
ENSDARG00000101051	ctsbb	3.05373	2.42688e-22
ENSDARG00000053097	hsf2	-0.910667	2.90457e-22
ENSDARG00000100795	timp4.3	3.1103	2.96516e-22
ENSDARG00000040440	snrpd2	-0.819485	3.07923e-22
ENSDARG00000041083	anpepa	1.47764	3.09596e-22
ENSDARG00000018266	mthfd1a	-1.52085	3.6562e-22
ENSDARG00000058292	sephs1	-0.875114	3.7401e-22
ENSDARG00000091584	si:ch73-217n20.1	0.942825	4.04931e-22
ENSDARG00000059746	plod1a	-0.641067	4.28045e-22
ENSDARG00000058218	fam151a	1.39226	4.32327e-22
ENSDARG00000100047	ergic1	-1.20482	4.49654e-22
ENSDARG00000057910	mrps34	-0.805863	5.02092e-22
ENSDARG00000057099	papss1	-0.715096	5.15092e-22
ENSDARG00000102249	pepd	0.717822	6.99691e-22
ENSDARG00000037361	kdelr2b	-0.599964	7.13315e-22
ENSDARG00000077236	hspb6	-1.321	7.37174e-22
ENSDARG00000104436	zgc:153426	-0.637816	7.62417e-22
ENSDARG00000063438	srebf2	-0.642437	9.72663e-22
ENSDARG00000104353	nop58	-0.815083	1.03822e-21
ENSDARG00000009779	mcl1a	0.641413	1.11469e-21
ENSDARG00000052928	arf6b	-0.691181	1.12087e-21
ENSDARG00000102207	zgc:86738	-4.55399	1.1373e-21
ENSDARG00000054058	h1fx	1.17097	1.19989e-21
ENSDARG00000101707	si:ch211-156b7.4	-1.11962	1.27018e-21
ENSDARG00000101979	eps8l3a	0.781664	1.374e-21
ENSDARG00000007244	acp2	0.740874	1.52635e-21
ENSDARG00000071626	ptgdsb.2	1.23296	1.7491e-21
ENSDARG00000039452	hk1	-0.589152	1.86432e-21
ENSDARG00000042458	rfc4	-1.14866	1.9163e-21
ENSDARG00000045299	vmo1b	1.53577	2.12674e-21
ENSDARG00000059700	agmat	1.18878	2.15046e-21
ENSDARG00000061981	lap3	-0.797415	2.33798e-21
ENSDARG00000113327	ipo9	-1.13997	2.56115e-21
ENSDARG00000059388	bdh1	0.64114	2.56231e-21
ENSDARG00000033609	map1lc3a	0.667955	2.58437e-21
ENSDARG00000057437	apodb	-0.81097	2.62853e-21
ENSDARG00000074807	tbrg4	-0.831205	3.25968e-21
ENSDARG00000058088	aifm1	-0.711672	3.4091e-21
ENSDARG00000061274	lss	-1.60497	3.74927e-21
ENSDARG00000101984	pde6gb	0.622259	4.07411e-21
ENSDARG00000113282	zgc:158846	1.33979	5.07273e-21
ENSDARG00000099664	selenof	-0.633836	5.34608e-21
ENSDARG00000078647	samsn1b	-1.43844	5.5574e-21
ENSDARG00000070972	si:ch211-81a5.8	1.11671	5.58611e-21
ENSDARG00000019932	slc5a11	1.37703	5.72893e-21
ENSDARG00000070019	taf15	-0.682727	5.92537e-21
ENSDARG00000002071	adss	-0.644467	6.2302e-21
ENSDARG00000055185	tm4sf5	1.09966	6.28187e-21
ENSDARG00000109629	tram1	-1.1208	6.31613e-21
ENSDARG00000051762	CABZ01080568.1	-1.25434	6.40165e-21
ENSDARG00000035872	hsd17b12b	-0.706484	6.75313e-21
ENSDARG00000027236	rs1a	-0.740146	7.12696e-21
ENSDARG00000053559	tspan3b	0.811911	7.67809e-21
ENSDARG00000105570	crestin	-1.00081	7.83748e-21
ENSDARG00000007377	odc1	-1.25694	8.72755e-21
ENSDARG00000045414	elovl2	1.03106	8.93225e-21
ENSDARG00000017454	nup50	-0.676392	8.99361e-21
ENSDARG00000104654	leap2	-1.38395	9.41425e-21
ENSDARG00000071076	ldhbb	1.33248	1.03236e-20
ENSDARG00000031278	si:ch73-193i2.2	2.22849	1.17542e-20
ENSDARG00000115975	mat1a	-1.41962	1.23408e-20
ENSDARG00000039502	eef1a1a	0.921365	1.28521e-20
ENSDARG00000070050	sfrp2	-0.709144	1.28521e-20
ENSDARG00000070427	s100v1	-0.851038	1.46756e-20
ENSDARG00000062054	cpt1ab	-0.736138	1.46832e-20
ENSDARG00000058638	si:ch211-71m22.1	-0.966574	1.65855e-20
ENSDARG00000040224	krcp	-0.85135	1.66133e-20
ENSDARG00000018846	dgat2	1.07309	1.8002e-20
ENSDARG00000015343	pgd	-0.903132	1.8523e-20
ENSDARG00000036613	tab1	0.731986	1.97383e-20
ENSDARG00000076179	ngef	0.856636	2.05802e-20
ENSDARG00000043357	tbl2	-0.758902	2.07734e-20
ENSDARG00000071475	aox5	-1.20825	2.08503e-20
ENSDARG00000069282	bbc3	1.12039	2.09667e-20
ENSDARG00000075707	nid2a	-0.955374	2.26618e-20
ENSDARG00000001882	kbtbd12	0.768908	2.41269e-20
ENSDARG00000021242	mvp	-0.627532	2.49795e-20
ENSDARG00000033855	cnot9	-0.596102	2.59384e-20
ENSDARG00000020007	col1a2	-0.61743	2.96022e-20
ENSDARG00000063354	abtb1	0.812939	2.99572e-20
ENSDARG00000104883	PCMTD2 (1 of many)	0.686978	3.01295e-20
ENSDARG00000002394	ugt5d1	-1.36783	3.14144e-20
ENSDARG00000102241	zgc:136410	-1.8079	3.43886e-20
ENSDARG00000056531	nutf2	-0.646283	4.16482e-20
ENSDARG00000051925	cyb5r2	-1.04189	4.5819e-20
ENSDARG00000058454	dynll1	-0.641648	4.65874e-20
ENSDARG00000105208	zgc:85843	-1.08979	4.75984e-20
ENSDARG00000039913	tmem147	-0.657666	4.87346e-20
ENSDARG00000026225	nsd2	-0.710636	5.02382e-20
ENSDARG00000025889	usp14	-0.600542	5.2589e-20
ENSDARG00000030177	uchl3	-0.859059	5.32286e-20
ENSDARG00000020454	psmd8	-0.594108	5.63963e-20
ENSDARG00000016855	sf3b5	-0.862711	5.66526e-20
ENSDARG00000019398	psma6a	-0.65145	6.02864e-20
ENSDARG00000013938	psmb3	-0.593349	6.29693e-20
ENSDARG00000117786	CABZ01072848.1	-0.924708	6.35992e-20
ENSDARG00000079347	zgc:194659	2.11038	6.56765e-20
ENSDARG00000079009	abca1b	-1.0564	6.63013e-20
ENSDARG00000018891	rnaseh2a	-1.00374	7.14921e-20
ENSDARG00000060879	slc28a1	1.75666	7.84559e-20
ENSDARG00000088116	gstm.3	-0.987916	8.29879e-20
ENSDARG00000044167	padi2	-0.819454	8.91067e-20
ENSDARG00000092985	CU499330.1	0.739789	9.33613e-20
ENSDARG00000059960	plch2a	1.06028	1.01274e-19
ENSDARG00000020364	fbp1b	0.880233	1.11336e-19
ENSDARG00000051854	cdt1	-1.16444	1.12538e-19
ENSDARG00000041735	tmem237a	0.849219	1.2278e-19
ENSDARG00000103759	fahd2a	-0.760607	1.23963e-19
ENSDARG00000074488	ifngr1l	0.71881	1.34956e-19
ENSDARG00000070386	krtcap2	-0.791541	1.60947e-19
ENSDARG00000012297	cnga3b	-1.72881	1.84309e-19
ENSDARG00000099667	snrpg	-0.909524	1.96544e-19
ENSDARG00000070157	tgm2a	-1.20212	1.98321e-19
ENSDARG00000017910	pdss1	-0.762761	2.10318e-19
ENSDARG00000014329	npm1a	-0.670262	2.18098e-19
ENSDARG00000029695	pgp	-1.01029	2.47095e-19
ENSDARG00000100613	CABZ01089777.1	-0.877118	2.53109e-19
ENSDARG00000002479	ercc6l	-0.872697	2.57329e-19
ENSDARG00000112216	cpt2	-0.885036	2.66208e-19
ENSDARG00000016477	eif4a2	0.643192	2.93295e-19
ENSDARG00000087440	ponzr4	-4.08015	2.95789e-19
ENSDARG00000101695	si:dkey-26m3.3	1.79156	3.52045e-19
ENSDARG00000056805	plch2b	1.14378	3.52045e-19
ENSDARG00000025391	pfdn2	-0.673786	3.69895e-19
ENSDARG00000054259	nat10	-0.954755	3.94963e-19
ENSDARG00000037738	fbxl3l	2.42403	4.06169e-19
ENSDARG00000038156	dusp11	-0.844244	4.22215e-19
ENSDARG00000070006	rcn1	-1.37656	4.22794e-19
ENSDARG00000061505	mrps9	-0.726385	4.31695e-19
ENSDARG00000003035	hspa9	-0.667505	4.7896e-19
ENSDARG00000113274	AL929536.3	-1.87455	5.12468e-19
ENSDARG00000058984	rad23ab	0.723213	5.22348e-19
ENSDARG00000099819	sb:cb1058	-0.887974	5.73134e-19
ENSDARG00000100406	zgc:112265	0.783808	6.35921e-19
ENSDARG00000100636	rbm12	-0.68129	6.58384e-19
ENSDARG00000009014	col11a1b	-0.587102	6.7735e-19
ENSDARG00000043960	rpf2	-0.677922	6.7735e-19
ENSDARG00000104771	timm44	-0.694971	7.15008e-19
ENSDARG00000115973	chka	1.08717	7.20642e-19
ENSDARG00000089791	slc25a32a	0.802224	7.30691e-19
ENSDARG00000006266	stat1a	0.589642	7.41613e-19
ENSDARG00000043722	cpa4	1.45327	7.55444e-19
ENSDARG00000086618	psma3	-0.60343	7.90851e-19
ENSDARG00000018953	gclm	-0.806226	9.56189e-19
ENSDARG00000070477	dnajc2	-0.697568	9.58823e-19
ENSDARG00000002670	ATG14	0.681323	1.12529e-18
ENSDARG00000044276	spp1	1.22126	1.15802e-18
ENSDARG00000115400	orc1	-1.89284	1.22392e-18
ENSDARG00000079933	SLC46A3 (1 of many)	-2.08738	1.2409e-18
ENSDARG00000028275	sult1st1	-0.878557	1.28774e-18
ENSDARG00000017762	srrt	-0.906258	1.3149e-18
ENSDARG00000012405	col1a1a	-0.61405	1.32045e-18
ENSDARG00000060350	apoda.2	1.20807	1.41424e-18
ENSDARG00000058593	sri	-0.605728	1.53014e-18
ENSDARG00000056803	ap1s1	-0.668099	1.55737e-18
ENSDARG00000037640	aurkb	-0.680064	1.59339e-18
ENSDARG00000104696	apooa	-0.746966	1.6585e-18
ENSDARG00000078095	cipcb	-1.17089	1.6585e-18
ENSDARG00000068478	gpx4a	0.63077	1.72236e-18
ENSDARG00000040427	acot19	1.90371	1.80213e-18
ENSDARG00000005176	zgc:101040	-1.28117	1.84903e-18
ENSDARG00000054534	ACOT12	1.4908	1.8494e-18
ENSDARG00000036005	pitpnb	-0.706906	1.92671e-18
ENSDARG00000075048	lonrf1	0.682003	1.93156e-18
ENSDARG00000063475	abcg1	1.18703	2.05819e-18
ENSDARG00000101482	hk2	-1.00695	2.0938e-18
ENSDARG00000077139	col6a3	-0.599063	2.10454e-18
ENSDARG00000010962	fkbp7	-1.1243	2.11129e-18
ENSDARG00000029928	ap3m1	-0.958746	2.12025e-18
ENSDARG00000009783	slc49a4	0.605069	2.22246e-18
ENSDARG00000025554	wdr83os	-0.755925	2.22483e-18
ENSDARG00000016496	cdk8	-0.744217	2.63357e-18
ENSDARG00000034588	scn4ab	0.672871	2.6904e-18
ENSDARG00000069422	nhp2	-0.879078	2.70853e-18
ENSDARG00000045989	arf4a	-0.753776	2.76438e-18
ENSDARG00000026476	tia1l	-0.595117	2.77666e-18
ENSDARG00000087869	si:ch211-11k18.4	-1.24589	2.9364e-18
ENSDARG00000019907	dscc1	-1.74961	3.04109e-18
ENSDARG00000103687	sycn.2	1.64634	3.42866e-18
ENSDARG00000102403	cry2	-0.986418	4.02261e-18
ENSDARG00000097528	si:dkey-7j14.5	0.61844	4.10972e-18
ENSDARG00000019444	ssr4	-0.697866	4.62023e-18
ENSDARG00000051857	tes	-0.952395	4.91217e-18
ENSDARG00000037551	pm20d1.1	1.43126	5.38475e-18
ENSDARG00000037845	col9a3	-0.617193	5.63667e-18
ENSDARG00000012422	col11a2	-0.80042	6.87564e-18
ENSDARG00000052942	aspg	0.982778	7.17202e-18
ENSDARG00000013522	pck1	-1.15954	8.04317e-18
ENSDARG00000105114	crebrf	1.42308	8.21526e-18
ENSDARG00000038609	mpz	1.30651	8.23039e-18
ENSDARG00000092337	CU467861.1	-1.11047	8.30176e-18
ENSDARG00000115268	CR394572.1	7.55006	8.37024e-18
ENSDARG00000015990	hcfc1a	-0.612578	8.60118e-18
ENSDARG00000026723	syncripl	-0.614569	8.70322e-18
ENSDARG00000079198	usp13	0.685291	8.93296e-18
ENSDARG00000104837	nudc	-0.703389	8.93989e-18
ENSDARG00000111727	spns1	-0.985981	1.02918e-17
ENSDARG00000069471	mhc1zca	1.1906	1.02939e-17
ENSDARG00000015866	apoa2	-0.714707	1.05858e-17
ENSDARG00000011648	snrpd1	-0.739875	1.14169e-17
ENSDARG00000097962	BX571762.2	0.884897	1.15582e-17
ENSDARG00000018621	slc6a19a.1	1.35671	1.19474e-17
ENSDARG00000053526	enpp7.1	2.0767	1.2075e-17
ENSDARG00000039424	snrpb2	-0.953686	1.33449e-17
ENSDARG00000004251	dhfr	-1.10758	1.37065e-17
ENSDARG00000030449	crabp2b	-0.607117	1.46112e-17
ENSDARG00000078468	fap	-0.7769	1.46239e-17
ENSDARG00000009001	pdia6	-1.02144	1.49762e-17
ENSDARG00000092155	apoc2	-0.984034	1.54828e-17
ENSDARG00000117264	CR385050.2	4.02474	1.6262e-17
ENSDARG00000003061	cd276	-0.853505	1.77607e-17
ENSDARG00000005626	si:ch211-133l11.10	1.41643	1.89902e-17
ENSDARG00000041433	si:dkey-7c18.24	1.79518	1.94133e-17
ENSDARG00000005551	hnrnph1l	-0.646495	1.94229e-17
ENSDARG00000062352	sema4ab	0.676072	1.96897e-17
ENSDARG00000104995	ugt5b1	-1.19493	2.05451e-17
ENSDARG00000010519	per3	-0.84936	2.1667e-17
ENSDARG00000116378	ms4a17a.17	1.69307	2.26246e-17
ENSDARG00000115185	msh2	-24.053	2.28665e-17
ENSDARG00000102277	lama1	-0.947698	2.29055e-17
ENSDARG00000056781	zanl	1.54763	2.33098e-17
ENSDARG00000017165	slc3a1	1.28511	2.396e-17
ENSDARG00000075883	bub3	-0.61132	2.5876e-17
ENSDARG00000076294	klb	1.46349	2.59349e-17
ENSDARG00000020008	vcp	-0.604397	2.85121e-17
ENSDARG00000074396	fscn2b	-0.898474	2.87162e-17
ENSDARG00000088589	ponzr3	-4.08781	2.88021e-17
ENSDARG00000117231	FO834828.1	2.39381	3.02248e-17
ENSDARG00000044935	hpdb	1.23703	3.23058e-17
ENSDARG00000024317	trap1	-0.805682	3.52557e-17
ENSDARG00000074613	si:ch211-240l19.6	1.7573	3.59946e-17
ENSDARG00000087197	ros1	1.34738	3.65975e-17
ENSDARG00000086877	mhc1zda	0.890742	3.69528e-17
ENSDARG00000055620	acad9	-0.802513	3.72295e-17
ENSDARG00000007196	rae1	-0.643815	3.78504e-17
ENSDARG00000090337	pprc1	-0.860108	3.87654e-17
ENSDARG00000100697	FQ323156.1	-1.07044	4.01182e-17
ENSDARG00000053323	zgc:112285	0.63427	4.15456e-17
ENSDARG00000094077	si:dkey-21e2.16	1.90283	4.23979e-17
ENSDARG00000074519	BX248501.1	-0.976925	4.60987e-17
ENSDARG00000098890	cyp2aa9	-3.09585	5.03672e-17
ENSDARG00000029890	si:dkeyp-86f7.4	2.18396	5.35324e-17
ENSDARG00000012563	pdss2	-1.04912	5.46097e-17
ENSDARG00000041110	dnajc3a	-1.08397	5.4935e-17
ENSDARG00000010085	p4ha2	-0.898465	5.74096e-17
ENSDARG00000014218	mecp2	0.758178	5.90369e-17
ENSDARG00000053483	zgc:113054	-0.842051	5.96324e-17
ENSDARG00000070568	atad5a	-0.853199	6.78092e-17
ENSDARG00000055314	mcmbp	-0.995908	6.78092e-17
ENSDARG00000038475	acy1	1.03055	6.94493e-17
ENSDARG00000053493	aldh1a2	-0.680308	7.82713e-17
ENSDARG00000030530	slc22a2	1.11683	7.84105e-17
ENSDARG00000007285	mrpl57	-0.823037	8.77584e-17
ENSDARG00000002591	ruvbl1	-0.739456	1.04925e-16
ENSDARG00000111228	capn8	-1.06243	1.07752e-16
ENSDARG00000112797	peli1b	-21.331	1.08043e-16
ENSDARG00000079393	tmprss15	1.98822	1.10378e-16
ENSDARG00000103505	fbxl3a	0.777971	1.13744e-16
ENSDARG00000034940	slc1a7a	0.899216	1.16274e-16
ENSDARG00000045230	cox6b1	-0.609233	1.16359e-16
ENSDARG00000099336	mvda	-1.41901	1.16475e-16
ENSDARG00000038006	osr2	1.02705	1.20874e-16
ENSDARG00000057918	tsc1b	0.605576	1.21848e-16
ENSDARG00000070734	dyrk4	1.03197	1.25269e-16
ENSDARG00000110991	ZNF276	0.643772	1.26432e-16
ENSDARG00000063079	ago3b	-0.880862	1.28466e-16
ENSDARG00000059308	golt1bb	-1.08306	1.30575e-16
ENSDARG00000039929	ckmt2b	0.596644	1.38868e-16
ENSDARG00000117161	rpap1	-25.231	1.70332e-16
ENSDARG00000053502	cryaa	0.959601	1.73096e-16
ENSDARG00000057064	enpep	0.627023	1.7486e-16
ENSDARG00000042864	rpl7l1	-0.608587	1.95277e-16
ENSDARG00000011999	ybey	-1.21648	2.01506e-16
ENSDARG00000112889	rab38b	-1.79065	2.07026e-16
ENSDARG00000029204	tyrp1a	-0.860043	2.07243e-16
ENSDARG00000110298	mbd4	0.732909	2.08285e-16
ENSDARG00000005699	ddx19	-0.930977	2.14316e-16
ENSDARG00000005251	rpe	-0.933827	2.26708e-16
[truncated: 2,243 more rows]

## Sheet: lc
The DEGs regulated by cold stress were identified by comparing gene expressions of the indicated samples with those of ctrl_96hpf
lc_1h/ctrl_96hpf
Gene ID	Gene name	log2Foldchange	padj
ENSDARG00000062960	armc10	2.34853	3.8591e-221
ENSDARG00000037421	egr1	1.74945	6.00727e-84
ENSDARG00000099195	ier2a	2.58955	4.85132e-83
ENSDARG00000086881	ier2b	2.41886	5.9148e-73
ENSDARG00000040764	id1	0.947092	1.55802e-61
ENSDARG00000079497	tcima	1.49435	5.28569e-33
ENSDARG00000104773	junbb	1.54864	7.56989e-33
ENSDARG00000020133	jdp2b	2.2365	6.86045e-30
ENSDARG00000020298	btg2	1.24663	2.26721e-29
ENSDARG00000054906	ier5l	0.69744	5.02094e-28
ENSDARG00000077799	egr4	2.0154	8.9113e-27
ENSDARG00000099411	zgc:158343	1.63387	2.36772e-26
ENSDARG00000103720	zgc:162730	0.896122	6.89648e-25
ENSDARG00000115563	egr1	1.71253	8.83559e-23
ENSDARG00000040432	klf2b	1.09597	1.28802e-20
ENSDARG00000102435	plekhf1	1.46635	1.93759e-19
ENSDARG00000110694	plekhf1	1.49315	2.03743e-18
ENSDARG00000095427	FP101887.1	-1.08738	6.4816e-18
ENSDARG00000031683	fosab	3.01518	4.71981e-17
ENSDARG00000030896	foxq1a	1.15965	5.95809e-17
ENSDARG00000030440	rsrp1	-0.633833	6.0908e-16
ENSDARG00000104501	FP236812.1	1.37369	1.45498e-15
ENSDARG00000042934	ccn2a	0.645973	1.86584e-15
ENSDARG00000083597	dre-mir-22a	-0.778214	3.33449e-15
ENSDARG00000027744	gadd45ba	0.836825	2.93602e-14
ENSDARG00000104588	zgc:112234	1.87581	9.60294e-12
ENSDARG00000037618	ddit4	1.08155	2.07557e-11
ENSDARG00000023062	ccn1	0.728521	3.98644e-11
ENSDARG00000114237	bcl2l16	0.730293	4.12845e-09
ENSDARG00000105384	si:dkey-23a13.22	2.01297	6.85692e-09
ENSDARG00000010276	ptgs2b	1.38485	1.17546e-08
ENSDARG00000069377	si:dkey-242g16.2	0.91839	1.6128e-08
ENSDARG00000105468	zgc:112234	2.87551	3.65089e-08
ENSDARG00000094860	gpr186	0.991252	1.16652e-07
ENSDARG00000089307	pmaip1	0.987628	2.22669e-07
ENSDARG00000099514	zgc:112234	2.8268	2.67787e-07
ENSDARG00000093535	BX005309.1	0.619516	2.98868e-07
ENSDARG00000105507	zgc:112234	1.68156	4.50701e-07
ENSDARG00000025428	socs3a	1.52087	1.2148e-06
ENSDARG00000077982	elf3	0.86407	1.25657e-05
ENSDARG00000005481	nfkbiaa	0.833604	1.66233e-05
ENSDARG00000042874	phlda2	0.666138	2.46865e-05
ENSDARG00000097369	FP017274.1	-0.897744	3.34311e-05
ENSDARG00000101393	si:dkey-31g6.6	-0.750874	3.95313e-05
ENSDARG00000100515	dusp1	0.840306	6.12113e-05
ENSDARG00000077540	f2rl1.2	0.884433	0.000235861
ENSDARG00000094128	CR751602.1	-0.896396	0.00026895
ENSDARG00000094154	hist2h3c	1.14132	0.000332495
ENSDARG00000074378	junba	0.724116	0.00037832
ENSDARG00000042780	apoba	-0.615139	0.00048628
ENSDARG00000070168	sod3a	-0.701613	0.000594703
ENSDARG00000038556	zgc:112185	0.73744	0.000661302
ENSDARG00000081646	dre-mir-205	-0.827196	0.000740514
ENSDARG00000105487	CABZ01061349.1	-0.597594	0.000835076
ENSDARG00000105393	zgc:112234	1.81505	0.000855142
ENSDARG00000095434	si:ch211-217k17.8	0.733356	0.000896957
ENSDARG00000075482	zgc:173587	1.02837	0.000903083
ENSDARG00000105483	zgc:112234	1.81927	0.00114047
ENSDARG00000027017	ppp2r5a	0.709265	0.00132783
ENSDARG00000100259	zgc:171759	1.94544	0.00172709
ENSDARG00000104540	cyp2aa8	-0.698821	0.00197827
ENSDARG00000110395	apoa1a	-0.615959	0.00305727
ENSDARG00000101160	apoa4a	-0.644878	0.00338992
ENSDARG00000111934	zgc:112234	0.724237	0.00454858
ENSDARG00000055752	npas4a	1.14167	0.00645132
ENSDARG00000110358	cfb	-0.590667	0.00669637
ENSDARG00000087873	eevs	0.590205	0.0093846
lc_2h/ctrl_96hpf
Gene ID	Gene name	log2Foldchange	padj
ENSDARG00000062960	armc10	3.52881	0
ENSDARG00000037421	egr1	2.7086	1.7129e-206
ENSDARG00000099195	ier2a	3.22421	1.96424e-130
ENSDARG00000086881	ier2b	3.08224	8.73732e-121
ENSDARG00000040764	id1	1.23259	1.65612e-105
ENSDARG00000104773	junbb	2.44997	3.86736e-85
ENSDARG00000020298	btg2	1.95516	6.35662e-75
ENSDARG00000094860	gpr186	2.64061	4.45376e-66
ENSDARG00000115563	egr1	2.77354	2.24184e-62
ENSDARG00000020133	jdp2b	2.9899	2.29465e-56
ENSDARG00000104501	FP236812.1	2.47573	6.60705e-56
ENSDARG00000068995	h2afx1	0.932832	8.86183e-56
ENSDARG00000023062	ccn1	1.54611	4.36909e-55
ENSDARG00000079497	tcima	1.8897	2.19892e-54
ENSDARG00000077799	egr4	2.79675	1.443e-53
ENSDARG00000099411	zgc:158343	2.18152	1.01996e-48
ENSDARG00000036107	txnipa	0.846481	1.54213e-46
ENSDARG00000104588	ano9a	3.42443	1.54213e-46
ENSDARG00000054906	ier5l	0.878925	1.045e-45
ENSDARG00000014366	luc7l3	-0.725156	1.75094e-40
ENSDARG00000042934	ccn2a	1.01794	2.50102e-40
ENSDARG00000035859	angptl4	0.983133	2.90485e-40
ENSDARG00000054823	id3	0.908439	3.17134e-36
ENSDARG00000017843	srsf1b	-0.659585	8.28138e-35
ENSDARG00000013794	klf11b	1.1067	5.48719e-33
ENSDARG00000031683	fosab	4.08621	2.03773e-32
ENSDARG00000103720	zgc:162730	1.00995	3.36104e-32
ENSDARG00000027744	gadd45ba	1.21029	2.37641e-31
ENSDARG00000102435	plekhf1	1.81536	5.9426e-31
ENSDARG00000005481	nfkbiaa	1.84703	7.4471e-31
ENSDARG00000040432	klf2b	1.29854	8.66152e-30
ENSDARG00000030440	rsrp1	-0.848826	2.9533e-29
ENSDARG00000068996	hist2h2l	0.788895	1.82991e-28
ENSDARG00000110694	plekhf1	1.79103	2.08493e-27
ENSDARG00000030896	foxq1a	1.41815	3.0468e-26
ENSDARG00000016200	trib3	0.883163	5.77862e-26
ENSDARG00000095451	si:ch211-196l7.4	0.819971	5.90045e-24
ENSDARG00000083597	dre-mir-22a	-0.969576	1.1085e-23
ENSDARG00000009881	ier5	0.734476	2.04284e-23
ENSDARG00000111934	ano9a	1.71192	2.23843e-22
ENSDARG00000105393	ano9a	3.82129	2.27309e-22
ENSDARG00000030844	klf11a	0.621174	1.972e-21
ENSDARG00000077982	elf3	1.58609	2.17842e-21
ENSDARG00000074378	junba	1.49902	1.38966e-20
ENSDARG00000105384	si:dkey-23a13.22	2.85502	2.77858e-20
ENSDARG00000004060	bhlhe40	0.675798	2.91665e-20
ENSDARG00000093313	ubb	0.702938	5.20282e-20
ENSDARG00000077540	f2rl1.2	1.69663	7.64932e-20
ENSDARG00000105507	ano9a	2.60121	2.12755e-19
ENSDARG00000094154	hist2h3c	2.1421	8.47895e-19
ENSDARG00000105468	ano9a	4.09517	1.13822e-18
ENSDARG00000038754	plk3	0.684647	4.00806e-18
ENSDARG00000089307	pmaip1	1.45086	7.71189e-18
ENSDARG00000095427	FP101887.2	-1.0882	1.04875e-17
ENSDARG00000009779	mcl1a	0.596761	1.12151e-17
ENSDARG00000069135	ppp1r15a	0.660175	1.6763e-17
ENSDARG00000037618	ddit4	1.29716	3.90911e-17
ENSDARG00000078817	rnf165b	0.60236	8.50988e-17
ENSDARG00000099514	ano9a	4.02487	8.50988e-17
ENSDARG00000038556	zgc:112185	1.36639	4.03408e-16
ENSDARG00000081646	dre-mir-205	-1.83008	4.28297e-16
ENSDARG00000105483	ano9a	3.38927	5.33222e-16
ENSDARG00000100515	dusp1	1.40291	1.86314e-15
ENSDARG00000010276	ptgs2b	1.76116	4.01864e-15
ENSDARG00000093535	BX005309.1	0.824068	8.50777e-14
ENSDARG00000019274	rasd1	0.830938	1.19988e-13
ENSDARG00000002369	UBB	0.60935	2.1723e-13
ENSDARG00000004187	zgc:122979	1.02683	3.09891e-13
ENSDARG00000075508	si:dkey-108k21.10	3.94383	5.45785e-13
ENSDARG00000112150	hist2h2l	0.773769	7.14708e-13
ENSDARG00000100020	pim1	0.623136	1.16657e-12
ENSDARG00000013845	ttc14	-0.607624	2.40248e-12
ENSDARG00000100259	zgc:171759	3.2602	6.13321e-12
ENSDARG00000069855	pnisr	-0.598946	1.31938e-11
ENSDARG00000041947	styk1b	0.691621	1.64662e-11
ENSDARG00000055752	npas4a	2.11899	2.14538e-11
ENSDARG00000074726	nrde2	0.834256	3.82541e-11
ENSDARG00000069377	si:dkey-242g16.2	1.02567	4.10491e-11
ENSDARG00000075121	hbegfa	0.740435	5.68316e-11
ENSDARG00000061948	amotl2b	0.653621	7.4965e-11
ENSDARG00000025428	socs3a	1.88116	7.8227e-11
ENSDARG00000091728	zgc:114046	1.6046	7.9512e-11
ENSDARG00000009544	cldnb	0.74123	1.13097e-10
ENSDARG00000105382	hist1h4l	6.1577	2.51737e-10
ENSDARG00000097234	AL929435.1	5.86595	6.02936e-10
ENSDARG00000015611	rasl11b	0.80989	6.3483e-10
ENSDARG00000103476	trpm1b	-0.641248	7.39094e-10
ENSDARG00000094128	CR751602.1	-1.38356	8.3786e-10
ENSDARG00000114237	bcl2l16	0.743931	9.52793e-10
ENSDARG00000100872	otud1	1.05584	1.0109e-09
ENSDARG00000093494	si:ch211-217k17.9	0.843008	5.5737e-09
ENSDARG00000116413	smyhc3	20.1817	6.61649e-09
ENSDARG00000096997	CR589876.1	-1.82809	1.06665e-08
ENSDARG00000109370	hist1h2ba	3.43855	1.11559e-08
ENSDARG00000075482	zgc:173587	1.45387	1.22313e-08
ENSDARG00000006003	mycla	0.829189	1.292e-08
ENSDARG00000112771	si:ch73-86n18.1	21.3147	1.47924e-08
ENSDARG00000105355	zgc:154164	1.06879	1.83901e-08
ENSDARG00000111745	plk1	22.9156	2.79367e-08
ENSDARG00000101628	ascl1b	-0.724988	2.97351e-08
ENSDARG00000098108	dusp2	0.834045	3.17591e-08
ENSDARG00000097369	FP017274.1	-1.10306	5.68103e-08
ENSDARG00000033160	nr1d1	0.88502	9.33e-08
ENSDARG00000041294	noxo1a	1.67251	9.93348e-08
ENSDARG00000002509	zgc:153911	1.68739	1.10141e-07
ENSDARG00000042874	phlda2	0.770695	1.1243e-07
ENSDARG00000077473	mych	0.635211	1.12488e-07
ENSDARG00000101009	cited4b	0.59142	1.47608e-07
ENSDARG00000016623	si:ch211-195b13.1	0.607284	1.85695e-07
ENSDARG00000114163	atf4b	0.855481	2.03748e-07
ENSDARG00000105487	CABZ01061349.1	-0.819199	2.6857e-07
ENSDARG00000111753	hist1h4l	2.39226	2.95577e-07
ENSDARG00000112822	CR352328.1	22.7639	3.31078e-07
ENSDARG00000114405	zgc:194989	2.70536	3.56668e-07
ENSDARG00000111174	col8a1a	22.2402	3.86308e-07
ENSDARG00000116710	ror2	-22.0138	4.2099e-07
ENSDARG00000019417	gadd45ga	0.610522	4.99235e-07
ENSDARG00000055395	foxq1b	0.80893	7.30148e-07
ENSDARG00000095434	si:ch211-217k17.8	0.936823	9.96586e-07
ENSDARG00000091234	si:ch73-335l21.4	1.8808	1.25139e-06
ENSDARG00000038429	csrnp1b	0.702163	1.30116e-06
ENSDARG00000042725	cebpb	0.698859	1.34206e-06
ENSDARG00000013598	tnfb	2.16856	1.67296e-06
ENSDARG00000092606	CU855900.1	4.4129	2.76794e-06
ENSDARG00000007693	nfkbiab	0.595392	2.86463e-06
ENSDARG00000004539	ptgs2a	1.26127	6.37601e-06
ENSDARG00000105366	hist1h2a10	2.91562	7.52305e-06
ENSDARG00000099920	zgc:163040	4.32246	1.32949e-05
ENSDARG00000098121	FP101882.1	0.738645	1.48356e-05
ENSDARG00000109737	zgc:171759	2.83672	1.86771e-05
ENSDARG00000096373	BX936397.2	2.36795	3.00038e-05
ENSDARG00000036912	edn1	1.03989	3.77939e-05
ENSDARG00000116888	dusp6	0.696189	4.30036e-05
ENSDARG00000116812	senp3a	21.9208	5.80256e-05
ENSDARG00000097909	si:dkey-195m11.11	1.57891	6.28256e-05
ENSDARG00000070914	dusp6	0.630386	6.41264e-05
ENSDARG00000099123	CU459186.2	2.93192	7.87531e-05
ENSDARG00000077812	slc5a3b	0.585027	8.53884e-05
ENSDARG00000068409	vgll4l	0.70689	8.63265e-05
ENSDARG00000099352	si:rp71-62i8.1	0.624594	8.8681e-05
ENSDARG00000097075	CU855801.1	1.77603	0.000111412
ENSDARG00000109805	arfip2b	-22.0961	0.000124406
ENSDARG00000007823	atf3	1.13081	0.000130319
ENSDARG00000097385	si:ch211-15d5.12	0.751971	0.000137451
ENSDARG00000109984	CR352265.2	-22.8304	0.000159032
ENSDARG00000112741	ccn2a	0.952885	0.000259653
ENSDARG00000104992	epgn	0.752616	0.000291895
ENSDARG00000104472	si:ch211-39i2.2	1.06042	0.00037581
ENSDARG00000117253	BX088707.3	1.37065	0.00038012
ENSDARG00000028027	trim63a	0.634212	0.000387169
ENSDARG00000027017	ppp2r5a	0.738722	0.000421376
ENSDARG00000111327	coro1a	-22.7267	0.000443459
ENSDARG00000110905	mpeg1.1	-20.6038	0.000534729
ENSDARG00000073847	rbm15	-0.624007	0.000715544
ENSDARG00000019307	dusp5	0.807887	0.000876506
ENSDARG00000087188	nfil3-6	0.767477	0.00089823
ENSDARG00000098529	ccne2	0.599994	0.00115162
ENSDARG00000116968	CR848813.2	0.715212	0.0011607
ENSDARG00000116445	CABZ01046954.1	0.932797	0.00157014
ENSDARG00000112079	slc39a1	-0.948167	0.00159668
ENSDARG00000103519	adamts1	0.614279	0.00165302
ENSDARG00000105352	hist1h4l	1.96091	0.00167765
ENSDARG00000112014	CR387935.1	0.660909	0.0017213
ENSDARG00000114241	cited4b	0.826444	0.00172767
ENSDARG00000105430	si:ch73-368j24.11	1.97907	0.00183645
ENSDARG00000038569	fzd8b	0.742354	0.00183898
ENSDARG00000102267	znf750	0.648425	0.00183898
ENSDARG00000115938	zgc:171759	2.47935	0.00188376
ENSDARG00000098970	CU459186.1	1.04117	0.00217886
ENSDARG00000076146	zgc:172075	0.848446	0.00241129
ENSDARG00000101160	apoa4a	-0.644844	0.00256287
ENSDARG00000074739	slitrk3b	-0.586924	0.00265165
ENSDARG00000112954	zgc:165555	2.25408	0.00310686
ENSDARG00000091368	AL954327.1	2.37271	0.00337069
ENSDARG00000078552	grhl3	0.74914	0.0039823
ENSDARG00000056130	neurog1	-0.686219	0.00424335
ENSDARG00000094782	si:ch211-196h16.4	-1.29732	0.00436802
ENSDARG00000108505	mmd2b	0.902742	0.00468404
ENSDARG00000105340	ano9a	4.35271	0.00502304
ENSDARG00000117188	slc43a2b	-0.637506	0.00507925
ENSDARG00000105314	CU459186.5	2.81398	0.00509774
ENSDARG00000017860	rgs5b	0.878051	0.00514983
ENSDARG00000111619	hist1h4l	1.81389	0.00531981
ENSDARG00000087873	eevs	0.60073	0.00552877
ENSDARG00000091905	si:dkey-108k21.21	1.77219	0.00553766
ENSDARG00000101576	tbxta	0.885193	0.00710145
ENSDARG00000112953	ubb	0.93144	0.0073448
ENSDARG00000114180	FP236812.2	2.47273	0.00889194
ENSDARG00000089156	egr3	0.585196	0.00931632
ENSDARG00000040779	med16	-0.656997	0.00964449
ENSDARG00000112808	zgc:158343	1.62326	0.00964449
lc_6h/ctrl_96hpf
Gene ID	Gene name	log2Foldchange	padj
ENSDARG00000037421	egr1	3.93978	0
ENSDARG00000058094	ciarta	2.26799	0
ENSDARG00000062960	armc10	3.94377	0
ENSDARG00000068995	h2afx1	2.23858	0
ENSDARG00000004060	bhlhe40	2.2915	1.18127e-249
ENSDARG00000030844	klf11a	1.93454	2.08055e-240
ENSDARG00000099195	ier2a	4.30572	2.8089e-236
ENSDARG00000036107	txnipa	1.8661	2.60691e-233
ENSDARG00000094965	nfil3-5	2.22365	6.4717e-230
ENSDARG00000040764	id1	1.79288	7.04002e-227
ENSDARG00000023062	ccn1	3.0245	1.04767e-220
ENSDARG00000104773	junbb	3.77529	4.57635e-206
ENSDARG00000068996	hist2h2l	2.03864	5.65889e-203
ENSDARG00000020298	btg2	3.06871	6.34581e-189
ENSDARG00000104501	FP236812.1	4.3707	1.03597e-183
ENSDARG00000013794	klf11b	2.48549	1.61046e-178
ENSDARG00000035859	angptl4	2.02053	2.64742e-177
ENSDARG00000012499	per1b	2.26509	3.0798e-175
ENSDARG00000059836	ddit3	1.3338	6.00962e-153
ENSDARG00000086881	ier2b	3.38099	3.58572e-147
ENSDARG00000038754	plk3	1.85596	2.32932e-146
ENSDARG00000094860	gpr186	3.77143	6.98855e-141
ENSDARG00000054823	id3	1.7252	4.72067e-140
ENSDARG00000061948	amotl2b	2.19171	1.9435e-138
ENSDARG00000042934	ccn2a	1.8011	2.76882e-131
ENSDARG00000004588	sox4a	-0.986559	1.19305e-130
ENSDARG00000115563	egr1	3.94642	3.43639e-129
ENSDARG00000096842	CT573157.1	3.36562	1.77198e-127
ENSDARG00000104588	ano9a	5.43536	8.12149e-126
ENSDARG00000033160	nr1d1	3.355	1.0801e-122
ENSDARG00000075397	cipca	2.5822	1.64147e-117
ENSDARG00000016200	trib3	1.78108	2.71654e-113
ENSDARG00000112150	hist2h2l	2.11306	3.84987e-109
ENSDARG00000069135	ppp1r15a	1.57789	6.15169e-109
ENSDARG00000015164	mknk2b	1.60935	1.83817e-105
ENSDARG00000009779	mcl1a	1.40193	1.8331e-104
ENSDARG00000074726	nrde2	2.37633	1.6211e-100
ENSDARG00000017843	srsf1b	-1.11014	1.86875e-96
ENSDARG00000043531	jun	1.21841	6.16319e-96
ENSDARG00000014366	luc7l3	-1.11127	1.215e-95
ENSDARG00000032619	tob1a	0.87559	4.88438e-91
ENSDARG00000099411	zgc:158343	2.90878	2.21017e-89
ENSDARG00000111934	ano9a	3.17289	2.01652e-88
ENSDARG00000009881	ier5	1.38544	5.50812e-88
ENSDARG00000094154	hist2h3c	4.24489	2.68458e-85
ENSDARG00000077540	f2rl1.2	3.30382	7.33478e-85
ENSDARG00000010276	ptgs2b	3.85127	1.23397e-80
ENSDARG00000059370	nr1d4b	3.0292	4.05011e-80
ENSDARG00000093313	ubb	1.37607	5.97781e-80
ENSDARG00000100020	pim1	1.50347	7.05305e-79
ENSDARG00000045444	fzd8a	-0.986786	7.6181e-78
ENSDARG00000031161	nr1d4a	2.90365	2.35457e-77
ENSDARG00000067850	jund	1.43501	1.24207e-76
ENSDARG00000019307	dusp5	3.21047	7.77867e-76
ENSDARG00000020133	jdp2b	3.41363	1.19751e-75
ENSDARG00000077799	egr4	3.28356	2.34628e-75
ENSDARG00000059906	sdc4	1.11835	6.75153e-74
ENSDARG00000003820	nr1d2a	2.11393	4.78606e-73
ENSDARG00000061923	amotl2a	1.08827	3.29846e-72
ENSDARG00000040059	gbp	1.39683	5.02754e-72
ENSDARG00000042977	nfil3	1.56452	1.34506e-71
ENSDARG00000079497	tcima	2.13577	6.88753e-71
ENSDARG00000096489	BX248324.1	-0.97962	2.34636e-70
ENSDARG00000105393	ano9a	6.48096	4.46324e-70
ENSDARG00000057231	rorca	1.0316	2.13876e-69
ENSDARG00000102403	cry2	1.76102	6.18915e-66
ENSDARG00000095451	si:ch211-196l7.4	1.31945	1.56153e-65
ENSDARG00000076805	leng8	-0.978803	5.43793e-65
ENSDARG00000098280	rbm5	-0.938747	5.985e-65
ENSDARG00000005481	nfkbiaa	2.63302	9.68201e-65
ENSDARG00000010572	slc25a25a	1.68583	1.29724e-64
ENSDARG00000030896	foxq1a	2.16626	1.62031e-64
ENSDARG00000009505	prelid3b	1.16718	2.7963e-64
ENSDARG00000105507	ano9a	4.49901	6.53482e-64
ENSDARG00000078817	rnf165b	1.14579	1.75579e-63
ENSDARG00000087188	nfil3-6	2.7802	2.68126e-62
ENSDARG00000027249	btg1	0.654238	2.62641e-61
ENSDARG00000021372	tob1b	0.934258	4.96789e-61
ENSDARG00000105384	si:dkey-23a13.22	4.67969	1.27893e-60
ENSDARG00000038556	zgc:112185	2.48161	2.29258e-59
ENSDARG00000018492	znf503	0.854009	5.19543e-59
ENSDARG00000077811	sox11a	-0.774334	5.24209e-59
ENSDARG00000035990	cited4a	0.885537	7.38118e-59
ENSDARG00000009544	cldnb	1.67676	8.31123e-59
ENSDARG00000105355	zgc:154164	2.60541	1.12863e-57
ENSDARG00000077982	elf3	2.53189	3.66536e-57
ENSDARG00000022303	higd1a	1.54894	5.75842e-57
ENSDARG00000057652	dbpb	1.77319	4.94179e-56
ENSDARG00000101628	ascl1b	-2.06888	1.07369e-55
ENSDARG00000025847	sox12	-0.846472	1.45013e-54
ENSDARG00000002369	UBB	1.18717	6.35342e-54
ENSDARG00000016623	si:ch211-195b13.1	1.54259	1.70572e-53
ENSDARG00000075014	sqstm1	1.1741	5.83289e-53
ENSDARG00000044511	etv5b	1.04579	9.12046e-53
ENSDARG00000089307	pmaip1	2.36741	9.60337e-53
ENSDARG00000074378	junba	2.33918	1.28676e-52
ENSDARG00000010519	per3	1.44693	3.09461e-52
ENSDARG00000005673	f3b	2.39903	6.93796e-52
ENSDARG00000091728	zgc:114046	3.2939	1.35458e-51
ENSDARG00000013845	ttc14	-1.23469	3.23013e-51
ENSDARG00000094836	si:ch211-195b15.8	1.0488	5.55399e-50
ENSDARG00000099514	ano9a	6.65597	8.68806e-50
ENSDARG00000031683	fosab	4.99034	1.32402e-49
ENSDARG00000055129	pim3	1.17435	1.40352e-49
ENSDARG00000088171	ciartb	1.23358	1.42933e-49
ENSDARG00000060054	epc1b	0.845003	2.99913e-49
ENSDARG00000110831	dusp5	3.25126	9.87734e-49
ENSDARG00000009525	tial1	-1.02386	1.17554e-48
ENSDARG00000077812	slc5a3b	1.6689	1.94808e-47
ENSDARG00000075121	hbegfa	1.45764	3.20424e-47
ENSDARG00000029072	klf6a	0.69318	4.51484e-47
ENSDARG00000013990	ube2q2	-0.81059	2.09474e-46
ENSDARG00000042725	cebpb	1.75988	2.97305e-46
ENSDARG00000089156	egr3	2.15425	4.15588e-46
ENSDARG00000053291	pnrc2	0.726701	6.40012e-46
ENSDARG00000057241	tnfsf10	-1.46412	8.29804e-46
ENSDARG00000098108	dusp2	1.85028	9.11402e-46
ENSDARG00000078572	stox2b	0.841793	1.2116e-45
ENSDARG00000068213	fzd10	-1.10398	3.96826e-45
ENSDARG00000105243	ogt.1	-0.898731	8.78824e-45
ENSDARG00000025420	fzd5	-1.2954	1.45091e-44
ENSDARG00000075482	zgc:173587	3.02075	1.74051e-44
ENSDARG00000042874	phlda2	1.74118	2.29027e-44
ENSDARG00000077906	rnf165a	1.08345	8.08625e-44
ENSDARG00000043581	gadd45aa	1.57857	2.52041e-43
ENSDARG00000041294	noxo1a	3.78449	2.71376e-43
ENSDARG00000032103	mapk6	0.815108	5.37919e-43
ENSDARG00000007823	atf3	3.22313	5.44931e-43
ENSDARG00000075508	si:dkey-108k21.10	6.72906	9.32319e-42
ENSDARG00000060610	pcdh7b	0.875913	1.08389e-41
ENSDARG00000062469	hipk3a	0.946796	1.5963e-41
ENSDARG00000060994	fbxw7	0.730499	3.82678e-41
ENSDARG00000104472	si:ch211-39i2.2	3.02176	1.10553e-40
ENSDARG00000116445	CABZ01046954.1	2.73221	2.5489e-40
ENSDARG00000105468	ano9a	5.77771	7.40486e-40
ENSDARG00000112123	bhlhe41	1.71668	1.48939e-39
ENSDARG00000103845	zgc:55733	-0.943659	1.79054e-39
ENSDARG00000105643	adgrg1	2.92875	3.73638e-39
ENSDARG00000105483	ano9a	5.04191	1.73632e-38
ENSDARG00000038141	atf4b	0.778356	1.95555e-38
ENSDARG00000100259	zgc:171759	5.51818	2.85321e-38
ENSDARG00000103409	uhrf1	-0.863987	3.5734e-38
ENSDARG00000035563	znf703	0.918436	3.70881e-38
ENSDARG00000058039	bhlhe22	-1.02615	9.72118e-38
ENSDARG00000103720	zgc:162730	1.06937	4.84652e-37
ENSDARG00000075793	prex1	-1.03303	5.15682e-37
ENSDARG00000095427	FP101887.2	-1.68772	7.34802e-37
ENSDARG00000102558	pde6ha	1.30494	8.57068e-37
ENSDARG00000054271	cdkn1bb	0.859394	9.7318e-37
ENSDARG00000027744	gadd45ba	1.28297	3.22525e-36
ENSDARG00000031929	stard14	1.32442	9.12427e-36
ENSDARG00000044375	zgc:158291	-1.35407	9.12427e-36
ENSDARG00000034893	rarab	0.672464	9.67671e-36
ENSDARG00000020219	dld	0.907038	1.54242e-35
ENSDARG00000075446	naa25	-0.720988	1.89041e-35
ENSDARG00000054906	ier5l	0.768593	1.91863e-35
ENSDARG00000040432	klf2b	1.39453	2.50933e-35
ENSDARG00000102435	plekhf1	1.90597	4.01092e-35
ENSDARG00000030440	rsrp1	-0.916348	4.27041e-35
ENSDARG00000077473	mych	1.29908	5.44246e-35
ENSDARG00000038429	csrnp1b	1.53328	9.63005e-35
ENSDARG00000002509	zgc:153911	3.33688	1.0819e-34
ENSDARG00000075400	fbxo33	0.745899	1.20135e-34
ENSDARG00000070972	si:ch211-81a5.8	1.40672	3.235e-33
ENSDARG00000109370	hist1h2ba	6.27924	3.235e-33
ENSDARG00000007693	nfkbiab	1.29428	1.00786e-32
ENSDARG00000071570	si:dkeyp-87e7.4	0.839418	1.27425e-32
ENSDARG00000079552	maml3	0.969605	1.75521e-32
ENSDARG00000103476	trpm1b	-1.13641	2.07208e-32
ENSDARG00000004187	zgc:122979	1.54025	5.64505e-32
ENSDARG00000074120	usp2b	0.904569	7.3082e-32
ENSDARG00000090512	trim8a	0.7112	7.32957e-32
ENSDARG00000102047	mab21l1	-0.70247	7.94556e-32
ENSDARG00000030368	naa15b	-0.767608	1.04385e-31
ENSDARG00000095557	BX664610.1	-1.20849	1.59883e-31
ENSDARG00000041947	styk1b	1.09694	1.72926e-31
ENSDARG00000101635	dact1	0.691321	1.92487e-31
ENSDARG00000058606	sik1	1.18872	2.42059e-31
ENSDARG00000093978	zgc:77486	-0.594007	2.51433e-31
ENSDARG00000099719	cdkn1d	1.28833	3.2762e-31
ENSDARG00000114082	pcf11	1.45517	3.39703e-31
ENSDARG00000036670	aplnrb	-1.00286	8.3497e-31
ENSDARG00000015266	mab21l2	-0.672577	1.15197e-30
ENSDARG00000035161	pkdcca	0.940023	1.19346e-30
ENSDARG00000007430	prdm12b	-1.42718	1.4303e-30
ENSDARG00000058008	six3a	-1.42148	1.76005e-30
ENSDARG00000110365	zgc:174463	-44.4703	2.91729e-30
ENSDARG00000098970	CU459186.1	2.76449	3.3175e-30
ENSDARG00000012820	nop56	0.795213	3.62049e-30
ENSDARG00000099969	zgc:152863	1.67991	3.66882e-30
ENSDARG00000114895	si:ch211-113a14.22	3.12483	4.13903e-30
ENSDARG00000095896	pou3f3b	-0.614681	6.01382e-30
ENSDARG00000080174	dre-mir-124-5	-1.45574	7.52772e-30
ENSDARG00000009040	si:ch73-141c7.1	1.48922	9.51184e-30
ENSDARG00000045695	myca	0.755955	1.11695e-29
ENSDARG00000017780	rorcb	0.974537	1.20818e-29
ENSDARG00000100515	dusp1	1.89659	1.28301e-29
ENSDARG00000045660	hic1l	1.00957	2.75632e-29
ENSDARG00000081646	dre-mir-205	-2.99304	3.6661e-29
ENSDARG00000032868	pde4ba	0.67847	4.22369e-29
ENSDARG00000018787	efna1b	0.981243	5.72814e-29
ENSDARG00000045768	cry1a	0.915722	2.34985e-28
ENSDARG00000020876	pdk2a	0.85185	6.20511e-28
ENSDARG00000069855	pnisr	-0.903615	6.6933e-28
ENSDARG00000117675	CABZ01016692.1	1.09785	8.1127e-28
ENSDARG00000103981	bhlha9	-3.20895	1.07403e-27
ENSDARG00000110694	plekhf1	1.76967	1.47684e-27
ENSDARG00000017665	snrkb	0.955176	2.19553e-27
ENSDARG00000040284	si:dkey-79d12.5	2.49885	2.49075e-27
ENSDARG00000019274	rasd1	1.13309	2.61933e-27
ENSDARG00000044688	dusp4	1.57368	2.78571e-27
ENSDARG00000103775	thbs1a	1.18066	4.45641e-27
ENSDARG00000102795	CU681842.1	0.808533	6.36552e-27
ENSDARG00000043285	zbtb21	1.1405	6.54571e-27
ENSDARG00000045886	slc38a2	0.603605	7.83845e-27
ENSDARG00000077126	snrnp70	-0.641136	1.32296e-26
ENSDARG00000111753	hist1h4l	4.22904	1.54095e-26
ENSDARG00000092846	zgc:162611	2.14538	2.85349e-26
ENSDARG00000074894	myorg	-0.647692	5.54072e-26
ENSDARG00000052553	lig3	-0.625885	7.60689e-26
ENSDARG00000010641	slc20a1b	0.63249	7.83196e-26
ENSDARG00000013492	zbtb34	1.54888	9.83638e-26
ENSDARG00000035519	histh1l	1.20977	1.17256e-25
ENSDARG00000021225	prkci	-0.614241	1.77192e-25
ENSDARG00000079571	mfsd4b	-1.31822	2.07775e-25
ENSDARG00000077726	nocta	1.25016	2.96394e-25
ENSDARG00000009942	cdc6	1.76314	4.72602e-25
ENSDARG00000114405	zgc:194989	4.68293	5.42295e-25
ENSDARG00000067966	fem1a	0.753834	7.88641e-25
ENSDARG00000009693	llgl1	-0.77916	9.65675e-25
ENSDARG00000097075	CU855801.1	3.6827	1.33136e-24
ENSDARG00000104992	epgn	1.6337	4.82674e-24
ENSDARG00000070280	hist1h2a3	3.02705	4.86993e-24
ENSDARG00000075282	irs2b	0.896921	6.94097e-24
ENSDARG00000078133	kdm2ab	-0.621662	8.12343e-24
ENSDARG00000110854	slc25a55a	1.08181	1.35903e-23
ENSDARG00000037588	bhlhe23	-1.02181	1.80771e-23
ENSDARG00000100558	slbp	0.750472	2.23302e-23
ENSDARG00000038386	ascl1a	-1.20201	2.5746e-23
ENSDARG00000102267	znf750	1.52418	2.82933e-23
ENSDARG00000093799	setbp1	0.797482	3.1004e-23
ENSDARG00000024314	herpud1	0.716386	5.56569e-23
ENSDARG00000003411	foxa2	-1.14905	6.93587e-23
ENSDARG00000013598	tnfb	3.75945	7.18452e-23
ENSDARG00000069472	chsy3	0.749406	7.28664e-23
ENSDARG00000100270	FP085414.1	-0.758636	1.70679e-22
ENSDARG00000076554	cdkn1a	1.38028	1.79888e-22
ENSDARG00000060937	adnp2a	0.818522	1.81385e-22
ENSDARG00000097863	si:dkeyp-84f3.9	-0.78085	1.82602e-22
ENSDARG00000091660	fgfbp1b	1.07292	3.31145e-22
ENSDARG00000011122	pptc7a	0.782803	3.75684e-22
ENSDARG00000001244	srrm1	-0.636623	5.12539e-22
ENSDARG00000015567	zic1	-0.635383	6.9132e-22
ENSDARG00000075597	flrt1b	-0.895681	7.48671e-22
ENSDARG00000100872	otud1	1.49878	9.03213e-22
ENSDARG00000032651	ppp1r10	0.68294	9.85572e-22
ENSDARG00000042322	si:dkey-177p2.6	0.680758	1.16697e-21
ENSDARG00000079964	dlx2a	-0.896943	1.66432e-21
ENSDARG00000002172	aplnra	-0.822413	1.85567e-21
ENSDARG00000036028	arrdc3b	1.11964	2.27108e-21
ENSDARG00000062801	erfl3	0.648364	2.28488e-21
ENSDARG00000059337	tgif1	0.787396	2.48558e-21
ENSDARG00000075564	fam13a	0.660582	2.83833e-21
ENSDARG00000038524	pik3r1	0.75416	2.93467e-21
ENSDARG00000055276	rel	1.56247	3.90179e-21
ENSDARG00000102146	si:ch211-69b7.6	1.23903	3.90758e-21
ENSDARG00000040046	snai2	0.666108	5.01901e-21
ENSDARG00000006003	mycla	1.23565	6.86675e-21
ENSDARG00000028027	trim63a	1.32375	7.07139e-21
ENSDARG00000008188	sf1	0.619979	1.06429e-20
ENSDARG00000022970	tm9sf1	-0.876922	1.1073e-20
ENSDARG00000069796	znf1124	0.969032	1.99088e-20
ENSDARG00000092394	dcun1d4	-1.23853	2.13871e-20
ENSDARG00000073847	rbm15	-1.36884	2.77066e-20
ENSDARG00000076807	zgc:174268	1.00156	2.77066e-20
ENSDARG00000104636	si:dkey-112a7.4	1.18057	2.77401e-20
ENSDARG00000055751	fosb	3.04223	3.29475e-20
ENSDARG00000040623	fosl2	1.10039	3.96005e-20
ENSDARG00000078216	eps15	-0.627161	7.26838e-20
ENSDARG00000105400	CU457819.3	4.22671	1.08323e-19
ENSDARG00000097909	si:dkey-195m11.11	2.83366	1.18058e-19
ENSDARG00000078308	spry2	-0.59048	1.3732e-19
ENSDARG00000094214	si:dkeyp-117b8.4	0.850716	1.45862e-19
ENSDARG00000037099	irs2a	0.895849	2.51872e-19
ENSDARG00000039987	hivep2a	0.633564	2.9021e-19
ENSDARG00000013576	gadd45bb	2.04595	3.47157e-19
ENSDARG00000117663	AL935295.2	2.28615	4.31613e-19
ENSDARG00000098435	BX005003.1	-0.720516	4.74271e-19
ENSDARG00000055989	tmem161b	-0.808367	5.247e-19
ENSDARG00000071230	lrfn5a	0.808155	6.55663e-19
ENSDARG00000110922	CR847936.6	0.924484	6.89361e-19
ENSDARG00000117335	LO018608.1	0.643527	6.98988e-19
ENSDARG00000103211	si:dkey-19b23.8	0.876417	9.84494e-19
ENSDARG00000009594	nr1d2b	0.751018	1.10654e-18
ENSDARG00000090401	CABZ01020840.1	1.67729	1.64598e-18
ENSDARG00000115456	zgc:173575	0.935995	1.78334e-18
ENSDARG00000099351	igfbp1a	1.57284	2.19477e-18
ENSDARG00000099148	bzw1b	0.856887	2.56525e-18
ENSDARG00000098529	ccne2	1.23806	2.73689e-18
ENSDARG00000116968	CR848813.2	1.49699	2.95815e-18
ENSDARG00000054087	irs1	0.814996	3.51765e-18
ENSDARG00000018145	mid1ip1l	0.865501	4.15014e-18
ENSDARG00000016089	bicral	0.829567	6.96589e-18
ENSDARG00000104860	si:ch211-128m15.3	-0.893415	7.18219e-18
ENSDARG00000074501	tnip2	1.93564	7.22358e-18
ENSDARG00000045706	tspan9b	-0.634859	7.84604e-18
ENSDARG00000068965	nrip1a	0.608653	8.08055e-18
ENSDARG00000099441	cbx4	0.76885	8.50321e-18
ENSDARG00000032708	arl4cb	0.725969	1.13119e-17
ENSDARG00000091905	si:dkey-108k21.21	3.85435	1.30544e-17
ENSDARG00000101009	cited4b	0.862309	1.34069e-17
ENSDARG00000061357	chst6	1.00861	1.34626e-17
ENSDARG00000043932	stmn4l	0.823734	1.42788e-17
ENSDARG00000011743	pigo	-0.626957	1.47662e-17
ENSDARG00000026540	ppp4r2a	-0.769555	1.50255e-17
ENSDARG00000021086	znf367	0.814809	2.59927e-17
ENSDARG00000077955	rnf6	0.653471	3.94429e-17
ENSDARG00000042383	zbtb25	-1.40995	5.99435e-17
ENSDARG00000029292	zgc:55943	-0.730382	6.1184e-17
ENSDARG00000038867	shhb	-1.13523	6.65e-17
ENSDARG00000027079	znf804a	0.930404	9.75333e-17
ENSDARG00000036912	edn1	1.72258	9.819e-17
ENSDARG00000018921	fam84a	-0.680937	1.12576e-16
ENSDARG00000056795	serpine1	1.94884	1.18028e-16
ENSDARG00000112741	ccn2a	1.75578	1.25831e-16
ENSDARG00000081977	dre-mir-729	-3.58528	1.82441e-16
ENSDARG00000038909	msl2a	0.588202	2.74988e-16
ENSDARG00000091317	hunk	0.675437	4.54148e-16
ENSDARG00000069282	bbc3	1.00795	4.64992e-16
ENSDARG00000095007	sinhcafl	-0.681744	5.02305e-16
ENSDARG00000058660	ilf3a	-0.747175	5.14775e-16
ENSDARG00000015611	rasl11b	0.980416	7.18202e-16
ENSDARG00000099123	CU459186.2	4.86627	7.24228e-16
ENSDARG00000015355	fosl1a	4.71749	9.94876e-16
ENSDARG00000014962	ppp3cca	-0.650357	1.03528e-15
ENSDARG00000070914	dusp6	1.06074	1.36202e-15
ENSDARG00000079104	mfhas1	0.732199	1.38621e-15
ENSDARG00000116888	dusp6	1.13654	2.16848e-15
ENSDARG00000041691	bhlhe41	1.25158	3.08241e-15
ENSDARG00000105382	hist1h4l	7.19135	3.77027e-15
ENSDARG00000071467	zbtb33	-2.08707	4.40242e-15
ENSDARG00000040008	neurod6a	-0.926824	6.0584e-15
ENSDARG00000016363	her8a	-1.30071	6.74536e-15
ENSDARG00000111929	zgc:158291	-1.15211	6.74536e-15
ENSDARG00000091234	si:ch73-335l21.4	2.6836	6.86843e-15
ENSDARG00000044417	disp1	0.670932	6.98024e-15
ENSDARG00000079017	tlnrd1	0.733626	6.98024e-15
ENSDARG00000079930	si:dkeyp-68b7.5	1.08154	7.31643e-15
ENSDARG00000092362	hsp70.2	1.61795	7.48347e-15
ENSDARG00000041359	zgc:161969	-0.624111	8.78174e-15
ENSDARG00000093494	si:ch211-217k17.9	1.03722	9.68956e-15
ENSDARG00000054879	six3b	-0.935299	9.83374e-15
ENSDARG00000098151	BX255896.1	1.29258	1.01777e-14
ENSDARG00000055752	npas4a	2.32747	1.18362e-14
ENSDARG00000008986	e2f7	1.12158	1.25732e-14
ENSDARG00000079783	isg20	0.767091	1.79354e-14
ENSDARG00000093157	si:ch73-236c18.8	-0.856016	1.82643e-14
ENSDARG00000091111	si:ch211-15b10.6	0.869874	1.95479e-14
ENSDARG00000079760	zgc:112998	1.07454	2.20345e-14
ENSDARG00000116832	CR749164.1	0.879477	2.20345e-14
ENSDARG00000062040	atp8b5a	-0.812619	2.30721e-14
ENSDARG00000012789	plek2	1.83666	2.93779e-14
ENSDARG00000053876	klhl26	0.617099	3.63327e-14
ENSDARG00000105366	hist1h2a10	4.19381	4.14979e-14
ENSDARG00000039943	tent5ba	0.623957	4.30669e-14
ENSDARG00000055723	hsp70l	1.97698	4.75166e-14
ENSDARG00000112953	ubb	1.92543	4.87473e-14
ENSDARG00000009823	pou3f1	-0.615208	4.92568e-14
ENSDARG00000051854	cdt1	0.816687	4.94937e-14
ENSDARG00000068582	rnf44	0.627555	5.28957e-14
ENSDARG00000115938	zgc:171759	4.49182	5.35622e-14
ENSDARG00000040717	macc1	0.962616	6.11641e-14
ENSDARG00000077943	ints5	-0.903144	7.01406e-14
ENSDARG00000004692	nabp1a	-0.766309	7.87715e-14
ENSDARG00000071037	pex13	-0.769909	7.92781e-14
ENSDARG00000003281	pik3ip1	0.638897	9.99923e-14
ENSDARG00000105352	hist1h4l	3.49134	1.03491e-13
ENSDARG00000069074	cry3a	-0.597805	1.07743e-13
ENSDARG00000103980	ets2	1.28423	1.11354e-13
ENSDARG00000097596	tac3b	-0.868935	1.22202e-13
ENSDARG00000105314	CU459186.5	5.35729	1.35136e-13
ENSDARG00000097385	si:ch211-15d5.12	1.19273	1.37366e-13
ENSDARG00000041051	mid1ip1a	0.672718	1.40808e-13
ENSDARG00000110963	trib1	0.773185	1.43331e-13
ENSDARG00000062636	fem1b	0.716243	1.54947e-13
ENSDARG00000105430	si:ch73-368j24.11	3.49009	1.63293e-13
ENSDARG00000078281	zgc:173575	1.29981	1.87116e-13
ENSDARG00000117818	CR926130.2	1.49614	1.87298e-13
ENSDARG00000103505	fbxl3a	0.707474	2.06072e-13
ENSDARG00000056732	her4.1	-1.77311	2.06318e-13
ENSDARG00000113744	etv5b	0.883173	2.48022e-13
ENSDARG00000112575	CU467905.1	1.78692	2.51573e-13
ENSDARG00000028058	traf6	0.665839	2.5513e-13
ENSDARG00000017562	banp	-0.758057	3.44429e-13
ENSDARG00000068409	vgll4l	1.09319	3.49419e-13
ENSDARG00000104039	errfi1a	0.613587	3.66426e-13
ENSDARG00000100986	INHBC	1.29984	4.06759e-13
ENSDARG00000030665	CU929230.1	-0.5949	4.44077e-13
ENSDARG00000105629	BX470211.1	1.15898	4.90195e-13
ENSDARG00000069737	pou4f2	-0.740557	5.1654e-13
ENSDARG00000078266	twist2	-0.906524	5.19844e-13
ENSDARG00000109926	si:ch211-113a14.19	2.24988	5.90337e-13
ENSDARG00000027777	tnfaip3	1.51263	6.31536e-13
ENSDARG00000105431	HIST1H1D	3.83493	6.85923e-13
ENSDARG00000110821	kat8	-1.18833	6.85923e-13
ENSDARG00000055395	foxq1b	1.05034	7.05321e-13
ENSDARG00000074863	si:dkey-112m2.1	-1.28746	7.17371e-13
ENSDARG00000030367	metrn	0.606015	7.81411e-13
ENSDARG00000018111	kdm7aa	-0.694064	9.96374e-13
ENSDARG00000062830	tent5d	1.75969	1.11596e-12
ENSDARG00000004539	ptgs2a	1.75055	1.12079e-12
ENSDARG00000074074	rnf26	0.621759	1.20768e-12
ENSDARG00000061566	slc7a3b	1.11515	1.23933e-12
ENSDARG00000032705	foxg1b	0.667789	1.43872e-12
ENSDARG00000074540	gpr63	0.667081	1.58466e-12
ENSDARG00000061205	stag1a	-0.736611	1.67434e-12
ENSDARG00000114163	atf4b	1.06108	1.79134e-12
ENSDARG00000114472	ctxn3	0.89679	1.79941e-12
ENSDARG00000111964	zgc:171759	2.88837	1.88019e-12
ENSDARG00000095908	sat1a.2	0.8085	2.41483e-12
ENSDARG00000087844	plekhn1	1.53519	2.41634e-12
ENSDARG00000090895	kansl1a	0.589118	2.47493e-12
ENSDARG00000105325	CABZ01044764.1	1.31022	2.71381e-12
ENSDARG00000006079	gpr37l1a	-0.670971	2.72859e-12
ENSDARG00000011597	atxn2l	-0.617576	2.74328e-12
ENSDARG00000024306	zbed4	0.624775	2.77393e-12
ENSDARG00000027187	kat8	1.41785	3.38204e-12
ENSDARG00000102288	CABZ01056321.1	0.773413	3.57705e-12
ENSDARG00000094003	serp2	1.10641	3.57753e-12
ENSDARG00000095434	si:ch211-217k17.8	1.19753	3.6999e-12
ENSDARG00000112713	pou3f2b	-0.669733	4.38537e-12
ENSDARG00000014954	snx33	0.69943	4.43037e-12
ENSDARG00000095580	si:ch211-67e16.11	-0.614755	4.47965e-12
ENSDARG00000025428	socs3a	1.91627	4.69629e-12
ENSDARG00000101831	irx1a	-0.604206	5.08209e-12
ENSDARG00000036386	rbm4.1	-0.633798	5.10161e-12
ENSDARG00000078552	grhl3	-1.50619	5.20319e-12
ENSDARG00000101034	si:dkey-206d17.12	1.10764	5.32283e-12
ENSDARG00000071209	oprl1	-0.782085	5.33511e-12
ENSDARG00000114334	zgc:173552	3.62927	5.8755e-12
ENSDARG00000112175	zgc:173552	2.50125	7.20602e-12
ENSDARG00000091215	rpz2	0.703132	7.46303e-12
ENSDARG00000015495	klf3	1.01316	9.00726e-12
ENSDARG00000070343	hoxc6a	0.655131	9.0879e-12
ENSDARG00000060805	map1sa	-0.623857	9.57413e-12
ENSDARG00000052907	bcl7a	-0.707248	9.6214e-12
ENSDARG00000053479	gdf6a	-0.971387	1.07062e-11
ENSDARG00000004105	tie1	-0.697248	1.17511e-11
ENSDARG00000068179	trib2	0.60574	1.17553e-11
ENSDARG00000027676	si:ch211-133l5.8	-1.53012	1.20964e-11
ENSDARG00000019613	ip6k2b	0.604402	1.29808e-11
ENSDARG00000040214	scrt1b	-0.766621	1.3016e-11
ENSDARG00000093412	sertad2a	1.37693	1.31736e-11
ENSDARG00000078567	lonrf1l	1.25504	1.35446e-11
ENSDARG00000017107	nr2e1	-0.981112	1.54637e-11
ENSDARG00000017860	rgs5b	1.54383	1.54776e-11
ENSDARG00000004695	six4a	0.711274	1.55379e-11
ENSDARG00000042291	dlx6a	-1.23565	1.78997e-11
ENSDARG00000012140	ccnl1b	0.675046	2.28243e-11
ENSDARG00000060316	cish	0.983119	2.57673e-11
ENSDARG00000083597	dre-mir-22a	-0.626733	2.73619e-11
ENSDARG00000037618	ddit4	1.02953	3.03183e-11
ENSDARG00000055561	c1galt1b	-1.04813	3.22324e-11
ENSDARG00000113104	trim63a	1.16731	3.26648e-11
ENSDARG00000034262	pld2	-0.744292	3.26812e-11
ENSDARG00000104571	gadd45ab	0.836397	3.63555e-11
ENSDARG00000077489	lrfn2b	-0.668576	3.83553e-11
ENSDARG00000096834	si:ch211-155k24.9	-1.94787	3.99696e-11
ENSDARG00000100821	scrt1a	-0.624864	4.16267e-11
ENSDARG00000102658	zgc:174624	1.45729	5.05707e-11
ENSDARG00000104314	nrg1	0.699646	5.2449e-11
ENSDARG00000063509	lrrc58b	-0.694592	5.73222e-11
ENSDARG00000114237	bcl2l16	0.757906	5.88167e-11
ENSDARG00000094992	otx1	-0.706101	6.08878e-11
ENSDARG00000059308	golt1bb	-0.85903	6.17902e-11
ENSDARG00000029688	hsp70.1	2.29569	6.26438e-11
ENSDARG00000045747	cped1	-0.625241	6.95914e-11
ENSDARG00000095322	fkbpl	-1.1755	8.41957e-11
ENSDARG00000062864	gk5	-0.601647	8.73053e-11
ENSDARG00000105023	selplg	1.91226	8.8874e-11
ENSDARG00000000796	nr4a1	1.02954	9.0526e-11
ENSDARG00000096373	BX936397.2	3.14228	9.82743e-11
ENSDARG00000004218	rnd1b	0.736636	1.00854e-10
ENSDARG00000096120	si:ch73-266f23.3	-1.37318	1.0605e-10
ENSDARG00000113084	tlr4ba	4.46178	1.0605e-10
ENSDARG00000030110	myod1	-0.836788	1.18861e-10
ENSDARG00000013004	tdg.1	-0.626033	1.24901e-10
ENSDARG00000079266	foxe1	-1.03508	1.31166e-10
ENSDARG00000068219	b3gnt2l	0.601665	1.4316e-10
ENSDARG00000099564	atoh1b	-2.74718	1.44172e-10
ENSDARG00000116156	pex5	-0.609222	1.48833e-10
ENSDARG00000105414	ano9a	5.58575	1.62077e-10
ENSDARG00000038569	fzd8b	1.17914	1.68243e-10
ENSDARG00000098235	actr5	-0.871885	1.7076e-10
ENSDARG00000006514	her6	-0.898078	1.83449e-10
ENSDARG00000014047	cldn7b	0.585181	1.84575e-10
ENSDARG00000044949	rnf8	-0.639881	2.00688e-10
ENSDARG00000017108	kcna1b	1.42239	2.10035e-10
ENSDARG00000018817	bdnf	0.691969	2.25228e-10
ENSDARG00000019835	nkx2.1	-1.13588	2.42832e-10
ENSDARG00000005049	rab20	-0.693809	2.50975e-10
ENSDARG00000007377	odc1	0.865049	2.57373e-10
ENSDARG00000027017	ppp2r5a	1.07124	3.38152e-10
ENSDARG00000044526	camk1ga	0.719382	3.56546e-10
ENSDARG00000099060	zgc:111868	2.35826	4.7636e-10
ENSDARG00000093971	BX548247.1	1.4887	4.80765e-10
ENSDARG00000116271	BX470259.2	0.702973	4.82821e-10
ENSDARG00000015674	msx3	-0.631925	4.98069e-10
ENSDARG00000091917	CU571079.1	-1.25828	5.3127e-10
ENSDARG00000037260	toporsa	0.979015	5.3995e-10
ENSDARG00000083189	arhgap19	-0.636979	5.41777e-10
ENSDARG00000114046	arl4d	0.879545	5.45645e-10
ENSDARG00000036560	gpr185b	0.798967	6.29708e-10
ENSDARG00000038559	h1f0	0.627409	6.72637e-10
ENSDARG00000025226	znf668	1.26837	6.86032e-10
ENSDARG00000096797	si:ch73-127m5.2	-0.73274	7.30633e-10
ENSDARG00000056885	per1a	1.10036	8.21593e-10
ENSDARG00000116413	smyhc3	20.2949	8.21593e-10
ENSDARG00000057060	tvp23b	-0.617252	8.59832e-10
ENSDARG00000082396	dre-mir-206-1	-2.18717	8.89724e-10
ENSDARG00000078383	mcrip1	-0.676013	9.39767e-10
ENSDARG00000117076	BX005085.7	0.800035	9.98533e-10
ENSDARG00000040135	fosaa	1.4869	1.02196e-09
ENSDARG00000095743	sox11b	-1.49157	1.10101e-09
ENSDARG00000103015	hist1h2a2	3.74327	1.10253e-09
ENSDARG00000028096	cldn23a	0.724835	1.16604e-09
ENSDARG00000100722	si:ch211-160f23.7	-0.667963	1.39928e-09
ENSDARG00000032761	pde4d	0.720106	1.51963e-09
ENSDARG00000007711	rab3il1	-0.756658	1.52059e-09
ENSDARG00000059365	nipal4	-0.907596	1.60419e-09
ENSDARG00000071555	zgc:153675	0.598502	1.70556e-09
ENSDARG00000090026	BX682550.1	-0.831535	1.93427e-09
ENSDARG00000117403	FO904966.2	1.29298	2.05154e-09
ENSDARG00000063223	arl14	0.915098	2.11679e-09
ENSDARG00000094128	CR751602.1	-1.26529	2.31725e-09
ENSDARG00000112808	zgc:158343	2.75683	2.42612e-09
ENSDARG00000019774	zhx3	-0.589596	2.44552e-09
ENSDARG00000097369	FP017274.1	-1.13826	2.52374e-09
ENSDARG00000078941	zgc:112234	5.37429	2.54615e-09
ENSDARG00000112771	si:ch73-86n18.1	21.2384	2.74464e-09
ENSDARG00000086685	trim63b	0.689086	2.78644e-09
ENSDARG00000104687	slc16a9b	0.901517	2.79563e-09
ENSDARG00000034825	uspl1	-0.875493	3.48186e-09
ENSDARG00000040280	zgc:110182	0.684028	3.53801e-09
ENSDARG00000036700	si:ch211-114n24.6	0.662715	3.67359e-09
ENSDARG00000077792	cdc42ep1b	0.68029	3.73343e-09
ENSDARG00000075041	fmnl2b	-0.722281	3.78545e-09
ENSDARG00000116454	plin2	1.97253	3.97876e-09
ENSDARG00000069009	si:ch211-147a11.3	0.880559	3.9879e-09
ENSDARG00000111745	plk1	22.9643	4.08431e-09
ENSDARG00000113123	BX004838.1	0.783935	4.16868e-09
ENSDARG00000099920	zgc:163040	5.14665	4.51439e-09
ENSDARG00000116529	CR352239.1	1.70343	4.58074e-09
ENSDARG00000005943	htra4	-0.912063	4.75864e-09
ENSDARG00000059054	pdk2b	1.37695	4.78515e-09
ENSDARG00000013245	wbp1la	-0.629251	4.92136e-09
ENSDARG00000037889	wnt9b	-0.640264	4.92136e-09
ENSDARG00000109737	zgc:171759	3.38877	5.36646e-09
ENSDARG00000010437	tent5c	0.68936	5.90118e-09
ENSDARG00000008886	msx1b	-0.773455	6.12962e-09
ENSDARG00000112014	CR387935.1	0.961845	7.74858e-09
ENSDARG00000078254	ftr14l	1.26611	9.65215e-09
ENSDARG00000001953	pfkfb3	1.43776	1.19127e-08
ENSDARG00000074071	mrnip	3.44702	1.22992e-08
ENSDARG00000117693	CR318673.1	0.687976	1.26587e-08
ENSDARG00000115891	CR533578.1	0.989232	1.32461e-08
ENSDARG00000035023	khdc4	-0.58946	1.32661e-08
ENSDARG00000029832	slc26a1	-0.690453	1.34441e-08
ENSDARG00000105340	ano9a	6.68537	1.41525e-08
ENSDARG00000086393	dbx1a	-0.859569	1.4577e-08
ENSDARG00000038666	igfbp1b	0.934949	1.50305e-08
ENSDARG00000070100	si:ch211-168d1.3	0.605161	1.6484e-08
ENSDARG00000018958	nrarpb	0.910133	1.751e-08
ENSDARG00000001975	hsd11b2	-0.706263	1.92477e-08
ENSDARG00000006598	sgk2b	0.988085	1.97586e-08
ENSDARG00000060354	samd7	0.619072	2.02179e-08
ENSDARG00000061691	qpctla	-0.663058	2.16497e-08
ENSDARG00000057000	camkvl	-0.623934	2.16703e-08
ENSDARG00000062268	jarid2b	1.16524	2.19591e-08
ENSDARG00000036930	tbx18	-0.758449	2.22206e-08
ENSDARG00000087835	si:ch211-113p18.3	-0.901285	2.49451e-08
ENSDARG00000074739	slitrk3b	-0.884097	2.55264e-08
ENSDARG00000040779	med16	-1.07061	2.68739e-08
ENSDARG00000117393	CABZ01064941.1	0.807896	2.70778e-08
ENSDARG00000114241	cited4b	1.17657	2.7917e-08
ENSDARG00000056400	helt	-1.64567	2.89128e-08
ENSDARG00000005010	si:dkeyp-2e4.8	-1.09365	3.2059e-08
ENSDARG00000016858	smad7	0.764439	3.2059e-08
ENSDARG00000077863	mettl22	-1.0671	3.23437e-08
ENSDARG00000112918	BX927362.2	3.26854	3.30495e-08
ENSDARG00000115617	adnpa	-22.6453	3.53759e-08
ENSDARG00000022569	nkx6.1	-0.770225	3.70477e-08
ENSDARG00000030758	guca1c	0.831771	3.71204e-08
ENSDARG00000062573	znrf3	0.676561	3.96204e-08
ENSDARG00000019130	plk2b	0.909544	4.03655e-08
ENSDARG00000099061	znf1154	0.829633	4.1881e-08
ENSDARG00000011724	marveld1	0.74384	4.29111e-08
ENSDARG00000079586	gabrb2a	-0.708808	4.34278e-08
ENSDARG00000101910	pcdh20	-0.809086	4.34278e-08
ENSDARG00000094889	cplx4c	1.22635	4.43078e-08
ENSDARG00000059409	abcd2	0.61717	4.43239e-08
ENSDARG00000069706	prmt6	-0.701336	4.71486e-08
ENSDARG00000093863	si:dkey-248f6.3	5.38623	5.06825e-08
ENSDARG00000069866	sox1a	-0.810836	5.12648e-08
ENSDARG00000042551	mboat2b	-0.652246	5.14078e-08
ENSDARG00000090548	CR753886.1	0.599261	5.64281e-08
ENSDARG00000069018	cyp7a1	-0.710275	6.038e-08
ENSDARG00000109541	tbx2a	-1.04754	6.3096e-08
ENSDARG00000069168	si:dkey-73n10.1	1.22094	7.09308e-08
ENSDARG00000005246	asb3	-0.937788	7.12385e-08
ENSDARG00000106873	LO018188.1	0.706937	7.29389e-08
ENSDARG00000116815	znf1024	0.694138	7.98213e-08
ENSDARG00000097234	AL929435.1	4.98711	8.15911e-08
ENSDARG00000075855	adgre10	1.25232	8.41015e-08
ENSDARG00000111619	hist1h4l	2.64325	8.84957e-08
ENSDARG00000070555	ldlrad4a	0.797313	9.8522e-08
ENSDARG00000019742	tlr4ba	5.7061	1.00634e-07
ENSDARG00000062618	kcnj12b	-0.79026	1.00824e-07
ENSDARG00000059557	xylt2	-0.997225	1.02076e-07
ENSDARG00000077130	bcl10	0.668803	1.12647e-07
ENSDARG00000103756	CR388184.2	0.949259	1.45753e-07
ENSDARG00000070606	ikbke	-0.812294	1.49061e-07
ENSDARG00000095667	znf1175	0.777501	1.4916e-07
ENSDARG00000099841	prkcab	1.86612	1.60622e-07
ENSDARG00000079472	CABZ01071020.1	0.684007	1.64247e-07
ENSDARG00000057101	rnf180	1.04004	1.73297e-07
ENSDARG00000098133	si:ch211-281k19.2	5.27991	1.77836e-07
ENSDARG00000078959	tpcn3	-0.672876	1.78018e-07
ENSDARG00000031664	sox21a	0.910353	1.79398e-07
ENSDARG00000018569	tnfrsf1a	-0.675043	1.89354e-07
ENSDARG00000035719	arl5c	0.835023	1.89699e-07
ENSDARG00000110588	CR847802.1	0.722466	1.90587e-07
ENSDARG00000053800	si:ch211-276c2.4	-0.799104	1.98503e-07
ENSDARG00000019311	fbxo30b	-0.680702	2.0741e-07
ENSDARG00000111884	mob1a	-9.25703	2.0741e-07
ENSDARG00000041394	dnajb1b	0.958789	2.2254e-07
ENSDARG00000054222	fbxl8	-1.88418	2.30938e-07
ENSDARG00000079700	b3galt1a	0.600926	2.30938e-07
ENSDARG00000112704	gpbp1l1	-1.04765	2.39e-07
ENSDARG00000117300	BX936456.1	0.8113	2.46163e-07
ENSDARG00000020946	auts2b	0.76985	2.71538e-07
ENSDARG00000062030	gpr17	-0.657459	2.72929e-07
ENSDARG00000070434	rhov	0.853166	2.79238e-07
ENSDARG00000056438	her9	-0.676545	2.80553e-07
ENSDARG00000057238	si:dkey-30k6.5	-0.868515	2.86619e-07
ENSDARG00000075943	si:ch211-250c4.5	3.01336	3.00897e-07
ENSDARG00000016084	spsb4a	0.650609	3.18698e-07
ENSDARG00000101790	si:ch73-299h12.3	0.878648	3.19657e-07
ENSDARG00000074688	fbrs	0.664704	3.33599e-07
ENSDARG00000105834	znf971	-1.32272	3.70791e-07
ENSDARG00000114552	siva1	-0.862855	3.85531e-07
ENSDARG00000093584	zgc:193505	0.651632	3.89469e-07
ENSDARG00000116055	flcn	-22.6855	3.90508e-07
ENSDARG00000097815	CU928129.1	-1.85965	3.9197e-07
ENSDARG00000055899	lzic	-0.702529	3.92151e-07
ENSDARG00000092463	rhbdd2	-0.738238	3.97719e-07
ENSDARG00000116300	zgc:165515	0.753118	4.06229e-07
ENSDARG00000030967	si:ch211-51a6.2	-0.763392	4.18337e-07
ENSDARG00000056680	stc2a	-0.633398	4.18337e-07
ENSDARG00000070360	inka1a	-0.731102	4.32802e-07
ENSDARG00000068168	hes2.2	-1.54537	4.40914e-07
ENSDARG00000052011	rrad	0.765364	4.50909e-07
ENSDARG00000114195	zgc:171759	4.7976	4.65506e-07
ENSDARG00000041791	mgat4c	-0.605096	4.87002e-07
ENSDARG00000055108	gde1	-0.697251	4.94641e-07
ENSDARG00000102449	CABZ01048402.1	0.637476	5.00296e-07
ENSDARG00000079922	klf4	1.29264	5.10697e-07
ENSDARG00000117474	CABZ01048956.1	1.23069	5.26406e-07
ENSDARG00000097414	si:ch211-106e7.2	0.869813	5.36566e-07
ENSDARG00000069196	ebf1b	0.899732	6.02833e-07
ENSDARG00000075269	si:dkey-20i10.7	-0.804135	6.10156e-07
ENSDARG00000075858	fam155a	0.687274	6.1754e-07
ENSDARG00000104292	ccn2b	0.64629	6.36309e-07
ENSDARG00000018121	cenpj	1.7631	6.58276e-07
ENSDARG00000093864	wee1	0.761214	7.01145e-07
ENSDARG00000019195	vps9d1	-0.767227	7.02912e-07
ENSDARG00000079062	samd1b	-0.636049	7.02912e-07
ENSDARG00000093370	lrrc66	-0.63824	7.24204e-07
ENSDARG00000103519	adamts1	0.792929	7.24204e-07
ENSDARG00000059348	rxfp3.3b	0.723084	7.53452e-07
ENSDARG00000037278	lrata	-1.95423	7.72909e-07
ENSDARG00000104563	kcnk9	0.934923	7.84418e-07
ENSDARG00000034146	ccnk	-0.646636	8.0775e-07
ENSDARG00000061692	yjefn3	-0.605466	8.97459e-07
ENSDARG00000044422	acvr2ba	1.11479	8.97921e-07
ENSDARG00000115220	BX005085.6	1.05148	9.36925e-07
ENSDARG00000100805	si:ch1073-209e23.1	0.759187	9.57762e-07
ENSDARG00000035508	barhl1a	-0.884839	9.6494e-07
ENSDARG00000044625	pcf11	0.625566	9.72757e-07
ENSDARG00000089930	iqce	-0.644393	9.73396e-07
ENSDARG00000010770	sox19a	-0.68912	9.85799e-07
ENSDARG00000092269	si:dkeyp-41f9.4	-0.673494	1.12085e-06
ENSDARG00000117107	CABZ01058647.1	2.88554	1.13674e-06
ENSDARG00000117493	BX511218.1	0.905006	1.19701e-06
ENSDARG00000061149	nrn1lb	0.79365	1.332e-06
ENSDARG00000103165	AL929057.1	0.719061	1.33202e-06
ENSDARG00000100737	epob	1.87076	1.39132e-06
ENSDARG00000089564	MDFI	-0.675109	1.42073e-06
ENSDARG00000021938	alg5	0.685162	1.42103e-06
ENSDARG00000097374	si:dkey-108k21.7	0.768317	1.44018e-06
ENSDARG00000029546	grem1a	1.54682	1.45974e-06
ENSDARG00000039381	ch25hl1.1	-0.89691	1.47569e-06
ENSDARG00000092606	CU855900.1	4.23573	1.55822e-06
ENSDARG00000093357	nyap2b	0.601408	1.61823e-06
ENSDARG00000054103	ripply1	2.15115	1.62941e-06
ENSDARG00000035909	mfsd2ab	0.963464	1.6383e-06
ENSDARG00000117253	BX088707.3	1.5717	1.6998e-06
ENSDARG00000114180	FP236812.2	3.42049	1.70717e-06
ENSDARG00000104903	cdkn1cb	1.26374	1.71695e-06
ENSDARG00000055294	atoh1a	-1.41151	1.85638e-06
ENSDARG00000070800	zgc:109744	0.748818	1.85938e-06
ENSDARG00000013125	dlx1a	-0.596855	1.89164e-06
ENSDARG00000115511	CU468041.2	-0.832508	1.90161e-06
ENSDARG00000074153	slitrk5b	1.0653	1.91202e-06
ENSDARG00000002353	tagapa	1.24569	1.98644e-06
ENSDARG00000034497	fbxl14a	0.626624	2.08163e-06
ENSDARG00000109473	nr4a1	1.20472	2.33466e-06
ENSDARG00000044098	egr2a	1.6064	2.40884e-06
ENSDARG00000092975	AL935198.1	4.25424	2.59996e-06
ENSDARG00000037159	oprd1b	-1.27073	2.60138e-06
ENSDARG00000112349	CABZ01015105.1	-0.643602	2.6567e-06
ENSDARG00000112647	si:dkey-108k21.24	3.00545	2.68035e-06
ENSDARG00000089292	adgrl1a	0.691565	2.77366e-06
ENSDARG00000096639	BX276101.1	-1.35959	2.86211e-06
ENSDARG00000104980	CU695117.1	0.679778	3.27519e-06
ENSDARG00000021899	b4galt7	-0.643237	3.31167e-06
ENSDARG00000078529	adgrb1b	0.773968	3.34501e-06
ENSDARG00000098569	BX927336.1	1.60204	3.51834e-06
ENSDARG00000116723	BX470259.3	1.52023	3.71272e-06
ENSDARG00000076320	ano9a	1.00835	3.74814e-06
ENSDARG00000115281	hist1h4l	3.32711	3.74814e-06
ENSDARG00000111067	upf3a	-0.757112	3.75069e-06
ENSDARG00000077349	sorcs3b	-0.8087	3.76476e-06
ENSDARG00000104082	trps1	0.614125	3.85459e-06
ENSDARG00000078995	tex11	1.56166	4.01932e-06
ENSDARG00000095343	BX248512.2	1.97229	4.06588e-06
ENSDARG00000092033	si:dkey-239h2.3	0.766145	4.25556e-06
ENSDARG00000105800	CABZ01015815.5	0.918558	4.29602e-06
ENSDARG00000112954	zgc:165555	2.79022	4.50416e-06
ENSDARG00000040946	olig2	-0.644504	4.54133e-06
ENSDARG00000057218	tbc1d15	-0.600317	4.55178e-06
ENSDARG00000113103	BX530077.1	-1.3779	4.5736e-06
ENSDARG00000058585	chst2b	0.627166	4.70261e-06
ENSDARG00000042332	plin2	0.920088	4.70667e-06
ENSDARG00000112840	hist1h2a10	4.63827	4.71462e-06
ENSDARG00000079244	pigw	-1.06294	4.90053e-06
ENSDARG00000104727	ino80da	1.02458	5.20322e-06
ENSDARG00000116442	TENT5A	0.704017	5.36347e-06
ENSDARG00000010630	hoxb6a	0.748993	5.38038e-06
ENSDARG00000104669	slc35c1	0.586057	5.80747e-06
ENSDARG00000101249	hist1h4l	3.82735	5.9061e-06
ENSDARG00000096411	si:dkey-261j15.2	0.634307	6.12313e-06
ENSDARG00000112778	med13a	0.746469	6.41425e-06
ENSDARG00000102806	ano9a	5.60393	6.41992e-06
ENSDARG00000103556	si:ch211-218g23.6	2.59014	6.46242e-06
ENSDARG00000116511	npas4l	2.5607	6.60384e-06
ENSDARG00000103341	si:ch211-110e21.4	1.2581	6.66944e-06
ENSDARG00000057729	ephb6	-0.787555	7.26158e-06
ENSDARG00000052215	btr02	0.683661	7.53864e-06
ENSDARG00000076814	gzm3.4	1.55869	7.79587e-06
ENSDARG00000116312	nedd9	-22.4603	7.80227e-06
ENSDARG00000110841	si:dkey-108k21.14	2.37372	8.00368e-06
ENSDARG00000087663	si:ch211-248l17.3	-0.849316	8.63212e-06
ENSDARG00000056029	cyp26c1	0.592538	8.89248e-06
ENSDARG00000092477	BX284666.1	2.0721	8.90456e-06
ENSDARG00000040526	s1pr5a	0.628586	9.07267e-06
ENSDARG00000063018	fam78ba	0.731003	9.20758e-06
ENSDARG00000103542	vegfaa	0.716893	9.28385e-06
ENSDARG00000114158	CR385053.3	2.41212	9.28385e-06
ENSDARG00000053917	alg10	-0.623326	1.0417e-05
ENSDARG00000088882	si:ch211-149b19.2	0.992185	1.06384e-05
ENSDARG00000115973	chka	0.600943	1.06931e-05
ENSDARG00000055570	gpr61	0.624884	1.09802e-05
ENSDARG00000045737	guca1g	1.32061	1.15746e-05
ENSDARG00000100947	mafk	1.82121	1.17339e-05
ENSDARG00000115738	smarca2	-0.611404	1.18262e-05
ENSDARG00000087407	si:ch73-304f21.1	0.645204	1.21466e-05
ENSDARG00000091669	bicdl2l	-1.12985	1.22249e-05
ENSDARG00000117375	BX005399.1	0.770395	1.22879e-05
ENSDARG00000003900	gpr61l	1.71797	1.25503e-05
ENSDARG00000113707	si:ch211-113a14.19	2.17452	1.29842e-05
ENSDARG00000062892	foxe3	-1.64384	1.30881e-05
ENSDARG00000094551	BX855614.1	-0.689967	1.32971e-05
ENSDARG00000057006	fam241a	0.619028	1.3552e-05
ENSDARG00000079581	nyap2a	0.796556	1.4444e-05
ENSDARG00000068941	zgc:113983	1.77525	1.44871e-05
ENSDARG00000062650	rif1	-0.703523	1.48617e-05
ENSDARG00000103254	si:dkeyp-80d11.4	1.19224	1.50404e-05
ENSDARG00000069290	bida	1.09593	1.58727e-05
ENSDARG00000088515	st6gal2b	-0.868234	1.66221e-05
ENSDARG00000054562	her15.1	-0.596926	1.67321e-05
ENSDARG00000028786	chst12a	-0.749799	1.68764e-05
ENSDARG00000087306	CABZ01038521.1	-0.781833	1.69106e-05
ENSDARG00000003210	si:ch73-86n2.1	-0.611036	1.69438e-05
ENSDARG00000113205	zgc:163040	3.59769	1.70022e-05
ENSDARG00000093237	si:ch211-89o9.4	0.899262	1.77163e-05
ENSDARG00000095840	CU929426.1	4.5956	1.80303e-05
ENSDARG00000104783	si:ch73-221f6.4	0.878717	1.80642e-05
ENSDARG00000075212	43535	1.24585	1.86969e-05
ENSDARG00000111468	zgc:77486	3.95586	1.88332e-05
ENSDARG00000027657	crhb	-1.26027	1.9115e-05
ENSDARG00000114108	BX005085.5	0.640154	1.9115e-05
ENSDARG00000090866	kcnj1a.2	-1.06233	1.92443e-05
ENSDARG00000099685	gnb5a	-0.657216	2.03055e-05
ENSDARG00000045006	ptprga	0.616534	2.0595e-05
ENSDARG00000022905	znf1163	-0.961352	2.06787e-05
ENSDARG00000092508	si:ch73-376l24.2	-0.681773	2.09411e-05
ENSDARG00000036105	si:dkeyp-92c9.2	0.787985	2.10607e-05
ENSDARG00000078057	snx8b	-0.757597	2.15163e-05
ENSDARG00000117458	CABZ01040021.1	-1.02854	2.18487e-05
ENSDARG00000116703	dbpb	1.92665	2.19677e-05
ENSDARG00000098999	si:ch73-311h14.2	0.616999	2.23816e-05
ENSDARG00000075625	lrig1	0.905994	2.36486e-05
ENSDARG00000039063	CR847936.1	0.667437	2.65449e-05
ENSDARG00000071005	ppp1r3ca	0.676825	2.65565e-05
ENSDARG00000091889	CR812481.1	1.34282	2.73605e-05
ENSDARG00000113678	BX511082.1	-0.959958	2.83501e-05
ENSDARG00000056729	her4.2	-0.948346	2.917e-05
ENSDARG00000100747	si:ch211-103a14.5	1.25401	2.96559e-05
ENSDARG00000101576	tbxta	1.08823	3.03724e-05
ENSDARG00000059948	si:dkey-121b10.7	0.588032	3.11816e-05
ENSDARG00000099352	si:rp71-62i8.1	0.600043	3.32551e-05
ENSDARG00000053488	si:ch73-22a13.3	2.37041	3.32629e-05
ENSDARG00000077018	socs7	0.589345	3.39939e-05
ENSDARG00000095051	si:ch211-236l14.1	1.29332	3.44944e-05
ENSDARG00000098535	BX004823.1	1.1562	3.47888e-05
ENSDARG00000117188	slc43a2b	-0.760681	3.56463e-05
ENSDARG00000112822	CR352328.1	18.1675	3.6346e-05
ENSDARG00000015263	adma	0.801836	3.64494e-05
ENSDARG00000092167	si:ch211-272h9.5	0.903412	3.66998e-05
ENSDARG00000056458	lhfpl5b	-0.837125	3.69439e-05
ENSDARG00000079834	kdf1a	0.812891	3.73024e-05
ENSDARG00000052648	hs3st4	1.14968	3.78377e-05
ENSDARG00000110499	rbm15	-1.02459	3.85716e-05
ENSDARG00000086851	si:dkey-264d12.5	-0.767466	3.94071e-05
ENSDARG00000089947	BX005085.1	0.64174	4.35299e-05
ENSDARG00000002872	zgc:113210	-0.609004	4.43594e-05
ENSDARG00000095615	si:dkeyp-86h10.3	-0.585715	4.44635e-05
ENSDARG00000053779	si:ch211-218m3.13	2.00556	4.65983e-05
ENSDARG00000078083	armc5	-0.60888	4.66329e-05
ENSDARG00000042826	egr2b	-0.804212	4.81523e-05
ENSDARG00000105822	CABZ01117780.1	0.905276	4.96281e-05
ENSDARG00000043182	hhla2a.1	-0.684851	5.03572e-05
ENSDARG00000113138	homeza	0.663151	5.09402e-05
ENSDARG00000074212	SLC5A10	0.909829	5.15461e-05
ENSDARG00000113351	BX000702.2	1.09237	5.15755e-05
ENSDARG00000035695	scxa	-0.670755	5.29331e-05
ENSDARG00000060246	slc16a6b	0.685107	5.46054e-05
ENSDARG00000103940	frrs1l	-0.647009	5.46725e-05
ENSDARG00000113737	GABRA2	-0.791818	5.49745e-05
ENSDARG00000112024	LO017821.1	0.854625	5.59373e-05
ENSDARG00000116402	CR925755.2	0.887187	5.63065e-05
ENSDARG00000074617	wfs1b	-0.610395	5.84705e-05
ENSDARG00000097497	BX511253.1	1.74592	5.94572e-05
ENSDARG00000069295	bcl6ab	0.625741	5.9653e-05
ENSDARG00000069377	si:dkey-242g16.2	-0.691756	6.01001e-05
ENSDARG00000056594	irx1b	-0.612901	6.10022e-05
ENSDARG00000031246	hbegfb	0.853596	6.15365e-05
ENSDARG00000096951	CR848812.1	-1.81139	6.17908e-05
ENSDARG00000045190	ch25h	3.0761	6.19767e-05
ENSDARG00000099827	RF00271	-5.18681	6.34447e-05
ENSDARG00000111327	coro1a	-22.7889	6.42548e-05
ENSDARG00000097780	BX649559.1	1.40154	6.73665e-05
ENSDARG00000033501	zgc:64189	0.628039	6.82271e-05
ENSDARG00000095969	si:ch73-106g13.1	3.23805	6.8422e-05
ENSDARG00000071357	map4k3b	-0.982965	7.51702e-05
ENSDARG00000073997	srpk1a	-0.584984	7.70841e-05
ENSDARG00000097434	BX649398.3	0.913103	7.70841e-05
ENSDARG00000110905	mpeg1.1	-20.6603	7.78185e-05
ENSDARG00000034430	zgc:172121	-0.634079	7.84371e-05
ENSDARG00000031534	CU571315.1	-0.774595	8.07815e-05
ENSDARG00000094012	si:dkey-192g7.3	0.850168	8.24691e-05
ENSDARG00000055534	grk7b	0.634397	8.38638e-05
ENSDARG00000025953	rhoq	-0.586223	8.38802e-05
ENSDARG00000074897	hes2.1	-2.53815	8.39004e-05
ENSDARG00000076221	fthl28	0.637515	8.58614e-05
ENSDARG00000112032	CU929418.2	-0.894221	8.75033e-05
ENSDARG00000094210	fthl31	0.620859	8.81529e-05
ENSDARG00000079570	rspo2	0.696501	8.91214e-05
ENSDARG00000008174	hoxb1a	1.4974	9.1108e-05
ENSDARG00000111789	BX571665.1	1.15368	9.13969e-05
ENSDARG00000099960	elovl1a	0.660407	9.27573e-05
ENSDARG00000074588	METTL18	-0.773081	9.92769e-05
ENSDARG00000102669	CABZ01049260.1	1.04792	0.000101222
ENSDARG00000071493	olfm3a	-0.738072	0.000103559
ENSDARG00000112434	rrad	1.06437	0.000104252
ENSDARG00000040005	scfd2	-0.640315	0.000105138
ENSDARG00000103045	BX548067.1	1.40941	0.000107503
ENSDARG00000061940	htr4	0.897378	0.000107921
ENSDARG00000116973	srpk1a	-0.651699	0.000109136
ENSDARG00000116862	pimr64	1.41085	0.000109928
ENSDARG00000070401	mala	2.11627	0.000111681
ENSDARG00000055186	ccr9a	1.31235	0.000116945
ENSDARG00000103038	pik3r3a	0.69537	0.000118271
ENSDARG00000116789	CR352310.1	1.09513	0.000118271
ENSDARG00000113320	si:dkey-88n24.5	1.16471	0.000121063
ENSDARG00000069970	lingo2b	-0.59345	0.000125229
ENSDARG00000114717	guca1g	1.53393	0.000126564
ENSDARG00000067592	BX901974.1	0.926645	0.000126612
ENSDARG00000088168	ablim3	0.657933	0.000127607
ENSDARG00000096989	fam110c	-0.745322	0.000129282
ENSDARG00000096278	nkd3	2.33641	0.000132648
ENSDARG00000071496	zic6	-0.696073	0.000145498
ENSDARG00000097058	CU929339.1	1.47759	0.000148153
ENSDARG00000045904	nr2e3	0.810179	0.000151536
ENSDARG00000071644	si:dkey-19a16.7	1.33392	0.000152441
ENSDARG00000100199	si:ch1073-185p12.2	0.636579	0.000152629
ENSDARG00000042233	fgf16	1.07356	0.000158691
ENSDARG00000094328	si:dkey-93n13.1	2.08579	0.000158691
ENSDARG00000097838	si:dkey-42l23.1	3.64736	0.000162766
ENSDARG00000095724	si:ch211-196c10.15	0.800846	0.000163663
ENSDARG00000077983	GPR89B	-0.704615	0.000168394
ENSDARG00000069134	vwc2l	1.46835	0.000168933
ENSDARG00000054560	her15.2	-0.989102	0.000168958
ENSDARG00000104295	arhgap21a	0.677984	0.000169379
ENSDARG00000041237	med18	-0.612052	0.000171835
ENSDARG00000097461	BX957326.3	1.30305	0.000175189
ENSDARG00000105122	BX323031.2	1.44312	0.000177661
ENSDARG00000079553	cd83	1.92532	0.00017843
ENSDARG00000105318	hist1h4l	3.39535	0.000181974
ENSDARG00000113695	atp6v0a2b	-0.89089	0.000182618
ENSDARG00000088546	myct1b	-1.36489	0.00018495
ENSDARG00000070048	zgc:173548	1.11171	0.000186226
ENSDARG00000083336	dre-mir-210	-1.75506	0.000187944
ENSDARG00000114143	klf3	1.03894	0.000188212
ENSDARG00000092556	si:ch211-214j8.12	-0.89999	0.000188578
ENSDARG00000074253	olig3	-0.700998	0.000195484
ENSDARG00000080016	si:cabz01032454.3	-0.883436	0.000199312
ENSDARG00000068814	spata2l	-0.913653	0.00020019
ENSDARG00000092963	BX321877.1	0.945994	0.000205686
ENSDARG00000074902	nol4la	-0.732164	0.00020717
ENSDARG00000078447	tctn1	-0.756168	0.000209549
ENSDARG00000052400	gpr6	1.58485	0.000210286
ENSDARG00000045301	st8sia3	0.892017	0.000211609
ENSDARG00000077697	si:dkey-105i14.1	-1.29722	0.000213913
ENSDARG00000097808	si:dkey-77f5.4	-0.82009	0.000215935
ENSDARG00000079802	aanat2	0.680815	0.000216794
ENSDARG00000099395	cables1	0.811712	0.000228914
ENSDARG00000103098	si:ch211-280a23.2	3.62294	0.000229446
ENSDARG00000063387	sec22c	-0.883818	0.000230387
ENSDARG00000099002	creb5a	1.13273	0.000232919
ENSDARG00000068976	bsx	-1.45264	0.000241809
ENSDARG00000099397	cfap410	-0.723504	0.000257275
ENSDARG00000109783	igsf11	0.892333	0.000257948
ENSDARG00000052610	olig4	-1.37525	0.000260603
ENSDARG00000060962	btr04	-0.750713	0.000261202
ENSDARG00000105703	CT737190.2	5.79181	0.000269324
ENSDARG00000109790	slc6a15	-0.647452	0.000278121
ENSDARG00000068194	klf9	0.89052	0.00028648
ENSDARG00000062148	SENP7	-0.675379	0.000286823
ENSDARG00000109550	tmcc3	0.600072	0.00028771
ENSDARG00000105350	si:ch1073-153i20.4	1.88998	0.00029042
ENSDARG00000097483	si:ch211-213d14.2	-0.740394	0.000292327
ENSDARG00000057687	sbk3	0.596525	0.000296799
ENSDARG00000081800	CU929237.1	1.69741	0.000319261
ENSDARG00000038728	ch25hl2	-1.09997	0.000336292
ENSDARG00000076146	zgc:172075	0.851779	0.000337324
ENSDARG00000074640	si:dkeyp-51b7.3	-0.888882	0.000338125
ENSDARG00000058479	zgc:110425	1.54585	0.000349676
ENSDARG00000093048	si:ch211-158d24.4	0.939593	0.000353674
ENSDARG00000038687	nfkb2	0.661315	0.000354547
ENSDARG00000075783	hmgxb4a	-0.680601	0.000359694
ENSDARG00000099927	dpf1	0.644252	0.000363894
ENSDARG00000010231	ppm1na	0.631326	0.000380934
ENSDARG00000100773	zmynd19	-0.681149	0.00039561
ENSDARG00000114147	stard14	0.960262	0.000399144
ENSDARG00000076644	kcnv2a	-0.77275	0.000400225
ENSDARG00000117450	FO834828.2	0.990237	0.000416764
ENSDARG00000099571	CU468012.2	1.8351	0.000417836
ENSDARG00000020872	nfat5a	1.22615	0.000421203
ENSDARG00000021345	prph2lb	-0.651275	0.00043162
ENSDARG00000095136	si:ch211-130m23.2	-0.880853	0.00043307
ENSDARG00000099304	si:ch211-51f19.1	0.76427	0.000435316
ENSDARG00000041660	oprd1a	-0.968502	0.000439521
ENSDARG00000061990	kcnh4b	0.717694	0.000439521
ENSDARG00000015922	stk17al	0.673671	0.000441717
ENSDARG00000041724	glipr2	-0.764175	0.000445931
ENSDARG00000016854	neurod2	-0.70497	0.000446108
ENSDARG00000040911	meox2a	0.608091	0.000449613
ENSDARG00000070571	inavab	1.20039	0.000449613
ENSDARG00000115556	BX088589.2	-0.597789	0.000450981
ENSDARG00000100430	CU634008.1	0.828577	0.000453866
ENSDARG00000114212	gria4b	-1.26616	0.000466071
ENSDARG00000092407	zmp:0000001316	0.716727	0.00047525
ENSDARG00000036345	cmtr2	-0.753885	0.000485169
ENSDARG00000115091	BX511087.3	-1.2081	0.000485985
ENSDARG00000052012	rtn4rl2a	1.092	0.000486945
ENSDARG00000090722	leg1.1	-0.608858	0.00050134
ENSDARG00000063475	abcg1	-0.591952	0.000502706
ENSDARG00000111240	dhrs13a.2	0.636738	0.000506983
ENSDARG00000059001	pim2	0.868618	0.000508407
ENSDARG00000105513	AL935053.1	4.0375	0.000510186
ENSDARG00000117416	BX530091.1	1.06621	0.000518154
ENSDARG00000105397	si:ch211-113a14.22	5.34179	0.000539107
ENSDARG00000060068	fam98b	-0.808505	0.000544714
ENSDARG00000041350	ankrd39	-0.878798	0.000546277
ENSDARG00000088329	si:ch211-132e22.4	3.84427	0.000549745
ENSDARG00000117611	FP102052.2	-2.21015	0.000560676
ENSDARG00000104922	sstr1a	0.72434	0.000560824
ENSDARG00000017722	si:ch73-151m17.5	2.02889	0.000577998
ENSDARG00000026630	mark3b	0.649949	0.000577998
ENSDARG00000100401	CABZ01067175.1	-1.13324	0.000592049
ENSDARG00000069984	nkd3	2.65231	0.000593342
ENSDARG00000099887	si:ch211-25d12.7	3.53034	0.000603867
ENSDARG00000105147	osbpl1a	-0.602482	0.000612132
ENSDARG00000082257	dre-mir-219-1	-1.62369	0.000616013
ENSDARG00000056130	neurog1	-0.687213	0.00062758
ENSDARG00000054003	rargb	0.657609	0.000634919
ENSDARG00000113441	klf2a	-0.736573	0.000635686
ENSDARG00000092448	CR762431.1	1.04173	0.000651295
ENSDARG00000109597	si:dkey-194g4.1	0.674269	0.000651295
ENSDARG00000037178	zic2b	-0.670392	0.000652475
ENSDARG00000094803	CR392026.2	-0.869798	0.00066201
ENSDARG00000114324	tsc22d3	0.627583	0.000687443
ENSDARG00000105502	si:ch73-368j24.12	3.22625	0.000693755
ENSDARG00000099189	CU856516.1	-1.18961	0.000698448
ENSDARG00000097119	AL928657.1	0.830726	0.000704584
ENSDARG00000100436	cnga2b	1.47868	0.000715117
ENSDARG00000093143	znf1010	-0.586172	0.000715661
ENSDARG00000090998	si:cabz01071911.3	-0.610877	0.000719361
ENSDARG00000051761	trim44	-0.62893	0.000720559
ENSDARG00000116915	si:ch211-133h13.1	0.878651	0.000721153
ENSDARG00000073723	zgc:194679	-0.823548	0.000727641
ENSDARG00000045595	si:dkey-14k9.3	-0.654986	0.000737435
ENSDARG00000042667	klf2a	-0.688741	0.000738998
ENSDARG00000097422	CU929360.1	1.38384	0.00077526
ENSDARG00000041959	cxcr4b	-0.669725	0.000775639
ENSDARG00000068461	zgc:162939	0.603722	0.00078766
ENSDARG00000115482	BX322622.1	5.68782	0.000793006
ENSDARG00000061710	map3k8	1.03112	0.000801845
ENSDARG00000035648	irx4a	-0.602635	0.000817174
ENSDARG00000097281	zgc:174574	0.656763	0.000821024
ENSDARG00000013441	hey2	-0.649982	0.000842948
ENSDARG00000094093	CR450817.1	1.54941	0.000855617
ENSDARG00000008278	rcor2	-0.610806	0.000886878
ENSDARG00000023040	zbtb1	0.657722	0.000890849
ENSDARG00000018321	lbx1a	-0.610036	0.000896975
ENSDARG00000074740	arhgap18	-0.593011	0.000937374
ENSDARG00000009961	rundc3b	1.13513	0.000954082
ENSDARG00000110855	gde1	-0.729517	0.000957099
ENSDARG00000109872	stx11b.1	0.741619	0.000965667
ENSDARG00000041982	adamts6	0.761239	0.000972866
ENSDARG00000055854	nr4a3	0.656326	0.000976364
ENSDARG00000102583	il4r.1	0.742921	0.000978736
ENSDARG00000041301	crybb3	2.29048	0.00102575
ENSDARG00000030239	dennd6aa	0.637315	0.0010647
ENSDARG00000114187	BX927212.1	1.18402	0.00109686
ENSDARG00000028586	gpr135	0.605057	0.00110489
ENSDARG00000037427	si:ch211-39a7.1	-0.70042	0.00110529
ENSDARG00000092131	AL954694.1	1.94929	0.00110557
ENSDARG00000117643	CU896641.1	1.96664	0.00111081
ENSDARG00000035308	grb10b	0.744585	0.00111712
ENSDARG00000010712	npffr1l3	-1.6785	0.00111778
ENSDARG00000061769	bmp10	2.44299	0.00112209
ENSDARG00000112495	mmp21	0.654214	0.00112646
ENSDARG00000096879	CU462980.1	0.597771	0.00116051
ENSDARG00000074305	si:ch73-257c13.2	-0.667034	0.00117692
ENSDARG00000086591	si:ch211-113a14.11	4.49293	0.00117814
ENSDARG00000017385	b9d2	-0.744427	0.00118793
ENSDARG00000111367	si:ch211-221n20.4	5.48504	0.00119897
ENSDARG00000117231	FO834828.1	1.0945	0.00120424
ENSDARG00000113794	lzts2a	0.848172	0.00122043
ENSDARG00000063594	hipk1a	-1.29774	0.00122197
ENSDARG00000117423	BX470116.1	0.910158	0.00122647
ENSDARG00000096997	CR589876.1	-0.910034	0.00122908
ENSDARG00000059689	mblac2	-0.745078	0.0012358
ENSDARG00000086107	FO744847.1	-0.629089	0.00123752
ENSDARG00000110384	CR788249.3	6.17337	0.00123896
ENSDARG00000086236	si:dkey-163m14.7	0.728303	0.00125802
ENSDARG00000095509	CR759885.1	-1.29877	0.00126639
ENSDARG00000079160	srxn1	-0.776667	0.00129619
ENSDARG00000010384	lpar5a	-1.67613	0.00131619
ENSDARG00000045708	adm2a	0.693533	0.00132884
ENSDARG00000103436	BX548028.1	0.815036	0.00133528
ENSDARG00000100450	btr21	-0.989118	0.00133711
ENSDARG00000097389	BX530407.4	2.4192	0.00134997
ENSDARG00000098578	pdgfab	-0.880961	0.00136155
ENSDARG00000097001	FP245462.1	1.35837	0.00138548
ENSDARG00000021924	hsp70.3	1.13216	0.00138935
ENSDARG00000109461	AL954386.1	0.71941	0.00139332
ENSDARG00000033376	chchd4a	-0.639815	0.00141521
ENSDARG00000034988	asb4	0.952389	0.00145523
ENSDARG00000110085	nfil3	-33.5114	0.00148089
ENSDARG00000067668	cep57	-0.829307	0.00148682
ENSDARG00000035352	pafah1b2	-0.644058	0.00149881
ENSDARG00000035781	ctdnep1b	-0.63258	0.00151278
ENSDARG00000101374	si:dkey-11n14.1	-0.84882	0.00152347
ENSDARG00000112601	FO704673.1	1.49325	0.00153805
ENSDARG00000101547	CR354395.1	1.41332	0.00155988
ENSDARG00000095933	CU856621.1	0.712632	0.00156735
ENSDARG00000061737	ece1	-0.628881	0.0015767
ENSDARG00000100803	zgc:113443	0.668389	0.00158394
ENSDARG00000104284	CABZ01049361.1	1.39986	0.00158717
ENSDARG00000011259	trpm1a	-0.88739	0.00160115
ENSDARG00000094602	si:dkey-7n6.2	0.709458	0.00160961
ENSDARG00000035837	mosmob	-0.726644	0.00163528
ENSDARG00000095585	CT583727.1	1.59744	0.00163748
ENSDARG00000111608	cyp4v8	-0.786422	0.00163748
ENSDARG00000077265	wdr89	-0.593835	0.00164251
ENSDARG00000094465	si:dkeyp-80c12.8	3.55391	0.00164988
ENSDARG00000032465	slc1a8b	0.832192	0.00172573
ENSDARG00000105157	BX649434.3	0.808876	0.00174875
ENSDARG00000074012	si:ch1073-159d7.7	2.26179	0.00177078
ENSDARG00000069675	her8.2	-0.968007	0.00178224
ENSDARG00000058822	wnt3a	-1.08292	0.00178982
ENSDARG00000093509	si:ch211-135f11.6	1.10624	0.00181118
ENSDARG00000092341	AL590150.1	1.24847	0.00181841
ENSDARG00000110336	gcnt4a	0.635449	0.00182296
ENSDARG00000105353	hist1h4l	4.62666	0.00182455
ENSDARG00000007425	apol1	-0.698552	0.00183616
ENSDARG00000093550	BX005438.1	1.06644	0.00187774
ENSDARG00000086052	si:ch211-106k21.5	-0.620539	0.00192426
ENSDARG00000069327	nkx3.3	-0.906732	0.00192666
ENSDARG00000032238	dnm3a	-1.29417	0.00197729
ENSDARG00000110907	BX548005.1	-0.625287	0.00198619
ENSDARG00000099262	si:dkey-16p6.1	0.66366	0.00199241
ENSDARG00000096871	BX511245.1	1.68525	0.00201621
ENSDARG00000114348	trmt13	-32.7188	0.00204158
ENSDARG00000033840	fat3a	0.638923	0.00204964
ENSDARG00000112071	ablim3	1.33096	0.0020508
ENSDARG00000100148	znf1150	1.06762	0.00205231
ENSDARG00000105409	hist1h4l	3.03291	0.00206228
ENSDARG00000105328	si:dkey-23a13.17	1.91019	0.00212913
ENSDARG00000042984	fpr1	-0.798126	0.00223163
ENSDARG00000115875	si:ch211-113a14.19	1.5481	0.00223917
ENSDARG00000082242	RF00045	1.8763	0.00225625
ENSDARG00000055554	wnt1	-0.844886	0.00228497
ENSDARG00000076419	si:dkeyp-117b11.2	-0.728177	0.00233283
ENSDARG00000112141	znf1169	-0.738129	0.00235475
ENSDARG00000059081	LO018513.1	1.00232	0.00236725
ENSDARG00000095141	BX004962.2	1.64496	0.00237156
ENSDARG00000070694	nxph3	0.885525	0.00238067
ENSDARG00000033451	atpsckmt	-0.761424	0.00238586
ENSDARG00000117632	CU019646.1	5.00086	0.0024094
ENSDARG00000011515	orai1a	-0.605826	0.00241135
ENSDARG00000114500	CU302436.1	2.42014	0.0024594
ENSDARG00000092881	BX649294.1	0.664032	0.00247699
ENSDARG00000059233	runx2b	0.767871	0.00248665
ENSDARG00000094560	BX005254.1	1.29101	0.00251132
ENSDARG00000116062	ADAM12 (1 of many)	0.721562	0.00256527
ENSDARG00000070458	zgc:153292	-0.735995	0.00258436
ENSDARG00000040261	runx2a	1.72964	0.00262309
ENSDARG00000099201	BX908731.1	-1.45555	0.00266766
ENSDARG00000005271	zc3h12a	0.6303	0.00271489
ENSDARG00000089019	si:ch211-175m2.5	-0.773406	0.00278252
ENSDARG00000092119	si:ch211-235f12.2	1.04622	0.00281438
ENSDARG00000093457	si:ch211-14a11.2	3.09834	0.00286521
ENSDARG00000112895	FO834857.1	0.6746	0.00289196
ENSDARG00000097077	CR318607.1	2.65647	0.0029199
ENSDARG00000104697	si:dkey-57k17.1	-0.781804	0.00292202
ENSDARG00000097546	si:ch211-40k21.9	-0.712135	0.00294208
ENSDARG00000104193	CABZ01019904.1	1.15802	0.00295722
ENSDARG00000092404	si:dkey-79p17.3	-2.28665	0.00301605
ENSDARG00000086504	BX323559.1	1.13563	0.00302549
ENSDARG00000112593	hist1h2a3	2.5779	0.00306174
ENSDARG00000109706	BX323598.1	-0.863167	0.00307504
ENSDARG00000093518	CT573204.1	0.986424	0.00308389
ENSDARG00000098838	sdr42e1	-0.641295	0.00308475
ENSDARG00000053455	ccdc103	1.12136	0.0030885
ENSDARG00000014479	ptf1a	-0.787814	0.00311903
ENSDARG00000116849	afap1l1a	-0.80951	0.00312156
ENSDARG00000044874	zgc:92107	0.605378	0.00317771
ENSDARG00000111685	BX465202.1	-0.86406	0.00318321
ENSDARG00000101553	CABZ01111555.1	1.11943	0.00318606
ENSDARG00000091271	si:ch211-225g23.1	-0.743249	0.00318895
ENSDARG00000069453	zgc:113314	0.804115	0.00319572
ENSDARG00000073936	BX511021.1	0.926274	0.00320141
ENSDARG00000091947	znf106b	-0.670199	0.00322589
ENSDARG00000110003	BX005085.4	0.602242	0.0032626
ENSDARG00000110923	gabpa	-0.86332	0.0032645
ENSDARG00000110910	f3a	1.28331	0.00326464
ENSDARG00000113331	zc3h13	-31.4617	0.00331912
ENSDARG00000097451	chmp6a	-1.21252	0.00334992
ENSDARG00000079353	si:ch211-165d12.4	-0.959175	0.00356559
ENSDARG00000105607	si:dkey-183c6.9	-0.847127	0.00357962
ENSDARG00000117485	FO681323.1	0.967939	0.00358439
ENSDARG00000045371	prdm14	1.03007	0.00371284
ENSDARG00000109450	cttnbp2nlb	-0.7577	0.00372359
ENSDARG00000097551	si:dkey-7i4.15	-0.648469	0.00372444
ENSDARG00000061416	c2cd4a	-0.787167	0.00374228
ENSDARG00000113727	tppp2	-0.69169	0.00375606
ENSDARG00000016427	fignl1	-0.642543	0.00375641
ENSDARG00000097265	CR847898.2	-1.37317	0.00381268
ENSDARG00000101994	CR354398.1	1.10096	0.00381564
ENSDARG00000093750	cd180	-4.78405	0.00382879
ENSDARG00000033345	cntln	-0.927489	0.00385214
ENSDARG00000112030	ppp3cca	-0.687698	0.00390004
ENSDARG00000114169	CR354435.2	3.65557	0.00396716
ENSDARG00000098908	CU062501.1	-1.14908	0.00397847
ENSDARG00000076710	si:dkey-42l23.7	-1.13042	0.00399929
ENSDARG00000068857	gbp4	-2.14892	0.00410415
ENSDARG00000104022	gcgra	-0.647747	0.00410415
ENSDARG00000038672	tcf7	-0.70756	0.00411032
ENSDARG00000092726	si:dkey-184p9.7	-0.593966	0.00415835
ENSDARG00000095981	si:ch211-161n3.5	-1.40356	0.00419244
ENSDARG00000113918	zgc:123321	6.34297	0.00420633
ENSDARG00000007097	her13	-0.608499	0.00425778
ENSDARG00000113990	atg12	-0.976515	0.00425981
ENSDARG00000113505	grm2b	-0.74363	0.00427929
ENSDARG00000116654	si:dkey-261m9.6	3.2292	0.00428529
ENSDARG00000091967	ttf1	-0.610027	0.00432647
ENSDARG00000096866	CR931780.1	3.26521	0.00437941
ENSDARG00000007277	myf5	-0.746098	0.00445998
ENSDARG00000069283	ercc8	-0.790798	0.00451879
ENSDARG00000055839	MARCH4 (1 of many)	0.58658	0.00457578
ENSDARG00000110497	sox19a	-0.593517	0.00460878
ENSDARG00000077830	borcs5	0.72427	0.0046264
ENSDARG00000101339	CR589882.1	4.34079	0.00467776
ENSDARG00000036869	tcf21	-1.03709	0.00468172
ENSDARG00000040925	wnt10b	-0.725683	0.00471017
ENSDARG00000104058	si:dkey-31c13.1	0.589694	0.00475723
ENSDARG00000019715	metap1d	0.622444	0.0047761
ENSDARG00000111202	col2a1a	1.96102	0.00488241
ENSDARG00000111418	foxl1	-0.827862	0.00492178
ENSDARG00000094660	si:ch211-218d20.15	-0.613636	0.00493318
ENSDARG00000070297	CR354435.1	2.75063	0.00497916
ENSDARG00000117755	CU467655.2	0.852073	0.00512974
ENSDARG00000097000	BX890558.1	1.20831	0.00514708
ENSDARG00000056886	tbccd1	-0.684786	0.00515477
ENSDARG00000026383	si:dkey-27j5.5	0.658852	0.00518548
ENSDARG00000092551	si:dkey-56e3.2	0.698082	0.00521507
ENSDARG00000102807	si:dkey-151p11.2	4.79602	0.00522594
ENSDARG00000091869	zgc:171727	-0.664385	0.00524517
ENSDARG00000058180	exoc3l4	-0.859836	0.00527101
ENSDARG00000090873	ccl34a.4	1.42845	0.00530107
ENSDARG00000100293	arhgef15	0.747296	0.00537294
ENSDARG00000038199	cdab	0.878912	0.00539885
ENSDARG00000104732	mlycd	-0.827263	0.00543463
ENSDARG00000105526	CR318601.1	0.992356	0.00548105
ENSDARG00000045139	ca7	-0.693107	0.00552855
ENSDARG00000087318	jac10	-0.591312	0.00556199
ENSDARG00000088841	dnal4b	-0.863252	0.00556199
ENSDARG00000093322	si:dkeyp-87a6.2	4.83278	0.00556625
ENSDARG00000103960	CU019624.1	-0.788876	0.00559006
ENSDARG00000076820	xkr8.2	-1.26823	0.00561311
ENSDARG00000104296	zgc:165508	-0.705494	0.00563448
ENSDARG00000054128	im:7136021	-0.594338	0.00567497
ENSDARG00000105067	znf1043	-0.859264	0.00598025
ENSDARG00000117028	pik3r3b	1.74115	0.00611791
ENSDARG00000097559	cyp8b3	-1.22872	0.00613816
ENSDARG00000099915	p2ry2.1	-1.35039	0.00616112
ENSDARG00000097781	CU683879.2	4.88776	0.00616213
ENSDARG00000102059	RGS13 (1 of many)	0.997094	0.00618324
ENSDARG00000116960	tmem144a	-1.98082	0.0062443
ENSDARG00000112974	stx16	-7.31596	0.00628418
ENSDARG00000075189	cntnap5b	-0.666659	0.00630852
ENSDARG00000077609	elfn2a	0.753018	0.00632533
ENSDARG00000081270	rn7sk	-2.51751	0.00632533
ENSDARG00000116860	ilf3a	22.3349	0.00634568
ENSDARG00000090153	cyldl	-0.73372	0.00636233
ENSDARG00000110533	ftr83	1.03137	0.00643795
ENSDARG00000093901	trhr2	-0.841299	0.00645692
ENSDARG00000092422	CR854838.1	1.48481	0.00653206
ENSDARG00000113363	CU571384.1	0.925023	0.00653206
ENSDARG00000075492	ccdc160	-0.62542	0.00654109
ENSDARG00000111293	CR848735.1	0.84687	0.00654825
ENSDARG00000100312	hoxa13a	-0.756279	0.00658753
ENSDARG00000110274	arl4cb	0.971256	0.00660868
ENSDARG00000070542	mafbb	-0.669843	0.00664064
ENSDARG00000005364	grin3ba	-0.684972	0.00664266
ENSDARG00000097347	CR854965.2	4.8726	0.00671445
ENSDARG00000001549	sp3a	0.958589	0.0067182
ENSDARG00000009178	zfand1	-0.902061	0.00678061
ENSDARG00000095508	BX649622.1	0.618654	0.00679086
ENSDARG00000109300	ecpas	6.13391	0.00681395
ENSDARG00000003697	slc5a8l	-1.02222	0.0068422
ENSDARG00000090071	rxfp1	-0.641637	0.00688419
ENSDARG00000061515	tmtops2a	-0.609576	0.0069139
ENSDARG00000027822	tmtops2b	0.970669	0.00691454
ENSDARG00000078839	si:dkey-28o19.1	0.938198	0.00691454
ENSDARG00000092348	CT027702.1	1.62205	0.00693829
ENSDARG00000093646	AL954359.1	-0.793439	0.00697993
ENSDARG00000112205	mrpl10	29.371	0.00699436
ENSDARG00000105564	si:ch73-367j5.3	3.13762	0.00705285
ENSDARG00000099469	BX000985.1	1.67575	0.00705448
ENSDARG00000034095	si:dkey-59l11.10	-3.31328	0.00707182
ENSDARG00000110649	arl4ab	0.845291	0.00727861
ENSDARG00000104815	lmx1ba	0.876246	0.00732372
ENSDARG00000070522	cacna1i	0.723511	0.00739012
ENSDARG00000091835	si:ch73-264p11.1	1.31789	0.00742831
ENSDARG00000040278	klhl38b	0.730178	0.00745778
ENSDARG00000078550	zgc:194839	-0.700254	0.00745778
ENSDARG00000071741	zgc:112977	0.772241	0.00752469
ENSDARG00000093118	CR847509.1	2.98322	0.0075366
ENSDARG00000078608	CT573423.1	1.06929	0.00764814
ENSDARG00000102967	CT573282.1	-0.697422	0.00772454
ENSDARG00000097950	BX663520.1	2.93869	0.00780962
ENSDARG00000091013	si:dkey-84h14.2	-1.19225	0.00789273
ENSDARG00000076798	si:ch211-261p9.4	-0.742553	0.00800871
ENSDARG00000018418	pth1rb	-0.584595	0.0080224
ENSDARG00000053963	npm2b	4.62539	0.00803343
ENSDARG00000112212	caprin1a	-23.1191	0.00808845
ENSDARG00000010940	BX957278.1	-0.84934	0.00824912
ENSDARG00000110035	hist1h4l	5.24501	0.00831983
ENSDARG00000114894	znf1026	-1.02243	0.00841306
ENSDARG00000104312	CT573342.2	0.64191	0.00846955
ENSDARG00000093462	CR384062.1	3.90554	0.00865848
ENSDARG00000015803	smcr8b	0.601599	0.00868372
ENSDARG00000101825	AL929114.2	1.93667	0.00875649
ENSDARG00000100899	si:ch211-241b2.5	-2.03358	0.00878527
ENSDARG00000039265	arhgap4a	-0.759143	0.00887121
ENSDARG00000012860	tmprss4b	-0.671786	0.00893574
ENSDARG00000093714	artnb	0.786746	0.00896194
ENSDARG00000105863	FO904970.1	-0.605814	0.00901804
ENSDARG00000117284	CU627988.1	0.709523	0.00904396
ENSDARG00000112925	ttpal	-0.790755	0.0090857
ENSDARG00000067985	ftr23	0.801945	0.00927324
ENSDARG00000045854	fgf23	1.15888	0.00949066
ENSDARG00000069545	atg12	-0.953808	0.0096488
ENSDARG00000079221	si:ch211-162k9.6	-1.83321	0.00978182
ENSDARG00000042180	foxl2a	-0.760059	0.0098228
lc_12h/ctrl_96hpf
Gene ID	Gene name	log2Foldchange	padj
ENSDARG00000004060	bhlhe40	2.74695	0
ENSDARG00000012499	per1b	3.02037	0
ENSDARG00000017780	rorcb	3.07835	0
ENSDARG00000030844	klf11a	2.21362	0
ENSDARG00000036107	txnipa	2.56427	0
ENSDARG00000058094	ciarta	2.87524	0
ENSDARG00000062960	armc10	3.32686	0
ENSDARG00000068995	h2afx1	3.2117	0
ENSDARG00000068996	hist2h2l	2.92455	0
ENSDARG00000094965	nfil3-5	3.10832	0
ENSDARG00000096842	CT573157.1	5.08598	8.15431e-300
ENSDARG00000023062	ccn1	3.49612	2.897e-296
ENSDARG00000102403	cry2	3.63081	7.04402e-289
ENSDARG00000061948	amotl2b	3.13586	4.53738e-288
ENSDARG00000034503	per2	3.60052	3.0234e-253
ENSDARG00000016200	trib3	2.61769	1.03761e-249
ENSDARG00000010276	ptgs2b	6.68852	1.98321e-248
ENSDARG00000027249	btg1	1.30015	1.05303e-246
ENSDARG00000040764	id1	1.8666	3.98991e-246
ENSDARG00000037421	egr1	2.93421	6.63834e-244
ENSDARG00000015164	mknk2b	2.37461	2.85624e-232
ENSDARG00000104501	FP236812.1	4.88366	1.22877e-230
ENSDARG00000104773	junbb	3.9863	3.40804e-230
ENSDARG00000059370	nr1d4b	5.08551	1.97558e-229
ENSDARG00000069135	ppp1r15a	2.26141	3.06798e-228
ENSDARG00000057231	rorca	1.83009	1.50668e-224
ENSDARG00000045768	cry1a	2.48262	3.02331e-222
ENSDARG00000060054	epc1b	1.73877	6.27546e-216
ENSDARG00000038754	plk3	2.2285	8.42405e-213
ENSDARG00000059836	ddit3	1.5526	1.13951e-208
ENSDARG00000043531	jun	1.77929	5.60312e-207
ENSDARG00000009779	mcl1a	1.95867	1.70371e-206
ENSDARG00000099195	ier2a	4.0021	4.10633e-204
ENSDARG00000031161	nr1d4a	4.64466	1.39331e-203
ENSDARG00000112150	hist2h2l	2.82902	3.59332e-199
ENSDARG00000010519	per3	2.77929	2.02877e-195
ENSDARG00000054823	id3	2.02031	7.68387e-194
ENSDARG00000020298	btg2	3.05746	8.32106e-188
ENSDARG00000059906	sdc4	1.75642	1.51892e-185
ENSDARG00000029072	klf6a	1.35256	8.03136e-185
ENSDARG00000035859	angptl4	2.03289	1.41971e-179
ENSDARG00000075014	sqstm1	2.12574	4.07566e-179
ENSDARG00000042934	ccn2a	2.08491	7.31317e-177
ENSDARG00000074120	usp2b	2.00748	1.7028e-168
ENSDARG00000013794	klf11b	2.40756	4.27468e-167
ENSDARG00000075397	cipca	3.0563	2.81121e-166
ENSDARG00000011122	pptc7a	2.05648	9.58618e-163
ENSDARG00000009505	prelid3b	1.83479	1.27759e-161
ENSDARG00000104588	ano9a	6.09758	1.23212e-159
ENSDARG00000018492	znf503	1.39013	1.67834e-159
ENSDARG00000021372	tob1b	1.48972	1.07647e-157
ENSDARG00000094836	si:ch211-195b15.8	1.82863	3.19793e-156
ENSDARG00000105243	ogt.1	-1.67755	1.74745e-153
ENSDARG00000004588	sox4a	-1.06281	9.284e-150
ENSDARG00000017843	srsf1b	-1.4278	1.55023e-149
ENSDARG00000076805	leng8	-1.49483	1.99425e-146
ENSDARG00000090512	trim8a	1.45669	9.40651e-141
ENSDARG00000010641	slc20a1b	1.46024	4.13274e-140
ENSDARG00000067850	jund	1.91179	1.05102e-138
ENSDARG00000009525	tial1	-1.78057	5.16838e-138
ENSDARG00000044511	etv5b	1.65281	1.25254e-135
ENSDARG00000022303	higd1a	2.34132	4.20082e-135
ENSDARG00000093313	ubb	1.78222	5.45371e-135
ENSDARG00000035563	znf703	1.70339	2.09363e-134
ENSDARG00000009544	cldnb	2.48203	4.61064e-130
ENSDARG00000033160	nr1d1	3.43886	2.86475e-129
ENSDARG00000019307	dusp5	4.15509	3.26045e-129
ENSDARG00000057652	dbpb	2.65379	3.78773e-127
ENSDARG00000010572	slc25a25a	2.31973	7.53746e-125
ENSDARG00000087188	nfil3-6	3.87653	5.71297e-124
ENSDARG00000111934	ano9a	3.71783	7.11349e-124
ENSDARG00000009881	ier5	1.62929	1.74841e-122
ENSDARG00000061923	amotl2a	1.4022	4.94314e-121
ENSDARG00000045886	slc38a2	1.26666	6.79846e-121
ENSDARG00000002369	UBB	1.75231	1.66525e-118
ENSDARG00000032619	tob1a	0.994482	8.84616e-118
ENSDARG00000088171	ciartb	1.85916	3.64771e-115
ENSDARG00000042977	nfil3	1.969	6.65584e-115
ENSDARG00000055129	pim3	1.75719	3.95521e-114
ENSDARG00000074726	nrde2	2.52449	4.24282e-114
ENSDARG00000110963	trib1	2.12785	4.24282e-114
ENSDARG00000103388	znf609a	1.07429	1.19609e-113
ENSDARG00000075400	fbxo33	1.33292	1.79673e-113
ENSDARG00000104538	tmem184a	1.49933	3.84978e-111
ENSDARG00000069282	bbc3	2.49873	2.47519e-110
ENSDARG00000032103	mapk6	1.29394	5.04073e-110
ENSDARG00000029476	ldlra	1.56847	7.72958e-110
ENSDARG00000031929	stard14	2.23984	1.43005e-107
ENSDARG00000094154	hist2h3c	4.73103	3.81453e-107
ENSDARG00000079497	tcima	2.59728	8.22762e-106
ENSDARG00000100020	pim1	1.73149	2.75199e-105
ENSDARG00000070972	si:ch211-81a5.8	2.44276	9.90929e-104
ENSDARG00000071570	si:dkeyp-87e7.4	1.46263	1.13398e-103
ENSDARG00000086881	ier2b	2.84459	2.6774e-103
ENSDARG00000094860	gpr186	3.22301	9.80028e-102
ENSDARG00000028086	zbtb2b	1.42854	1.75401e-101
ENSDARG00000054010	scaf1	-0.928087	1.06249e-100
ENSDARG00000095896	pou3f3b	-1.17651	4.09349e-100
ENSDARG00000042725	cebpb	2.57471	4.71457e-100
ENSDARG00000095451	si:ch211-196l7.4	1.61914	5.582e-100
ENSDARG00000008859	mylipa	1.5298	3.19449e-99
ENSDARG00000005673	f3b	3.25755	9.00823e-98
ENSDARG00000060994	fbxw7	1.10883	1.35654e-97
ENSDARG00000102750	cdh1	1.12206	1.06037e-96
ENSDARG00000101413	dusp7	1.04758	1.67256e-96
ENSDARG00000075545	si:dkey-89b17.4	-1.17096	5.17546e-96
ENSDARG00000099411	zgc:158343	3.00324	1.1224e-95
ENSDARG00000077540	f2rl1.2	3.47642	8.90581e-95
ENSDARG00000013845	ttc14	-1.75576	1.83516e-94
ENSDARG00000062469	hipk3a	1.41327	2.24169e-93
ENSDARG00000077906	rnf165a	1.55366	1.56576e-92
ENSDARG00000035990	cited4a	1.10087	6.35647e-92
ENSDARG00000003820	nr1d2a	2.34956	9.98267e-91
ENSDARG00000077052	tnrc18	1.12136	3.94198e-90
ENSDARG00000104472	si:ch211-39i2.2	4.44957	5.57746e-90
ENSDARG00000000019	ube2h	-0.968651	5.16586e-88
ENSDARG00000030896	foxq1a	2.50116	9.79207e-87
ENSDARG00000040059	gbp	1.52805	1.26476e-86
ENSDARG00000103720	zgc:162730	1.62221	2.82594e-86
ENSDARG00000028058	traf6	1.63207	1.54581e-85
ENSDARG00000111939	atf4a	0.86368	1.64911e-84
ENSDARG00000077842	ajuba	0.97319	2.17302e-84
ENSDARG00000078567	lonrf1l	3.3516	1.12236e-83
ENSDARG00000105507	ano9a	5.1032	3.90272e-83
ENSDARG00000090401	CABZ01020840.1	3.3702	4.52708e-83
ENSDARG00000042874	phlda2	2.35373	1.34246e-82
ENSDARG00000036670	aplnrb	-1.85945	6.66263e-82
ENSDARG00000103775	thbs1a	2.03769	7.20396e-82
ENSDARG00000025847	sox12	-1.08763	7.86888e-82
ENSDARG00000102558	pde6ha	1.9324	1.00652e-81
ENSDARG00000035066	ubtf	0.896356	1.25213e-81
ENSDARG00000054271	cdkn1bb	1.2684	2.37941e-81
ENSDARG00000088087	kdm6ba	1.04955	3.99343e-81
ENSDARG00000058039	bhlhe22	-1.57479	9.49025e-81
ENSDARG00000020876	pdk2a	1.42648	5.23537e-80
ENSDARG00000038141	atf4b	1.11573	9.00105e-80
ENSDARG00000075121	hbegfa	1.87412	1.06191e-79
ENSDARG00000105393	ano9a	6.87625	2.01644e-79
ENSDARG00000099719	cdkn1d	2.04045	3.82974e-79
ENSDARG00000099164	nacc1a	1.29915	4.1256e-79
ENSDARG00000043581	gadd45aa	2.09191	9.36506e-79
ENSDARG00000078817	rnf165b	1.29245	1.77512e-78
ENSDARG00000098280	rbm5	-1.03976	1.86866e-78
ENSDARG00000061357	chst6	2.04755	3.83586e-78
ENSDARG00000105384	si:dkey-23a13.22	5.25871	1.55888e-77
ENSDARG00000028676	nuak1b	0.850253	2.78255e-77
ENSDARG00000075593	trim71	1.14636	3.10569e-77
ENSDARG00000079104	mfhas1	1.57695	4.95302e-77
ENSDARG00000014366	luc7l3	-1.00433	6.51641e-77
ENSDARG00000077812	slc5a3b	2.10241	6.79896e-77
ENSDARG00000035519	histh1l	2.08561	7.88772e-77
ENSDARG00000052244	zgc:158564	0.949786	8.12661e-77
ENSDARG00000040284	si:dkey-79d12.5	4.11309	1.64959e-76
ENSDARG00000007823	atf3	4.27114	2.9374e-76
ENSDARG00000053864	elmsan1b	1.27938	6.07607e-76
ENSDARG00000044375	zgc:158291	-2.14141	7.40846e-76
ENSDARG00000099186	slc1a5	1.1221	9.3352e-76
ENSDARG00000074453	zfx	1.24193	1.06112e-75
ENSDARG00000104687	slc16a9b	2.53804	1.37705e-75
ENSDARG00000014047	cldn7b	1.55464	3.0901e-75
ENSDARG00000112123	bhlhe41	2.3311	9.63347e-75
ENSDARG00000038556	zgc:112185	2.76612	1.00316e-74
ENSDARG00000017665	snrkb	1.55155	1.49797e-74
ENSDARG00000078572	stox2b	1.06975	1.85969e-74
ENSDARG00000059109	si:dkeyp-113d7.1	0.805744	1.88182e-74
ENSDARG00000057241	tnfsf10	-2.03835	3.03815e-74
ENSDARG00000067966	fem1a	1.29016	3.03815e-74
ENSDARG00000034326	ing3	0.998135	1.31708e-73
ENSDARG00000079552	maml3	1.44541	1.98518e-73
ENSDARG00000089307	pmaip1	2.76222	3.64176e-73
ENSDARG00000077955	rnf6	1.32128	4.39752e-73
ENSDARG00000003281	pik3ip1	1.44549	5.03832e-73
ENSDARG00000036028	arrdc3b	2.05183	5.26174e-73
ENSDARG00000116445	CABZ01046954.1	3.60624	9.92194e-73
ENSDARG00000038018	prph2a	-0.915524	2.36446e-72
ENSDARG00000043285	zbtb21	1.82636	5.49068e-72
ENSDARG00000045660	hic1l	1.5565	7.57367e-72
ENSDARG00000018787	efna1b	1.52264	8.50729e-72
ENSDARG00000105355	zgc:154164	2.88962	1.34385e-71
ENSDARG00000077515	letm2	0.753276	3.52722e-71
ENSDARG00000002344	tubb4b	0.781407	4.87149e-71
ENSDARG00000041051	mid1ip1a	1.51195	5.34302e-71
ENSDARG00000091728	zgc:114046	3.83475	5.70769e-71
ENSDARG00000045695	myca	1.15474	1.06765e-70
ENSDARG00000102632	ubc	0.706038	3.96374e-69
ENSDARG00000037919	rbbp6	0.933318	6.9481e-69
ENSDARG00000102047	mab21l1	-1.04935	1.37223e-68
ENSDARG00000038068	ddx5	0.676999	1.70375e-68
ENSDARG00000022970	tm9sf1	-1.79001	1.85099e-68
ENSDARG00000110831	dusp5	3.82823	1.85099e-68
ENSDARG00000039987	hivep2a	1.17551	3.36479e-68
ENSDARG00000009594	nr1d2b	1.42393	5.25329e-68
ENSDARG00000058232	fbrsl1	1.0244	5.90923e-68
ENSDARG00000100558	slbp	1.25016	8.68692e-68
ENSDARG00000056623	ptenb	0.656085	2.9522e-67
ENSDARG00000006125	csnk1db	0.817027	5.48661e-67
ENSDARG00000096489	BX248324.1	-0.955543	7.68558e-67
ENSDARG00000037099	irs2a	1.63797	1.22985e-66
ENSDARG00000051854	cdt1	1.7196	1.76323e-66
ENSDARG00000007377	odc1	2.18389	7.11859e-66
ENSDARG00000025420	fzd5	-1.70372	7.48944e-66
ENSDARG00000115563	egr1	2.8138	1.54154e-65
ENSDARG00000104860	si:ch211-128m15.3	-2.0822	2.18517e-65
ENSDARG00000075482	zgc:173587	3.62074	2.21672e-65
ENSDARG00000022000	traf3	1.99729	2.32632e-65
ENSDARG00000035622	xbp1	0.770235	3.17329e-65
ENSDARG00000013990	ube2q2	-0.979326	1.37681e-64
ENSDARG00000076811	ganab	-0.786123	4.37493e-64
ENSDARG00000105693	CR354588.1	1.19187	4.37493e-64
ENSDARG00000102546	cdk11b	-0.94389	5.32981e-64
ENSDARG00000039931	slc25a33	1.22083	9.76096e-64
ENSDARG00000051886	ankrd11	0.979861	1.00568e-63
ENSDARG00000013492	zbtb34	2.37966	1.44765e-63
ENSDARG00000043932	stmn4l	1.5414	3.26265e-63
ENSDARG00000043128	cldne	1.17577	4.11741e-63
ENSDARG00000102146	si:ch211-69b7.6	2.092	9.85256e-63
ENSDARG00000015266	mab21l2	-0.971157	3.467e-62
ENSDARG00000079317	dlc1	0.944377	4.21544e-62
ENSDARG00000079712	gal3st4	-0.968031	9.02995e-62
ENSDARG00000100872	otud1	2.45558	2.22906e-61
ENSDARG00000016623	si:ch211-195b13.1	1.64554	2.36964e-61
ENSDARG00000008986	e2f7	2.23589	2.67509e-61
ENSDARG00000075282	irs2b	1.42318	3.26623e-61
ENSDARG00000055276	rel	2.62942	5.34577e-61
ENSDARG00000086222	nat16	-1.23631	6.29894e-61
ENSDARG00000070107	six7	1.19961	1.41287e-60
ENSDARG00000004451	tnfrsfa	1.07071	1.52782e-60
ENSDARG00000031776	fthl27	1.17237	2.46613e-60
ENSDARG00000024314	herpud1	1.14417	3.32461e-60
ENSDARG00000005481	nfkbiaa	2.52974	4.10261e-60
ENSDARG00000093978	zgc:77486	-0.857435	6.44338e-60
ENSDARG00000052419	ankrd12	0.650252	1.02067e-59
ENSDARG00000030368	naa15b	-1.07357	3.32583e-59
ENSDARG00000002172	aplnra	-1.47014	4.12097e-59
ENSDARG00000105643	adgrg1	3.5538	5.33976e-59
ENSDARG00000053097	hsf2	1.29223	5.4935e-59
ENSDARG00000099969	zgc:152863	2.29464	1.10789e-58
ENSDARG00000068213	fzd10	-1.30237	4.7516e-58
ENSDARG00000051800	fnbp4	-0.710986	5.61455e-58
ENSDARG00000099514	ano9a	7.13905	7.59948e-58
ENSDARG00000063014	dbpa	1.16738	1.0848e-57
ENSDARG00000077726	nocta	1.86552	1.16041e-57
ENSDARG00000032868	pde4ba	0.94609	1.63952e-57
ENSDARG00000062226	ino80db	1.08788	2.04504e-57
ENSDARG00000040717	macc1	1.8917	2.69375e-57
ENSDARG00000009942	cdc6	2.62387	1.26233e-56
ENSDARG00000021225	prkci	-0.947765	1.36246e-56
ENSDARG00000035398	enc1	0.651386	1.51647e-56
ENSDARG00000005774	ddx3xb	0.870793	2.27343e-56
ENSDARG00000090953	igsf5b	0.857492	2.66569e-56
ENSDARG00000012040	rnf19a	0.801539	4.33459e-56
ENSDARG00000012789	plek2	3.57787	6.18587e-56
ENSDARG00000079939	jmjd1cb	0.968696	6.27841e-56
ENSDARG00000104530	znf609b	0.798299	1.05265e-55
ENSDARG00000075446	naa25	-0.926263	1.37577e-55
ENSDARG00000117675	CABZ01016692.1	1.53259	2.3695e-55
ENSDARG00000058008	six3a	-2.02876	5.18592e-55
ENSDARG00000079930	si:dkeyp-68b7.5	2.01647	5.96293e-55
ENSDARG00000086756	RGS9BP	-1.11709	5.96293e-55
ENSDARG00000091660	fgfbp1b	1.65429	6.7415e-55
ENSDARG00000079571	mfsd4b	-2.42179	1.26182e-54
ENSDARG00000074303	phf12a	1.25934	1.65228e-54
ENSDARG00000101936	tmem106ba	1.06216	1.76001e-54
ENSDARG00000077982	elf3	2.46372	1.81641e-54
ENSDARG00000015851	pnn	-0.67254	2.13084e-54
ENSDARG00000114895	si:ch211-113a14.22	4.1252	2.21244e-54
ENSDARG00000101910	pcdh20	-2.65813	2.47567e-54
ENSDARG00000012688	eif1b	0.640909	2.90647e-54
ENSDARG00000040623	fosl2	1.7858	3.19205e-54
ENSDARG00000040046	snai2	1.05421	3.53049e-54
ENSDARG00000041294	noxo1a	4.21185	4.09297e-54
ENSDARG00000101628	ascl1b	-2.06815	1.49634e-53
ENSDARG00000102832	baz1b	-0.88342	1.7198e-53
ENSDARG00000021647	gnai1	-0.896417	2.16718e-53
ENSDARG00000018698	carm1	-1.00851	3.82122e-53
ENSDARG00000100270	FP085414.1	-1.23039	4.42724e-53
ENSDARG00000095427	FP101887.2	-2.20892	5.48211e-53
ENSDARG00000073704	si:dkeyp-72g9.4	1.07637	8.33377e-53
ENSDARG00000008188	sf1	0.985461	8.55402e-53
ENSDARG00000035571	abhd17b	1.20856	8.86664e-53
ENSDARG00000016089	bicral	1.39795	1.76846e-52
ENSDARG00000020219	dld	1.09481	1.93246e-52
ENSDARG00000067713	snx18a	1.21133	3.61419e-52
ENSDARG00000103845	zgc:55733	-1.08363	5.89313e-52
ENSDARG00000074378	junba	2.31615	6.35589e-52
ENSDARG00000077799	egr4	2.72366	7.36256e-52
ENSDARG00000069472	chsy3	1.1162	9.4795e-52
ENSDARG00000010791	dla	0.84113	1.93595e-51
ENSDARG00000069056	ranbp3b	-0.846954	2.47945e-51
ENSDARG00000071037	pex13	-1.70773	2.74666e-51
ENSDARG00000042322	si:dkey-177p2.6	1.03145	4.3981e-51
ENSDARG00000076799	rnd3a	0.718118	5.65982e-51
ENSDARG00000054087	irs1	1.34168	5.76127e-51
ENSDARG00000035161	pkdcca	1.19911	1.03292e-50
ENSDARG00000104636	si:dkey-112a7.4	1.84028	2.1425e-50
ENSDARG00000042151	skia	0.723706	2.19348e-50
ENSDARG00000103505	fbxl3a	1.35759	2.24149e-50
ENSDARG00000028096	cldn23a	1.63396	2.24696e-50
ENSDARG00000076128	prkar1aa	0.60496	4.18987e-50
ENSDARG00000003320	fam91a1	-1.02822	7.13797e-50
ENSDARG00000027777	tnfaip3	2.94415	7.49805e-50
ENSDARG00000077811	sox11a	-0.710339	1.04188e-49
ENSDARG00000003705	prnprs3	0.694236	1.19276e-49
ENSDARG00000056795	serpine1	3.3233	1.49381e-49
ENSDARG00000012820	nop56	1.01367	1.52388e-49
ENSDARG00000069018	cyp7a1	-1.94872	1.56647e-49
ENSDARG00000020759	elf1	0.981703	2.74268e-49
ENSDARG00000095908	sat1a.2	1.60382	2.82251e-49
ENSDARG00000038429	csrnp1b	1.81492	3.24297e-49
ENSDARG00000055076	nxf1	-0.782857	3.67668e-49
ENSDARG00000102964	axin1	0.75591	4.4481e-49
ENSDARG00000116617	spaca4l	1.19738	4.62853e-49
ENSDARG00000039943	tent5ba	1.14914	5.64252e-49
ENSDARG00000034893	rarab	0.783473	6.37955e-49
ENSDARG00000070545	top1l	-0.864355	8.37974e-49
ENSDARG00000007693	nfkbiab	1.571	9.13787e-49
ENSDARG00000046106	rab10	0.588398	9.94511e-49
ENSDARG00000068965	nrip1a	0.990696	1.23326e-48
ENSDARG00000045444	fzd8a	-0.770183	1.7548e-48
ENSDARG00000036967	smox	1.05493	3.17542e-48
ENSDARG00000058606	sik1	1.46217	4.83667e-48
ENSDARG00000103409	uhrf1	-0.976768	5.2659e-48
ENSDARG00000014962	ppp3cca	-1.1948	5.81024e-48
ENSDARG00000099441	cbx4	1.23755	6.054e-48
ENSDARG00000003971	isl2a	-1.07141	7.85162e-48
ENSDARG00000075508	si:dkey-108k21.10	7.14987	1.1024e-47
ENSDARG00000037773	rybpa	-0.990143	1.37051e-47
ENSDARG00000075222	amer2	0.852689	2.97423e-47
ENSDARG00000070280	hist1h2a3	4.14029	6.36414e-47
ENSDARG00000099455	ogt.1	-0.78553	7.29592e-47
ENSDARG00000044938	cbx2	1.06275	7.99426e-47
ENSDARG00000052073	blcap	0.754479	1.38863e-46
ENSDARG00000053884	med13a	1.02848	3.37047e-46
ENSDARG00000052553	lig3	-0.860329	3.43808e-46
ENSDARG00000038559	h1f0	1.35662	3.84768e-46
ENSDARG00000002509	zgc:153911	3.80772	6.16406e-46
ENSDARG00000033666	pi4k2a	0.98137	6.4816e-46
ENSDARG00000044688	dusp4	2.01991	8.60258e-46
ENSDARG00000077943	ints5	-1.94911	9.04405e-46
ENSDARG00000018272	wdr33	-0.709137	9.5885e-46
ENSDARG00000044526	camk1ga	1.4936	1.03279e-45
ENSDARG00000028027	trim63a	1.93643	1.3567e-45
ENSDARG00000113744	etv5b	1.61409	1.35809e-45
ENSDARG00000059337	tgif1	1.14078	1.41951e-45
ENSDARG00000078216	eps15	-0.985366	2.0677e-45
ENSDARG00000020573	ddx3xa	0.931625	2.68865e-45
ENSDARG00000075564	fam13a	0.954258	3.48636e-45
ENSDARG00000097863	si:dkeyp-84f3.9	-1.19133	5.56071e-45
ENSDARG00000014792	lrrc4bb	0.850506	6.64282e-45
ENSDARG00000020000	sh3bp4a	0.978794	7.08811e-45
ENSDARG00000074686	oga	0.691472	7.36867e-45
ENSDARG00000020133	jdp2b	2.63723	8.20647e-45
ENSDARG00000056885	per1a	2.34524	9.27314e-45
ENSDARG00000054641	tent5ab	-1.6873	1.09975e-44
ENSDARG00000076554	cdkn1a	1.92168	1.87231e-44
ENSDARG00000093494	si:ch211-217k17.9	1.78361	2.16624e-44
ENSDARG00000105468	ano9a	6.05886	2.32736e-44
ENSDARG00000099970	CR383676.1	-1.16872	3.11837e-44
ENSDARG00000016903	wdr5	-0.833371	3.84753e-44
ENSDARG00000098151	BX255896.1	2.1611	4.67004e-44
ENSDARG00000075793	prex1	-1.15569	4.87741e-44
ENSDARG00000100259	zgc:171759	5.88112	4.89223e-44
ENSDARG00000100149	axin2	0.789674	5.18522e-44
ENSDARG00000055989	tmem161b	-1.33957	6.18867e-44
ENSDARG00000060113	znf395a	1.71891	7.47702e-44
ENSDARG00000063075	soga1	0.747629	1.62284e-43
ENSDARG00000024195	znf395b	1.30796	1.67106e-43
ENSDARG00000021086	znf367	1.27029	2.1747e-43
ENSDARG00000013245	wbp1la	-1.59241	2.60456e-43
ENSDARG00000045847	si:ch211-214j24.10	0.848827	3.43851e-43
ENSDARG00000101710	arid1aa	0.807546	9.25555e-43
ENSDARG00000037928	ddx42	-0.803378	9.68608e-43
ENSDARG00000042969	znf1035	0.73158	9.82917e-43
ENSDARG00000061841	tiparp	1.07832	1.0516e-42
ENSDARG00000056105	syt11b	0.758466	1.31819e-42
ENSDARG00000045036	cdc42ep4b	0.858911	1.40188e-42
ENSDARG00000095007	sinhcafl	-1.15553	1.73809e-42
ENSDARG00000052747	gpatch3	1.02034	1.82719e-42
ENSDARG00000103476	trpm1b	-1.30696	2.61225e-42
ENSDARG00000018907	kat6a	0.921988	3.49793e-42
ENSDARG00000058696	tbl1xr1a	0.698138	3.70777e-42
ENSDARG00000098051	opn6b	-1.86576	4.71961e-42
ENSDARG00000042544	degs2	1.00347	6.43825e-42
ENSDARG00000095580	si:ch211-67e16.11	-1.24252	7.46213e-42
ENSDARG00000062801	erfl3	0.897702	1.15557e-41
ENSDARG00000071524	insrb	0.710827	1.22323e-41
ENSDARG00000007430	prdm12b	-1.75272	1.30055e-41
ENSDARG00000020693	sesn1	0.662267	1.35425e-41
ENSDARG00000102795	CU681842.1	0.996501	1.7398e-41
ENSDARG00000052604	cpeb2	0.839214	2.30175e-41
ENSDARG00000060246	slc16a6b	1.991	2.92281e-41
ENSDARG00000078416	zeb2b	0.90291	3.31707e-41
ENSDARG00000060610	pcdh7b	0.869339	3.46585e-41
ENSDARG00000090895	kansl1a	1.06977	3.69825e-41
ENSDARG00000087697	lpl	0.852002	4.45767e-41
ENSDARG00000029292	zgc:55943	-1.21509	4.68276e-41
ENSDARG00000008153	serinc5	-0.88667	4.85228e-41
ENSDARG00000038867	shhb	-2.13733	6.5471e-41
ENSDARG00000025033	stx5a	1.02721	6.84264e-41
ENSDARG00000031164	tuba8l2	0.659795	1.02697e-40
ENSDARG00000099148	bzw1b	1.26767	1.0496e-40
ENSDARG00000028957	maff	0.819835	1.07763e-40
ENSDARG00000096546	nrp2a	0.634303	1.09486e-40
ENSDARG00000095557	BX664610.1	-1.43834	1.37734e-40
ENSDARG00000053291	pnrc2	0.680252	1.67504e-40
ENSDARG00000009693	llgl1	-1.0316	1.67732e-40
ENSDARG00000075461	kmt5c	0.616414	1.96274e-40
ENSDARG00000019223	arglu1a	-0.684385	2.13769e-40
ENSDARG00000105483	ano9a	5.12564	3.19142e-40
ENSDARG00000045127	FAM53C	-1.09957	3.68635e-40
ENSDARG00000040432	klf2b	1.47797	3.87275e-40
ENSDARG00000040534	epcam	0.886247	4.4359e-40
ENSDARG00000103923	tfap4	0.613126	5.52387e-40
ENSDARG00000040008	neurod6a	-1.67157	5.91401e-40
ENSDARG00000069855	pnisr	-1.07488	1.00186e-39
ENSDARG00000079306	rlim	0.911385	1.10351e-39
ENSDARG00000101986	irf6	1.02785	1.25618e-39
ENSDARG00000086551	irs4a	1.06437	1.39183e-39
ENSDARG00000027744	gadd45ba	1.33359	1.60395e-39
ENSDARG00000098103	tefb	0.920304	2.3239e-39
ENSDARG00000079266	foxe1	-3.75322	2.67511e-39
ENSDARG00000074501	tnip2	2.81056	2.75902e-39
[truncated: 12,125 more rows]

## Sheet: re
The DEGs regulated by rewarming were identified by comparing gene expressions of the indicated samples with those of lc_12h
re_1h/lc_12h
Gene ID	Gene name	log2Foldchange	padj
ENSDARG00000004060	bhlhe40	-2.60582	0
ENSDARG00000004588	sox4a	1.66684	0
ENSDARG00000030844	klf11a	-2.82034	0
ENSDARG00000040764	id1	-2.7854	0
ENSDARG00000057231	rorca	-2.31579	0
ENSDARG00000058094	ciarta	-2.1934	0
ENSDARG00000062960	armc10	-2.71758	0
ENSDARG00000103388	znf609a	-1.85823	1.57994e-290
ENSDARG00000094965	nfil3-5	-2.32389	1.35444e-264
ENSDARG00000018898	zfand5a	2.05953	2.87967e-246
ENSDARG00000054823	id3	-2.26957	9.118e-232
ENSDARG00000013794	klf11b	-2.90871	3.01573e-230
ENSDARG00000096842	CT573157.1	-3.72602	2.9422e-226
ENSDARG00000044010	loxl2a	2.37057	1.52429e-223
ENSDARG00000012499	per1b	-2.46321	7.88247e-211
ENSDARG00000021225	prkci	1.7648	2.45594e-207
ENSDARG00000060054	epc1b	-1.68173	1.75226e-201
ENSDARG00000078416	zeb2b	-2.19026	9.45704e-201
ENSDARG00000060235	mst1ra	2.77234	4.53675e-193
ENSDARG00000104530	znf609b	-1.53181	2.80907e-184
ENSDARG00000035859	angptl4	-1.98856	1.35938e-171
ENSDARG00000098135	stk40	1.56668	2.55814e-171
ENSDARG00000012078	meis1b	-1.23152	8.04811e-167
ENSDARG00000025847	sox12	1.50624	5.12479e-164
ENSDARG00000076742	cyth1a	1.37742	3.40598e-163
ENSDARG00000093978	zgc:77486	1.3605	1.64307e-158
ENSDARG00000033160	nr1d1	-3.7703	3.0472e-153
ENSDARG00000076829	ankib1b	1.67356	9.22895e-153
ENSDARG00000059370	nr1d4b	-3.99593	4.90553e-152
ENSDARG00000031161	nr1d4a	-3.73528	2.19225e-151
ENSDARG00000062315	sik2b	1.89234	4.51283e-151
ENSDARG00000093120	si:dkey-117m1.4	1.59365	7.47095e-150
ENSDARG00000077811	sox11a	1.21614	6.6988e-149
ENSDARG00000016154	zfp36l1a	1.1058	2.16667e-131
ENSDARG00000037421	egr1	-2.10044	2.05034e-130
ENSDARG00000036107	txnipa	-1.37807	2.15986e-130
ENSDARG00000096717	AL732488.1	2.51029	4.32109e-123
ENSDARG00000062192	TBC1D8B	1.40921	3.80224e-116
ENSDARG00000051886	ankrd11	-1.33796	2.51207e-114
ENSDARG00000017780	rorcb	-1.75211	1.01569e-113
ENSDARG00000076805	leng8	1.32335	1.1046e-113
ENSDARG00000037154	hivep3b	1.72413	2.78224e-113
ENSDARG00000036074	cebpa	1.77597	1.11859e-112
ENSDARG00000035120	gldc	2.24502	2.09919e-112
ENSDARG00000070164	ubr2	0.987579	7.07954e-110
ENSDARG00000022712	stat3	2.16271	2.17758e-109
ENSDARG00000023062	ccn1	-2.03296	3.91402e-109
ENSDARG00000030440	rsrp1	1.60512	6.7001e-109
ENSDARG00000075446	naa25	1.28243	1.02675e-108
ENSDARG00000013990	ube2q2	1.2597	1.64049e-108
ENSDARG00000096489	BX248324.1	1.21238	3.89237e-108
ENSDARG00000060796	slc20a2	1.38289	5.99626e-106
ENSDARG00000075397	cipca	-2.34564	2.85052e-105
ENSDARG00000060926	rnf19b	1.88505	1.89456e-103
ENSDARG00000014962	ppp3cca	1.72513	1.09857e-102
ENSDARG00000062821	slc6a15	1.32765	1.25057e-102
ENSDARG00000021647	gnai1	1.23274	1.54124e-102
ENSDARG00000038446	nrp2b	-1.07581	9.70254e-102
ENSDARG00000014008	cwc22	1.17438	3.03282e-101
ENSDARG00000015563	zgc:123305	1.94253	3.01487e-100
ENSDARG00000083597	dre-mir-22a	1.78894	4.07075e-100
ENSDARG00000020884	gli2b	-1.52525	3.30819e-99
ENSDARG00000042151	skia	-1.03277	1.88254e-97
ENSDARG00000054010	scaf1	0.914741	7.06903e-97
ENSDARG00000030896	foxq1a	-2.6846	8.34034e-97
ENSDARG00000090986	si:dkeyp-115e12.6	1.2206	1.21642e-96
ENSDARG00000100519	spop	1.21951	2.18704e-95
ENSDARG00000018742	psme4b	0.950157	9.4576e-95
ENSDARG00000078772	nbr1b	1.08108	7.64466e-94
ENSDARG00000019897	gpat4	1.1374	9.88548e-94
ENSDARG00000104860	si:ch211-128m15.3	2.46031	3.1119e-93
ENSDARG00000095896	pou3f3b	1.13763	9.10323e-93
ENSDARG00000018566	flnca	1.64135	2.95694e-92
ENSDARG00000044375	zgc:158291	2.34649	2.18921e-91
ENSDARG00000075545	si:dkey-89b17.4	1.14524	3.68719e-91
ENSDARG00000067601	arfgap2	0.964983	1.95924e-90
ENSDARG00000077495	ptpn9a	1.12572	2.98317e-90
ENSDARG00000061923	amotl2a	-1.20487	3.27069e-90
ENSDARG00000061948	amotl2b	-1.66146	6.58678e-90
ENSDARG00000101036	traf2b	1.48847	1.41625e-89
ENSDARG00000061048	ranbp9	1.12417	1.5481e-89
ENSDARG00000096546	nrp2a	-0.979353	1.87048e-89
ENSDARG00000102047	mab21l1	1.19832	1.95362e-89
ENSDARG00000069708	cdc34a	1.4106	4.91018e-89
ENSDARG00000079751	megf8	1.17156	1.91927e-88
ENSDARG00000074702	arfgef2	0.971473	1.92559e-88
ENSDARG00000102565	vasnb	1.733	1.37881e-87
ENSDARG00000061231	tinagl1	2.20548	2.73693e-87
ENSDARG00000003820	nr1d2a	-2.30467	3.8723e-87
ENSDARG00000004055	uhrf1bp1l	1.60974	4.04851e-87
ENSDARG00000021086	znf367	-1.92427	3.71317e-86
ENSDARG00000099510	cnn3a	1.00993	4.59858e-86
ENSDARG00000019299	znf687b	1.13729	6.27241e-86
ENSDARG00000055792	foxo4	0.984584	6.46582e-86
ENSDARG00000038556	zgc:112185	-3.15626	6.75731e-86
ENSDARG00000034262	pld2	1.98832	8.82956e-86
ENSDARG00000094860	gpr186	-2.86629	2.24048e-85
ENSDARG00000009525	tial1	1.40235	1.04128e-83
ENSDARG00000037030	casz1	-1.27147	1.17344e-83
ENSDARG00000070961	lepr	1.3486	1.05413e-82
ENSDARG00000038737	phf20b	1.17271	1.78308e-82
ENSDARG00000101999	cog3	1.2021	2.66051e-82
ENSDARG00000019205	fam120c	1.05556	4.55228e-82
ENSDARG00000052690	arrdc3a	1.57855	6.6978e-82
ENSDARG00000009881	ier5	-1.32308	7.52346e-82
ENSDARG00000074319	sall1a	1.31953	8.80733e-82
ENSDARG00000058232	fbrsl1	-1.13239	1.34458e-81
ENSDARG00000102702	lrrn3b	1.44667	1.2203e-80
ENSDARG00000040700	nab1b	2.48178	7.60635e-80
ENSDARG00000041414	bmf2	2.19944	1.38695e-79
ENSDARG00000115956	CABZ01044281.1	-2.20379	1.39323e-79
ENSDARG00000023217	crema	2.07068	2.58986e-79
ENSDARG00000022466	clcn5b	1.93201	3.22537e-79
ENSDARG00000027079	znf804a	-2.16467	4.92518e-79
ENSDARG00000058690	cgnb	1.5111	7.64208e-79
ENSDARG00000007691	cul1b	1.36575	8.46565e-79
ENSDARG00000098377	tnfrsf11b	3.29955	2.7742e-78
ENSDARG00000079939	jmjd1cb	-1.1524	3.43071e-78
ENSDARG00000017843	srsf1b	1.04802	6.68335e-78
ENSDARG00000103845	zgc:55733	1.31779	8.27141e-78
ENSDARG00000018492	znf503	-0.957934	1.01048e-77
ENSDARG00000057652	dbpb	-2.04232	3.28874e-77
ENSDARG00000074287	sptlc2b	1.0149	1.27009e-76
ENSDARG00000030368	naa15b	1.21856	1.3991e-76
ENSDARG00000090512	trim8a	-1.04547	2.33535e-76
ENSDARG00000043055	hiat1b	1.04864	1.80441e-75
ENSDARG00000037889	wnt9b	1.85116	1.87758e-75
ENSDARG00000079651	si:ch1073-174d20.2	1.03634	2.74046e-75
ENSDARG00000009735	gigyf2	0.836609	2.74184e-75
ENSDARG00000076747	TMCC1	2.37659	2.94246e-75
ENSDARG00000016255	chmp4ba	0.849528	5.75231e-75
ENSDARG00000032188	lrrc8aa	1.09844	3.17366e-74
ENSDARG00000102171	fnip1	0.992439	4.04654e-74
ENSDARG00000059653	kdm2aa	0.695642	4.73791e-74
ENSDARG00000060994	fbxw7	-0.962796	5.44673e-74
ENSDARG00000014577	rhpn2	1.47577	1.08243e-73
ENSDARG00000018757	klf5l	1.44886	4.65076e-73
ENSDARG00000010752	acsl4b	1.80641	7.31977e-73
ENSDARG00000022615	si:ch211-241e1.3	2.24735	7.58383e-73
ENSDARG00000101441	lima1a	1.1583	9.90291e-73
ENSDARG00000061718	znf704	1.28351	1.4441e-72
ENSDARG00000102474	dusp16	1.02654	5.06164e-72
ENSDARG00000102832	baz1b	1.02183	1.13737e-71
ENSDARG00000078572	stox2b	-1.05055	1.14799e-71
ENSDARG00000025420	fzd5	1.77295	4.07213e-71
ENSDARG00000038754	plk3	-1.23799	5.20051e-71
ENSDARG00000021032	foxd3	1.70073	5.32835e-71
ENSDARG00000030722	xirp1	1.68966	6.10698e-71
ENSDARG00000025269	pdcd6ip	0.702145	6.28018e-71
ENSDARG00000062970	niban2a	1.16951	6.54901e-71
ENSDARG00000037965	srrm2	0.964762	1.07654e-70
ENSDARG00000052641	kpna3	0.907175	6.48252e-70
ENSDARG00000097863	si:dkeyp-84f3.9	1.46411	1.10105e-69
ENSDARG00000061040	pum2	1.00937	2.02866e-69
ENSDARG00000079552	maml3	-1.39835	1.35046e-68
ENSDARG00000100296	pja2	1.92444	1.44576e-68
ENSDARG00000074726	nrde2	-1.91775	2.99392e-68
ENSDARG00000032458	mark2b	1.4353	3.56404e-68
ENSDARG00000071230	lrfn5a	-1.6103	5.39856e-68
ENSDARG00000005026	tshz1	1.306	6.32472e-68
ENSDARG00000043643	ehbp1	-0.857381	1.31759e-67
ENSDARG00000002196	bach1b	1.65064	2.51412e-67
ENSDARG00000095427	FP101887.1	2.46506	7.63762e-67
ENSDARG00000040380	arhgef1a	1.18713	1.59198e-66
ENSDARG00000062577	arhgap35a	-1.10251	2.16837e-66
ENSDARG00000097596	tac3b	2.00949	2.88079e-66
ENSDARG00000045976	sidt2	0.988588	6.78127e-66
ENSDARG00000009942	cdc6	-2.85316	7.96086e-66
ENSDARG00000094901	abcc6b.2	3.62414	3.05582e-65
ENSDARG00000014366	luc7l3	0.919654	7.0408e-65
ENSDARG00000079571	mfsd4b	2.62443	1.18942e-64
ENSDARG00000026611	socs3b	2.58247	1.5984e-64
ENSDARG00000060683	lrsam1	1.081	2.03667e-64
ENSDARG00000078041	xpo1a	0.75432	3.67508e-64
ENSDARG00000042977	nfil3	-1.43713	3.82532e-64
ENSDARG00000019302	mid1ip1b	1.15655	5.48137e-64
ENSDARG00000012314	usp25	0.859924	1.46543e-63
ENSDARG00000102964	axin1	-0.868711	1.90366e-63
ENSDARG00000036073	cebpg	0.882661	1.98919e-63
ENSDARG00000007369	tcf7l1b	-1.9203	2.29366e-63
ENSDARG00000035563	znf703	-1.15106	2.30727e-63
ENSDARG00000037588	bhlhe23	1.71844	2.36251e-63
ENSDARG00000056483	ssbp4	-0.641953	2.9675e-63
ENSDARG00000068996	hist2h2l	-1.08357	3.34792e-63
ENSDARG00000087303	cebpd	2.20688	3.40349e-63
ENSDARG00000057481	RNF157	0.966266	3.91289e-63
ENSDARG00000010276	ptgs2b	-2.83633	5.94643e-63
ENSDARG00000079712	gal3st4	0.979354	1.30138e-62
ENSDARG00000076120	foxp4	-1.13017	1.61709e-62
ENSDARG00000015266	mab21l2	0.975222	2.19645e-62
ENSDARG00000004861	esrrga	-1.07693	3.83474e-62
ENSDARG00000117291	CU633745.1	1.33563	4.34823e-62
ENSDARG00000058008	six3a	2.15045	7.28771e-62
ENSDARG00000102546	cdk11b	0.929985	1.12988e-61
ENSDARG00000096797	si:ch73-127m5.2	1.92702	2.52063e-61
ENSDARG00000055989	tmem161b	1.57013	3.73823e-61
ENSDARG00000036848	slc43a2a	1.3687	1.7515e-60
ENSDARG00000040008	neurod6a	2.03311	3.38254e-60
ENSDARG00000006524	supt6h	0.615286	4.1837e-60
ENSDARG00000007923	ptpn1	0.967396	6.30638e-60
ENSDARG00000026540	ppp4r2a	1.4741	2.08165e-59
ENSDARG00000078266	twist2	2.08868	4.35427e-59
ENSDARG00000032617	fgfrl1a	-0.850857	4.54649e-59
ENSDARG00000103553	sf3b3	0.640989	5.08315e-59
ENSDARG00000052330	slc4a2b	1.53891	7.6855e-59
ENSDARG00000055129	pim3	-1.22174	1.20604e-58
ENSDARG00000027582	angptl7	1.38999	2.79432e-58
ENSDARG00000060012	f2r	2.89661	3.05169e-58
ENSDARG00000068213	fzd10	1.30797	5.3205e-58
ENSDARG00000045842	zgc:113263	1.59634	7.11659e-58
ENSDARG00000100419	ints1	-0.95039	1.0258e-57
ENSDARG00000103459	evplb	-0.886481	1.03858e-57
ENSDARG00000058039	bhlhe22	1.34333	1.23307e-57
ENSDARG00000016903	wdr5	0.950786	1.33267e-57
ENSDARG00000104693	il6st	1.05645	1.75569e-57
ENSDARG00000028517	hbp1	1.17095	1.97939e-57
ENSDARG00000019013	barhl1b	1.48799	3.19083e-57
ENSDARG00000098215	BICD2	0.846764	3.6709e-57
ENSDARG00000036687	bcl9	-1.0346	4.48566e-57
ENSDARG00000008986	e2f7	-2.15271	5.56964e-57
ENSDARG00000012833	foxn3	-0.99321	5.87584e-57
ENSDARG00000061895	usp32	0.891686	9.58196e-57
ENSDARG00000069105	fgfr4	0.667505	1.99568e-56
ENSDARG00000023963	tpm4a	0.930375	6.44433e-56
ENSDARG00000099719	cdkn1d	-1.70767	8.216e-56
ENSDARG00000040046	snai2	-1.07793	9.8076e-56
ENSDARG00000069829	rragca	1.49529	1.11635e-55
ENSDARG00000001879	nav2b	0.9304	2.05471e-55
ENSDARG00000100558	slbp	-1.12197	3.16982e-55
ENSDARG00000002787	tle3a	0.989979	3.46436e-55
ENSDARG00000104685	grk1b	-1.08348	3.75182e-55
ENSDARG00000069706	prmt6	2.05754	3.79906e-55
ENSDARG00000008966	tbl1xr1b	0.803539	3.96388e-55
ENSDARG00000063309	tjp2a	0.914969	4.3516e-55
ENSDARG00000102097	nfkbiz	2.92263	5.80127e-55
ENSDARG00000040059	gbp	-1.19144	7.00417e-55
ENSDARG00000095557	BX664610.1	1.66193	8.52699e-55
ENSDARG00000018111	kdm7aa	1.45249	1.04911e-54
ENSDARG00000035810	rgcc	1.2202	1.32979e-54
ENSDARG00000059109	si:dkeyp-113d7.1	-0.689092	1.68607e-54
ENSDARG00000099652	xpot	0.877705	1.69544e-54
ENSDARG00000058696	tbl1xr1a	-0.812249	1.81782e-54
ENSDARG00000061205	stag1a	1.54175	2.37915e-54
ENSDARG00000038866	trappc8	-0.961426	2.41129e-54
ENSDARG00000035695	scxa	2.39494	2.69954e-54
ENSDARG00000061437	inpp5f	1.1862	4.75168e-54
ENSDARG00000063283	abi3b	-2.11405	5.17971e-54
ENSDARG00000071570	si:dkeyp-87e7.4	-1.02039	6.49259e-54
ENSDARG00000060767	smg7	0.613641	7.48709e-54
ENSDARG00000060354	samd7	-1.6603	9.34471e-54
ENSDARG00000082187	dre-mir-21-1	3.43093	9.69784e-54
ENSDARG00000100013	dhx38	0.935955	1.03465e-53
ENSDARG00000078552	grhl3	3.625	1.04972e-53
ENSDARG00000097445	si:dkey-195m11.8	-1.63908	3.40903e-53
ENSDARG00000002663	optn	1.19083	4.24962e-53
ENSDARG00000070913	sox2	0.795143	4.48597e-53
ENSDARG00000008818	hsf1	0.99508	5.01753e-53
ENSDARG00000100722	si:ch211-160f23.7	1.64451	7.74378e-53
ENSDARG00000017107	nr2e1	2.20762	8.60025e-53
ENSDARG00000000183	ptpn4b	0.958372	1.04281e-52
ENSDARG00000103787	chd1	1.013	1.06634e-52
ENSDARG00000062929	FAM83G	1.13185	1.82395e-52
ENSDARG00000079717	rbm12b	1.21257	2.33095e-52
ENSDARG00000036670	aplnrb	1.51528	2.95981e-52
ENSDARG00000005980	sfswap	-1.00874	4.61029e-52
ENSDARG00000079656	fam171a2b	1.15441	7.43624e-52
ENSDARG00000101628	ascl1b	2.04171	8.61151e-52
ENSDARG00000102377	slc6a16b	0.870524	8.864e-52
ENSDARG00000103046	rest	0.883716	9.0145e-52
ENSDARG00000037928	ddx42	0.886487	9.23257e-52
ENSDARG00000077955	rnf6	-1.09555	1.41235e-51
ENSDARG00000002587	dpysl3	-0.594724	2.85134e-51
ENSDARG00000034195	top2b	-0.735741	3.1342e-51
ENSDARG00000034396	mars	0.772981	3.54785e-51
ENSDARG00000060102	KANK1	-1.088	4.53723e-51
ENSDARG00000078149	grin2ca	-1.58223	4.61154e-51
ENSDARG00000018399	rps6kb1a	1.76136	5.70646e-51
ENSDARG00000100232	glis2b	-1.10374	8.54835e-51
ENSDARG00000067966	fem1a	-1.06023	9.13775e-51
ENSDARG00000015174	atp6v0a1b	0.625323	1.52117e-50
ENSDARG00000076765	ddhd2	1.61792	1.70125e-50
ENSDARG00000020218	amfra	0.936898	2.23854e-50
ENSDARG00000003971	isl2a	1.10382	2.59077e-50
ENSDARG00000014969	ankhb	1.13043	2.90065e-50
ENSDARG00000037838	unkl	0.793365	3.19271e-50
ENSDARG00000021945	ddx23	0.776452	5.12344e-50
ENSDARG00000019774	zhx3	1.33339	6.24243e-50
ENSDARG00000101755	prkar1ab	0.951458	1.64389e-49
ENSDARG00000074424	ibtk	0.750662	2.22159e-49
ENSDARG00000076811	ganab	0.695481	2.71875e-49
ENSDARG00000076839	ftr86	1.73409	2.91778e-49
ENSDARG00000054879	six3b	1.72788	4.81111e-49
ENSDARG00000026907	slc48a1a	1.27882	5.08964e-49
ENSDARG00000102632	ubc	-0.5937	5.50329e-49
ENSDARG00000063438	srebf2	0.962429	5.52732e-49
ENSDARG00000012741	maco1b	0.680253	5.98866e-49
ENSDARG00000091131	cry3b	1.60571	7.56123e-49
ENSDARG00000030402	twist1a	1.80914	1.37368e-48
ENSDARG00000110854	slc25a55a	-1.5585	1.4516e-48
ENSDARG00000006889	mpped2a	-1.12301	2.53822e-48
ENSDARG00000077054	gask1b	1.84205	3.05996e-48
ENSDARG00000051854	cdt1	-1.43401	3.13342e-48
ENSDARG00000060315	rabgap1l2	-1.97526	3.53525e-48
ENSDARG00000073801	si:dkeyp-104h9.5	0.988667	3.58386e-48
ENSDARG00000063371	rasa3	0.969208	3.71561e-48
ENSDARG00000063229	xpo1b	0.864331	4.1884e-48
ENSDARG00000032627	SCYL2	1.19055	1.15717e-47
ENSDARG00000096310	wu:fj64h06	1.82749	1.20699e-47
ENSDARG00000014674	acsl3b	0.677969	1.54831e-47
ENSDARG00000044356	tp63	1.65762	2.71152e-47
ENSDARG00000105286	ddx54	0.672237	2.76858e-47
ENSDARG00000076673	wu:fi04e12	-0.945938	2.97164e-47
ENSDARG00000105529	vgf	1.31381	4.39322e-47
ENSDARG00000035161	pkdcca	-1.15483	6.8711e-47
ENSDARG00000062933	cmip	0.892357	7.97321e-47
ENSDARG00000037894	ezh1	1.23165	1.48595e-46
ENSDARG00000075048	lonrf1	1.00158	1.57811e-46
ENSDARG00000019195	vps9d1	2.00946	2.37922e-46
ENSDARG00000063295	myh9a	-0.713922	3.28758e-46
ENSDARG00000109360	FO704848.1	1.14127	3.4156e-46
ENSDARG00000061525	slka	0.891087	4.37617e-46
ENSDARG00000039335	st6gal2a	-0.769295	5.12167e-46
ENSDARG00000076924	als2b	1.04879	6.98445e-46
ENSDARG00000037997	tubb5	-0.823674	7.0215e-46
ENSDARG00000003320	fam91a1	0.991738	7.05731e-46
ENSDARG00000073721	smarcad1b	-1.60375	7.54445e-46
ENSDARG00000088171	ciartb	-1.13609	8.65812e-46
ENSDARG00000044056	ahi1	1.48676	9.32385e-46
ENSDARG00000054683	prdm8b	1.01857	9.32385e-46
ENSDARG00000032653	sinhcaf	1.31543	1.06694e-45
ENSDARG00000068365	lmx1bb	-1.99193	1.2775e-45
ENSDARG00000006615	hnf1ba	1.24463	1.34971e-45
ENSDARG00000103032	rap2b	0.933058	1.42944e-45
ENSDARG00000101076	irx3a	0.86898	1.55975e-45
ENSDARG00000098696	rela	1.16773	1.6799e-45
ENSDARG00000039082	zgc:123010	1.35125	1.79825e-45
ENSDARG00000039430	msl2b	-0.905441	2.04394e-45
ENSDARG00000010255	bin2b	2.87269	3.39641e-45
ENSDARG00000086665	si:dkey-175g6.2	1.95964	4.04648e-45
ENSDARG00000111929	zgc:158291	2.20552	5.02279e-45
ENSDARG00000060687	chd2	0.712042	5.31388e-45
ENSDARG00000096843	zgc:193593	1.44924	6.22987e-45
ENSDARG00000075400	fbxo33	-0.821731	7.1958e-45
ENSDARG00000003872	ccdc102a	-0.893567	8.6163e-45
ENSDARG00000099184	map2k6	-0.807631	9.0379e-45
ENSDARG00000052606	dpp9	0.80466	9.08706e-45
ENSDARG00000037924	gna13b	1.06487	1.266e-44
ENSDARG00000013245	wbp1la	1.61966	1.34341e-44
ENSDARG00000024546	pla2g4aa	1.21725	1.79651e-44
ENSDARG00000053113	ly75	1.28797	2.20517e-44
ENSDARG00000018765	pknox1.1	1.0048	2.33839e-44
ENSDARG00000075543	chd8	0.677776	2.53033e-44
ENSDARG00000116156	pex5	1.30087	2.8312e-44
ENSDARG00000020982	prickle2a	1.33622	2.84901e-44
ENSDARG00000036510	ccnt2b	0.731366	2.84901e-44
ENSDARG00000070654	pex5	1.33345	3.82711e-44
ENSDARG00000015221	nsrp1	1.04656	3.91167e-44
ENSDARG00000002369	UBB	-1.06041	3.99881e-44
ENSDARG00000042751	riok3	0.975379	5.33592e-44
ENSDARG00000055784	ptpn3	1.02623	5.49692e-44
ENSDARG00000018145	mid1ip1l	-1.34221	5.50215e-44
ENSDARG00000053467	gtpbp1	0.702905	5.91247e-44
ENSDARG00000102252	USP34	-1.1353	6.8852e-44
ENSDARG00000109728	stag2b	0.983754	7.6087e-44
ENSDARG00000044511	etv5b	-0.900656	9.75052e-44
ENSDARG00000030367	metrn	-1.18773	1.09259e-43
ENSDARG00000077620	cdca7a	-1.29586	1.64876e-43
ENSDARG00000075569	gpbp1l1	0.769056	1.8121e-43
ENSDARG00000058533	pole	0.994035	2.54349e-43
ENSDARG00000098312	scarb2a	0.600974	2.56992e-43
ENSDARG00000068830	zgc:172139	1.63281	2.58546e-43
ENSDARG00000059308	golt1bb	1.81174	2.72811e-43
ENSDARG00000069968	pcsk7	1.18306	2.96275e-43
ENSDARG00000073952	slc4a7	1.22207	3.53639e-43
ENSDARG00000101043	ppl	-0.875094	3.94856e-43
ENSDARG00000060610	pcdh7b	-0.896793	4.02957e-43
ENSDARG00000001975	hsd11b2	1.67824	4.45009e-43
ENSDARG00000012405	col1a1a	-0.941748	4.61758e-43
ENSDARG00000075253	pik3cb	1.02219	4.66068e-43
ENSDARG00000039343	ahcyl2	0.645363	5.66407e-43
ENSDARG00000087663	si:ch211-248l17.3	2.93061	6.54607e-43
ENSDARG00000032103	mapk6	-0.795773	6.72498e-43
ENSDARG00000030789	ddx18	0.769815	1.0656e-42
ENSDARG00000061896	slco2a1	1.43203	1.10829e-42
ENSDARG00000030871	siah1	0.806399	1.11014e-42
ENSDARG00000055292	atg9b	0.940689	1.38395e-42
ENSDARG00000017365	slc23a2	2.25595	1.92546e-42
ENSDARG00000063079	ago3b	1.13721	2.10265e-42
ENSDARG00000073744	ip6k1	1.46575	2.57469e-42
ENSDARG00000061994	acacb	0.693887	3.48941e-42
ENSDARG00000075597	flrt1b	1.24062	3.67125e-42
ENSDARG00000055561	c1galt1b	1.99058	3.69139e-42
ENSDARG00000037455	ugt8	1.04592	4.73233e-42
ENSDARG00000068177	pak2a	-0.733227	4.82664e-42
ENSDARG00000063050	rc3h2	1.01703	5.04351e-42
ENSDARG00000043179	bag4	1.5145	5.95726e-42
ENSDARG00000090866	kcnj1a.2	3.42053	5.99606e-42
ENSDARG00000101260	GPATCH2	0.925072	7.86191e-42
ENSDARG00000013830	osbpl2b	1.30702	7.9858e-42
ENSDARG00000086222	nat16	1.03073	8.41252e-42
ENSDARG00000008032	sart3	0.792015	8.8315e-42
ENSDARG00000010945	rapgef6	1.27463	1.08052e-41
ENSDARG00000018272	wdr33	0.67854	1.08052e-41
ENSDARG00000057575	pnp4a	-1.44689	1.21824e-41
ENSDARG00000079104	mfhas1	-1.11724	1.28948e-41
ENSDARG00000103802	si:ch73-389b16.2	0.877134	1.32561e-41
ENSDARG00000041609	adarb1a	1.22952	1.40906e-41
ENSDARG00000061173	st14a	1.01167	1.41176e-41
ENSDARG00000028804	ankrd9	2.20715	2.11922e-41
ENSDARG00000076529	mn1a	0.888243	2.20097e-41
ENSDARG00000002172	aplnra	1.24325	3.38147e-41
ENSDARG00000026759	ldlrb	1.18055	3.43364e-41
ENSDARG00000016188	SBNO2	1.36446	3.92928e-41
ENSDARG00000080174	dre-mir-124-5	1.6892	4.59908e-41
ENSDARG00000058746	ubap1	0.824281	4.94346e-41
ENSDARG00000020007	col1a2	-0.884092	5.03277e-41
ENSDARG00000075793	prex1	1.12171	5.03598e-41
ENSDARG00000020625	jak1	1.04552	6.01996e-41
ENSDARG00000093357	nyap2b	-1.52928	6.47365e-41
ENSDARG00000009018	rhbg	-0.834362	8.06489e-41
ENSDARG00000034893	rarab	-0.715418	9.21913e-41
ENSDARG00000109337	nanos1	0.638422	9.72889e-41
ENSDARG00000102645	usp47	0.742383	1.17923e-40
ENSDARG00000075612	ercc6	1.19539	1.36064e-40
ENSDARG00000099374	sp9	1.18878	1.40541e-40
ENSDARG00000080009	bahcc1b	-1.50648	1.41719e-40
ENSDARG00000032705	foxg1b	-1.2004	1.52198e-40
ENSDARG00000045541	gcc1	0.926092	1.7631e-40
ENSDARG00000020417	emx3	1.96438	1.87904e-40
ENSDARG00000102338	ptar1	1.05775	1.93407e-40
ENSDARG00000022213	uck2b	1.20223	2.59874e-40
ENSDARG00000023058	foxo3a	-0.597974	3.25529e-40
ENSDARG00000056995	snai1a	1.32955	3.52698e-40
ENSDARG00000077799	egr4	-2.35992	5.18961e-40
ENSDARG00000003411	foxa2	1.56448	5.31584e-40
ENSDARG00000032318	mfsd6a	1.69398	5.97471e-40
ENSDARG00000115853	zgc:91976	1.87941	6.08156e-40
ENSDARG00000077943	ints5	1.83597	6.53888e-40
ENSDARG00000069796	znf1124	-1.39454	6.68509e-40
ENSDARG00000063075	soga1	-0.715637	8.7295e-40
ENSDARG00000078106	ocrl	0.775713	1.15339e-39
ENSDARG00000103117	tmprss4a	1.85149	1.49798e-39
ENSDARG00000060723	stim1a	0.692714	1.90463e-39
ENSDARG00000103658	hivep1	1.14703	2.11071e-39
ENSDARG00000039117	tefa	0.993402	2.29136e-39
ENSDARG00000061124	srpra	0.666752	2.43485e-39
ENSDARG00000020311	cnih1	0.93551	2.97351e-39
ENSDARG00000027041	pcdh17	-0.632812	3.1218e-39
ENSDARG00000016089	bicral	-1.1975	3.16216e-39
ENSDARG00000056050	kctd17	0.907132	4.23269e-39
ENSDARG00000079434	tmem131l	0.801109	5.40483e-39
ENSDARG00000060805	map1sa	1.10395	5.80148e-39
ENSDARG00000099743	zgc:113019	1.72507	6.0436e-39
ENSDARG00000010673	trim16	1.07382	7.41955e-39
ENSDARG00000036090	pard6gb	1.24972	7.59681e-39
ENSDARG00000005350	dip2ba	0.68836	8.58758e-39
ENSDARG00000101894	stk10	0.854588	9.08075e-39
ENSDARG00000099966	polr2a	0.766199	1.32977e-38
ENSDARG00000098315	cyp1a	1.31421	1.35893e-38
ENSDARG00000012389	adar	0.711298	1.39614e-38
ENSDARG00000042940	nab1a	1.55014	1.41317e-38
ENSDARG00000016484	dkc1	0.951246	1.61782e-38
ENSDARG00000090895	kansl1a	-1.03268	2.05409e-38
ENSDARG00000020219	dld	-0.926443	2.1227e-38
ENSDARG00000036096	smad3a	0.991251	2.18324e-38
ENSDARG00000015506	pibf1	1.06309	2.49972e-38
ENSDARG00000079756	peak1	1.14612	2.60301e-38
ENSDARG00000069463	alox12	-1.2981	2.72679e-38
ENSDARG00000019507	mcm5	-0.717966	3.04823e-38
ENSDARG00000076230	atp10b	2.50841	3.78233e-38
ENSDARG00000053232	itgb1b.1	-0.719396	3.9235e-38
ENSDARG00000007184	zbtb16a	-0.872989	4.62556e-38
ENSDARG00000069415	col17a1a	-0.772503	4.73465e-38
ENSDARG00000115563	egr1	-2.10672	5.37902e-38
ENSDARG00000003984	LTN1	0.781898	5.71277e-38
ENSDARG00000018524	midn	0.719086	6.16777e-38
ENSDARG00000000551	slc1a4	1.0072	6.79659e-38
ENSDARG00000013861	armc1	0.848839	7.64172e-38
ENSDARG00000069989	bnc2	-0.912929	8.28424e-38
ENSDARG00000102267	znf750	-2.11906	8.37903e-38
ENSDARG00000078981	faxcb	1.04882	9.38972e-38
ENSDARG00000102403	cry2	-1.25082	1.22251e-37
ENSDARG00000078114	si:ch73-237c6.1	-0.87643	1.24221e-37
ENSDARG00000074221	zgc:172302	0.965712	1.25281e-37
ENSDARG00000077906	rnf165a	-0.954692	1.36156e-37
ENSDARG00000018285	pdpk1b	0.650519	1.40609e-37
ENSDARG00000040432	klf2b	-1.4271	1.44258e-37
ENSDARG00000069377	si:dkey-242g16.2	2.00975	2.1729e-37
ENSDARG00000105243	ogt.1	0.827334	3.33114e-37
ENSDARG00000087911	psme4a	1.63736	3.67215e-37
ENSDARG00000071037	pex13	1.47383	3.90822e-37
ENSDARG00000079908	tmem151a	0.979615	4.50959e-37
ENSDARG00000051824	tmeff2a	-0.945156	4.67937e-37
ENSDARG00000094673	rhoab	0.66537	5.51786e-37
ENSDARG00000101635	dact1	-0.75486	6.44132e-37
ENSDARG00000003421	igf2bp2a	0.901236	6.63303e-37
ENSDARG00000058115	fgfr2	-0.692661	7.41875e-37
ENSDARG00000103529	snx1b	1.1248	8.27507e-37
ENSDARG00000004866	mindy1	0.920291	8.52541e-37
ENSDARG00000036558	col18a1a	-0.784926	9.05134e-37
ENSDARG00000075249	fam171a2a	0.758979	9.66169e-37
ENSDARG00000035771	si:ch1073-157b13.1	-0.909505	9.82543e-37
ENSDARG00000079248	mn1b	-0.786443	1.15627e-36
ENSDARG00000042383	zbtb25	2.50445	1.31761e-36
ENSDARG00000068995	h2afx1	-0.729911	1.43801e-36
ENSDARG00000034326	ing3	-0.689933	1.51958e-36
ENSDARG00000068892	sostdc1a	1.45459	1.72039e-36
ENSDARG00000070677	fezf2	1.11045	1.76855e-36
ENSDARG00000029292	zgc:55943	1.14922	2.92427e-36
ENSDARG00000076066	43530	0.931818	3.38364e-36
ENSDARG00000100908	lcor	0.830667	3.46457e-36
ENSDARG00000060688	trim69	1.1958	5.20752e-36
ENSDARG00000058953	abcc4	1.02364	5.72499e-36
ENSDARG00000092281	flnb	1.24698	6.08338e-36
ENSDARG00000110365	zgc:174463	-47.8427	6.17993e-36
ENSDARG00000076324	lmtk2	0.698345	6.51464e-36
ENSDARG00000061233	abcc5	0.695051	7.06771e-36
ENSDARG00000052846	fsta	1.21265	7.18705e-36
ENSDARG00000056979	lhx9	0.841905	7.5638e-36
ENSDARG00000036685	ccnt2a	0.802089	1.00973e-35
ENSDARG00000023916	phactr1	1.25263	1.1245e-35
ENSDARG00000012468	aacs	0.864961	1.20613e-35
ENSDARG00000011496	ppm1bb	0.98173	1.24632e-35
ENSDARG00000098689	ptpn23b	1.0103	1.28845e-35
ENSDARG00000025218	myo5ab	-1.23335	1.44635e-35
ENSDARG00000062864	gk5	1.06884	1.53866e-35
ENSDARG00000036232	trpm7	1.24359	1.6545e-35
ENSDARG00000073771	tbc1d12b	0.758876	1.79368e-35
ENSDARG00000041226	cdc40	0.937608	2.05333e-35
ENSDARG00000045444	fzd8a	0.664801	2.15697e-35
ENSDARG00000045556	OTUD7A	1.27045	2.15697e-35
ENSDARG00000070971	furinb	1.02746	2.20848e-35
ENSDARG00000053190	galnt16	0.851632	2.56355e-35
ENSDARG00000054707	dhx8	0.712668	3.01454e-35
ENSDARG00000061725	mast3a	0.971598	3.03885e-35
ENSDARG00000014340	rab11al	1.26248	3.13588e-35
ENSDARG00000100011	strn	0.687392	3.57344e-35
ENSDARG00000098529	ccne2	-1.77881	4.4054e-35
ENSDARG00000007709	adamts8a	1.93487	4.73941e-35
ENSDARG00000104230	sec23a	0.631892	4.79263e-35
ENSDARG00000079705	si:ch211-152p11.4	1.78966	7.76225e-35
ENSDARG00000079372	si:ch211-264f5.6	0.999778	9.09792e-35
ENSDARG00000012397	eya4	-0.891105	9.81938e-35
ENSDARG00000002396	cry-dash	1.18567	1.0428e-34
ENSDARG00000016301	zgc:65894	-0.669545	1.0632e-34
ENSDARG00000025641	gli2a	-0.862467	1.13786e-34
ENSDARG00000053133	b3gnt7l	1.43623	1.13956e-34
ENSDARG00000075098	wdr17	0.94891	1.21937e-34
ENSDARG00000070012	sesn2	1.42417	1.32653e-34
ENSDARG00000007430	prdm12b	1.60785	1.62234e-34
ENSDARG00000004658	zgc:101810	-0.899539	1.731e-34
ENSDARG00000006812	wdr26b	0.615772	1.86178e-34
ENSDARG00000077145	adcy3a	1.01094	2.0752e-34
ENSDARG00000052747	gpatch3	-0.915273	2.1236e-34
ENSDARG00000077052	tnrc18	-0.686081	2.13902e-34
ENSDARG00000075192	yme1l1a	0.847554	2.33932e-34
ENSDARG00000057921	ccdc136b	1.07777	2.59995e-34
ENSDARG00000029443	zgc:92242	1.30908	2.98198e-34
ENSDARG00000112123	bhlhe41	-1.49669	3.07669e-34
ENSDARG00000005927	tbc1d17	0.857805	3.26046e-34
ENSDARG00000098631	CABZ01044277.1	-1.65354	4.19719e-34
ENSDARG00000023303	zgc:66427	0.861621	7.1431e-34
ENSDARG00000100149	axin2	-0.690236	7.36921e-34
ENSDARG00000022970	tm9sf1	1.28941	8.48119e-34
ENSDARG00000039133	lamb4	-1.20323	1.06556e-33
ENSDARG00000004105	tie1	1.2465	1.48741e-33
ENSDARG00000020761	arrdc2	1.2561	1.60942e-33
ENSDARG00000094197	znfl1l	1.13706	1.74303e-33
ENSDARG00000095007	sinhcafl	1.03377	1.75938e-33
ENSDARG00000104418	BX248318.1	1.28384	1.96088e-33
ENSDARG00000007477	fbxo8	1.23946	2.03366e-33
ENSDARG00000099802	pnp5b	1.6113	2.05921e-33
ENSDARG00000061764	ahnak	0.858694	2.06156e-33
ENSDARG00000014945	znf598	0.8063	2.16321e-33
ENSDARG00000071497	zic3	0.758103	2.53047e-33
ENSDARG00000099844	GNAZ	-0.785528	2.64689e-33
ENSDARG00000061473	tbkbp1	1.06063	2.99305e-33
ENSDARG00000018840	trpc4apa	0.628023	3.1012e-33
ENSDARG00000100270	FP085414.1	0.986678	3.39633e-33
ENSDARG00000070127	nfxl1	-1.02605	3.44468e-33
ENSDARG00000038386	ascl1a	1.37991	3.9017e-33
ENSDARG00000055857	dop1b	0.834206	4.27268e-33
ENSDARG00000113904	pogzb	1.08832	4.66151e-33
ENSDARG00000099195	ier2a	-1.50902	5.04708e-33
ENSDARG00000052787	zdhhc12b	1.17957	5.14011e-33
ENSDARG00000035322	myh7bb	-0.621748	5.70805e-33
ENSDARG00000070651	prkcdb	1.04791	5.76004e-33
ENSDARG00000076559	rb1cc1	0.608029	5.95813e-33
ENSDARG00000062266	edc4	1.06119	6.94224e-33
ENSDARG00000033950	lamb2l	-0.734936	7.43955e-33
ENSDARG00000056885	per1a	-1.99519	7.59196e-33
ENSDARG00000078817	rnf165b	-0.834635	7.76142e-33
ENSDARG00000073859	kif13bb	1.07467	7.7761e-33
ENSDARG00000008188	sf1	-0.773248	7.95326e-33
ENSDARG00000027611	cavin2a	-0.768964	8.08024e-33
ENSDARG00000062268	jarid2b	-2.42134	8.73951e-33
ENSDARG00000112349	CABZ01015105.1	1.48994	9.7681e-33
ENSDARG00000035508	barhl1a	2.17461	1.02138e-32
ENSDARG00000103959	pak1	0.679793	1.06304e-32
ENSDARG00000026166	emilin1b	0.828011	1.09108e-32
ENSDARG00000111073	zgc:110789	-45.4683	1.19456e-32
ENSDARG00000070538	hey1	-1.04848	1.39502e-32
ENSDARG00000038422	entpd4	1.01587	1.51968e-32
ENSDARG00000100940	nr5a2	-0.952222	1.56242e-32
ENSDARG00000030110	myod1	1.43948	1.65812e-32
ENSDARG00000002365	cers5	0.887482	1.72933e-32
ENSDARG00000006396	nrcama	0.661807	2.02642e-32
ENSDARG00000100244	ebf3a	-0.923986	2.05679e-32
ENSDARG00000074129	edem3	0.676925	2.08818e-32
ENSDARG00000078188	fam160a2	0.840565	2.20967e-32
ENSDARG00000098350	mxd3	-1.00006	2.89175e-32
ENSDARG00000095817	znhit6	1.39084	2.92067e-32
ENSDARG00000061549	foxo1b	1.50494	3.23252e-32
ENSDARG00000043856	amd1	0.629291	3.60045e-32
ENSDARG00000101482	hk2	1.20806	4.07323e-32
ENSDARG00000016867	rnf128a	0.764564	4.63378e-32
ENSDARG00000016132	keap1a	1.31192	4.91015e-32
ENSDARG00000070107	six7	-0.853997	5.18729e-32
ENSDARG00000078683	zmp:0000000524	1.31109	5.89427e-32
ENSDARG00000057013	cadm3	0.704406	6.05437e-32
ENSDARG00000035809	col1a1b	-0.817264	6.46336e-32
ENSDARG00000079624	amer1	-0.822109	6.53294e-32
ENSDARG00000090183	gapvd1	0.882015	7.12608e-32
ENSDARG00000044938	cbx2	-0.86342	7.17468e-32
ENSDARG00000042726	grb7	1.99482	7.64087e-32
ENSDARG00000071304	tbc1d2	1.6405	7.72502e-32
ENSDARG00000017821	gata5	1.39657	8.07883e-32
ENSDARG00000059701	flii	0.647641	8.57944e-32
ENSDARG00000100821	scrt1a	1.08567	9.66661e-32
ENSDARG00000054154	bms1	0.856303	9.81336e-32
ENSDARG00000040621	lrrc32	1.13352	1.13168e-31
ENSDARG00000045482	stk38l	1.1417	1.25398e-31
ENSDARG00000074453	zfx	-0.782005	1.26591e-31
ENSDARG00000024642	pip5k1ab	0.89402	1.36784e-31
ENSDARG00000075887	herc3	0.837448	1.40649e-31
ENSDARG00000077489	lrfn2b	1.15553	1.42518e-31
ENSDARG00000038159	tcf7l1a	-1.10024	1.45228e-31
ENSDARG00000023759	zgc:73226	1.72742	1.82541e-31
ENSDARG00000093157	si:ch73-236c18.8	1.38602	1.9569e-31
ENSDARG00000091660	fgfbp1b	-1.20943	2.09846e-31
ENSDARG00000052063	col4a5	-0.622815	2.13512e-31
ENSDARG00000022232	ppan	1.0045	2.34151e-31
ENSDARG00000042282	itga6a	0.977348	2.38858e-31
ENSDARG00000057053	zgc:91976	0.995128	2.6917e-31
ENSDARG00000052386	cldnd1b	0.888798	2.99039e-31
ENSDARG00000042032	pou3f3a	0.721318	3.05349e-31
ENSDARG00000020986	ctu1	2.01349	3.10395e-31
ENSDARG00000011597	atxn2l	0.977287	3.30044e-31
ENSDARG00000036235	zbtb3	1.5233	3.5638e-31
ENSDARG00000061328	cdon	-0.680227	3.62113e-31
ENSDARG00000098151	BX255896.1	-1.72944	3.74601e-31
ENSDARG00000079731	kif13ba	0.702889	3.84985e-31
ENSDARG00000077442	tubgcp5	0.871239	3.98208e-31
ENSDARG00000043581	gadd45aa	-1.1837	5.30514e-31
ENSDARG00000042041	tal2	0.978588	5.35517e-31
ENSDARG00000035676	ptp4a2b	0.733426	6.15596e-31
ENSDARG00000021239	apaf1	0.783486	6.18659e-31
ENSDARG00000019038	sgsm3	1.09738	7.16029e-31
ENSDARG00000100986	INHBC	-1.9098	7.16512e-31
ENSDARG00000063519	PLEKHB1	1.81566	7.67071e-31
ENSDARG00000028539	morc2	0.621213	8.20749e-31
ENSDARG00000075747	zfyve16	0.59606	8.55337e-31
ENSDARG00000070124	ptpn23a	0.814692	8.62627e-31
ENSDARG00000093125	RANBP2	0.704993	8.89366e-31
ENSDARG00000004635	epha7	-1.10264	9.10265e-31
ENSDARG00000087188	nfil3-6	-1.69406	1.0521e-30
ENSDARG00000075340	med1	1.00361	1.07418e-30
ENSDARG00000031387	cers4a	1.16412	1.09786e-30
ENSDARG00000057241	tnfsf10	1.35211	1.13491e-30
ENSDARG00000112713	pou3f2b	1.07352	1.1789e-30
ENSDARG00000102887	abhd4	1.07653	1.33912e-30
ENSDARG00000062972	hip1	0.996339	1.40121e-30
ENSDARG00000087492	FO704810.1	1.28494	1.40219e-30
ENSDARG00000112150	hist2h2l	-1.01359	1.40219e-30
ENSDARG00000062248	ptpn21	1.58238	1.48137e-30
ENSDARG00000074303	phf12a	-0.928919	1.59417e-30
ENSDARG00000026473	six1b	0.877489	1.71668e-30
ENSDARG00000093313	ubb	-0.837275	1.83674e-30
ENSDARG00000098235	actr5	1.53186	1.85337e-30
ENSDARG00000062707	plat	1.30201	1.90247e-30
ENSDARG00000077823	hmgxb3	1.33893	1.91662e-30
ENSDARG00000017180	npc1	0.680721	2.28139e-30
ENSDARG00000094704	bcl2a	0.828064	2.42471e-30
ENSDARG00000086756	RGS9BP	0.842751	2.44522e-30
ENSDARG00000057323	e2f8	-1.82432	2.44906e-30
ENSDARG00000102987	capn7	1.14769	2.50548e-30
ENSDARG00000101778	ca5a	0.702499	2.69945e-30
ENSDARG00000018000	ubp1	0.943045	3.11092e-30
ENSDARG00000006584	phf8	0.611327	3.30748e-30
ENSDARG00000076496	frmd4bb	1.06123	4.83769e-30
ENSDARG00000005210	coro2a	1.24955	5.86785e-30
ENSDARG00000006120	tbx2b	0.810563	5.90131e-30
ENSDARG00000068374	si:ch211-132b12.7	1.7938	6.01382e-30
ENSDARG00000099969	zgc:152863	-1.48133	6.18714e-30
ENSDARG00000061796	rasgrp4	1.0175	6.83958e-30
ENSDARG00000004754	hspa4a	0.818596	8.52499e-30
ENSDARG00000009779	mcl1a	-0.718262	8.62461e-30
ENSDARG00000070343	hoxc6a	-1.05608	8.92832e-30
ENSDARG00000074508	si:dkey-28e7.3	0.646486	1.07129e-29
ENSDARG00000003250	pik3cd	1.2771	1.09129e-29
ENSDARG00000113411	lrrc4ca	-1.08714	1.25375e-29
ENSDARG00000059600	rabep1	0.630065	1.29337e-29
ENSDARG00000075261	timp2b	1.8852	1.34873e-29
ENSDARG00000102883	sptbn1	-0.656654	1.40697e-29
ENSDARG00000075333	tbc1d25	1.00923	1.84681e-29
ENSDARG00000046010	kdm2bb	-0.682495	1.96374e-29
ENSDARG00000013659	brox	0.692753	2.1335e-29
ENSDARG00000040352	crot	-0.66753	2.22537e-29
ENSDARG00000004714	tcf12	0.674378	2.25874e-29
ENSDARG00000061992	dot1l	0.948651	2.31455e-29
ENSDARG00000009023	ankrd28b	0.829799	2.69074e-29
ENSDARG00000091127	klf15	-0.861337	2.77662e-29
ENSDARG00000041853	rbm39b	0.821871	2.87026e-29
ENSDARG00000075331	golga4	0.703534	3.24386e-29
ENSDARG00000070545	top1l	0.670177	3.52816e-29
ENSDARG00000079964	dlx2a	1.09712	3.64657e-29
ENSDARG00000059642	mtmr14	0.80121	4.1026e-29
ENSDARG00000071685	slco5a1a	0.964126	4.22446e-29
ENSDARG00000058733	ihha	1.0054	4.40714e-29
ENSDARG00000014626	dlx3b	0.92641	4.45248e-29
ENSDARG00000079930	si:dkeyp-68b7.5	-1.40146	4.788e-29
ENSDARG00000078220	BX323458.1	1.5253	4.97578e-29
ENSDARG00000011583	cry1b	1.19251	5.23012e-29
ENSDARG00000004702	irf2bp2a	0.604086	5.79867e-29
ENSDARG00000043003	pcyt2	0.662536	6.55586e-29
ENSDARG00000052705	pkp1b	1.11215	6.86309e-29
ENSDARG00000005574	vsx2	1.35493	7.08438e-29
ENSDARG00000070272	casp10	3.42326	7.10245e-29
ENSDARG00000102734	wdr48a	1.14799	7.95308e-29
ENSDARG00000104103	rps6kc1	0.715614	8.6252e-29
ENSDARG00000102138	foxa1	1.13732	9.70804e-29
ENSDARG00000076895	flrt3	0.63665	9.99135e-29
ENSDARG00000074143	myo10l3	1.07697	1.08538e-28
ENSDARG00000061174	znf740b	1.42186	1.09911e-28
ENSDARG00000039522	tubb2	-0.698152	1.10111e-28
ENSDARG00000045639	elavl4	-0.649351	1.10821e-28
ENSDARG00000074262	nck1a	1.00718	1.15855e-28
ENSDARG00000079369	si:ch211-212g7.6	0.844288	1.19412e-28
ENSDARG00000105408	BX248082.1	1.11631	1.36459e-28
ENSDARG00000014954	snx33	-1.05807	1.41121e-28
ENSDARG00000090654	gak	0.595589	1.54737e-28
ENSDARG00000038909	msl2a	-0.761988	1.57057e-28
ENSDARG00000053479	gdf6a	1.47251	1.57265e-28
ENSDARG00000011743	pigo	0.846214	1.64663e-28
ENSDARG00000099814	FBXO46	0.727389	1.81107e-28
ENSDARG00000020893	slc25a55a	-1.03649	1.86158e-28
ENSDARG00000103057	zfhx3	-0.763122	2.29823e-28
ENSDARG00000088318	ubap2a	-0.616799	2.38036e-28
ENSDARG00000068910	nos1	-1.06812	2.63239e-28
ENSDARG00000074506	tmem94	0.924174	2.99202e-28
ENSDARG00000103840	lrrc8db	1.04463	3.14966e-28
ENSDARG00000101903	zfyve9a	0.757223	3.42542e-28
ENSDARG00000060678	ndst2b	-1.11929	3.95331e-28
ENSDARG00000056530	cpamd8	-0.925826	4.59935e-28
ENSDARG00000090963	atp6ap1lb	1.0614	4.61262e-28
ENSDARG00000038524	pik3r1	-0.859728	4.91502e-28
ENSDARG00000094295	CR855337.1	1.2086	4.91663e-28
ENSDARG00000088549	si:ch1073-390k14.1	1.80952	5.01739e-28
ENSDARG00000056019	ttbk1a	0.791238	5.08958e-28
ENSDARG00000055763	tmem115	0.830802	5.79986e-28
ENSDARG00000092394	dcun1d4	1.54737	5.79986e-28
ENSDARG00000019420	etnk1	0.607658	5.85882e-28
ENSDARG00000033516	efr3ba	1.17573	5.92726e-28
ENSDARG00000007891	meox1	1.18508	6.58714e-28
ENSDARG00000004692	nabp1a	1.12962	6.74215e-28
ENSDARG00000010408	igsf9b	-0.725157	6.87629e-28
ENSDARG00000014005	lrrc45	-1.35156	7.47597e-28
ENSDARG00000041140	ddb2	1.25986	8.72556e-28
ENSDARG00000027807	frk	0.781972	8.80045e-28
ENSDARG00000112037	usp54a	1.29556	9.44707e-28
ENSDARG00000101816	col5a3b	-1.02306	9.92127e-28
ENSDARG00000013117	hiat1a	0.760145	1.17953e-27
ENSDARG00000086808	ddhd1a	0.966697	1.24594e-27
ENSDARG00000053248	inab	-0.655728	1.326e-27
ENSDARG00000008377	epn2	0.607192	1.35607e-27
ENSDARG00000052157	il12rb2	3.18529	1.4013e-27
ENSDARG00000067607	srebf1	1.18275	1.43553e-27
ENSDARG00000016364	gna15.1	0.931753	1.43741e-27
ENSDARG00000087863	cd44a	2.70772	1.53216e-27
ENSDARG00000079266	foxe1	3.17998	1.78735e-27
ENSDARG00000091209	ucp3	2.44233	1.85846e-27
ENSDARG00000057218	tbc1d15	1.29816	2.08272e-27
ENSDARG00000027183	namptb	0.862679	2.13564e-27
ENSDARG00000088708	ngfra	-0.701595	2.14444e-27
ENSDARG00000068582	rnf44	-0.877104	2.40108e-27
ENSDARG00000018688	elk3	1.65717	2.4958e-27
ENSDARG00000017446	camk1db	1.07713	2.5928e-27
ENSDARG00000104919	si:ch211-153b23.3	4.85711	2.64722e-27
ENSDARG00000074750	qser1	-0.786723	2.6537e-27
ENSDARG00000010411	epn1	0.777218	2.65624e-27
ENSDARG00000089805	pcdh18a	0.690027	2.6889e-27
ENSDARG00000035360	mink1	0.620337	3.34631e-27
ENSDARG00000054271	cdkn1bb	-0.716067	3.43184e-27
ENSDARG00000043006	gnav1	1.70012	3.52217e-27
ENSDARG00000039661	slc36a4	0.789673	4.2358e-27
ENSDARG00000088514	and1	-0.807838	4.81011e-27
ENSDARG00000054058	h1fx	1.31382	5.10345e-27
ENSDARG00000055570	gpr61	-1.43813	5.23038e-27
ENSDARG00000015709	hsd17b12a	1.07212	5.83714e-27
ENSDARG00000012297	cnga3b	1.64206	5.88885e-27
ENSDARG00000010946	cbsb	0.616912	5.94008e-27
ENSDARG00000009693	llgl1	0.84889	6.22873e-27
ENSDARG00000035389	fcho2	1.04744	6.33599e-27
ENSDARG00000100862	gprc5c	1.03107	7.40621e-27
ENSDARG00000071555	zgc:153675	-1.03341	7.70638e-27
ENSDARG00000014218	mecp2	1.07201	7.98399e-27
ENSDARG00000069755	mtmr11	0.97339	8.4105e-27
ENSDARG00000079847	zgc:194578	0.719913	9.01221e-27
ENSDARG00000079500	kif3cb	-0.761047	9.49481e-27
ENSDARG00000101118	CABZ01066813.1	0.681177	9.69415e-27
ENSDARG00000017562	banp	1.118	1.13685e-26
ENSDARG00000101135	si:dkey-85k7.7	1.73416	1.13916e-26
ENSDARG00000115456	zgc:173575	-1.13471	1.18629e-26
ENSDARG00000069196	ebf1b	-2.11523	1.3051e-26
ENSDARG00000062573	znrf3	-1.23761	1.40521e-26
ENSDARG00000062579	kremen1	-1.14206	1.47871e-26
ENSDARG00000070769	foxg1a	0.819283	1.54218e-26
ENSDARG00000089947	BX005085.1	-1.58471	1.61769e-26
ENSDARG00000042642	wtap	0.597365	1.63163e-26
ENSDARG00000012135	fbxl2	0.854376	1.73371e-26
ENSDARG00000086927	pik3c2b	-0.625831	1.80023e-26
ENSDARG00000029936	grtp1a	0.725074	1.82035e-26
ENSDARG00000070230	aldh1l2	0.93148	1.86179e-26
ENSDARG00000074023	rbms1a	0.733484	2.15082e-26
ENSDARG00000014259	eya1	-0.62055	2.16661e-26
ENSDARG00000011445	elmsan1a	-1.2493	2.3079e-26
ENSDARG00000020136	ptges	1.25582	2.39885e-26
ENSDARG00000018569	tnfrsf1a	1.15087	2.57407e-26
ENSDARG00000099749	ube2d2l	0.947149	2.97682e-26
ENSDARG00000096359	eppk1	-0.77214	3.14035e-26
ENSDARG00000045164	nptx2b	2.42023	3.3986e-26
ENSDARG00000014966	ccdc82	0.884479	3.44306e-26
ENSDARG00000030981	tmem127	0.650143	3.53721e-26
ENSDARG00000014592	dennd1a	0.773938	3.69305e-26
ENSDARG00000040214	scrt1b	1.16956	3.72379e-26
ENSDARG00000059363	tgfbr2a	1.64606	3.73254e-26
ENSDARG00000002552	mapkapk2a	0.687011	3.82627e-26
ENSDARG00000024204	mcm3	-0.737474	4.12456e-26
ENSDARG00000006003	mycla	-1.3864	4.23261e-26
ENSDARG00000024092	lmbr1	0.875173	4.31019e-26
ENSDARG00000099555	foxo1a	0.87294	4.36561e-26
ENSDARG00000070822	cnp	-0.647636	4.55583e-26
ENSDARG00000003699	atp7a	0.696736	5.41122e-26
ENSDARG00000103476	trpm1b	1.03698	5.48549e-26
ENSDARG00000102418	enc2	0.852648	6.3665e-26
ENSDARG00000042894	tyms	-0.955421	6.54813e-26
ENSDARG00000021033	herpud2	0.669204	6.92155e-26
ENSDARG00000015290	sacm1la	0.70048	6.96824e-26
ENSDARG00000102299	cxcl8b.1	3.80352	7.07626e-26
ENSDARG00000099774	cyb5b	0.976178	7.77538e-26
ENSDARG00000002377	mief2	1.15066	1.05238e-25
ENSDARG00000062177	dcbld2	0.812216	1.06905e-25
ENSDARG00000099744	gap43	-0.705214	1.09524e-25
ENSDARG00000051888	ist1	0.689557	1.09793e-25
ENSDARG00000062727	cep290	-0.67195	1.11992e-25
ENSDARG00000090326	MAPK8IP1	0.925246	1.13525e-25
ENSDARG00000004017	spag1a	0.734865	1.15642e-25
ENSDARG00000004023	isl1	0.808516	1.19258e-25
ENSDARG00000087417	zdhhc5b	0.851356	1.22569e-25
ENSDARG00000113250	zgc:77058	-0.732548	1.22569e-25
ENSDARG00000036345	cmtr2	2.2457	1.40057e-25
ENSDARG00000055493	hic1	0.945304	1.49047e-25
ENSDARG00000063352	inpp4aa	0.6976	1.50615e-25
ENSDARG00000016483	baiap2l2a	1.57414	1.56044e-25
ENSDARG00000024598	homezb	-0.693633	1.71016e-25
ENSDARG00000031426	csrnp1a	1.1414	1.78119e-25
ENSDARG00000103739	bahcc1a	-0.89502	1.78119e-25
ENSDARG00000061590	cachd1	-0.595155	1.79008e-25
ENSDARG00000016623	si:ch211-195b13.1	-1.03689	1.80826e-25
ENSDARG00000098405	map3k1	-1.01561	1.97679e-25
ENSDARG00000089060	kcnj1a.5	2.61232	2.02132e-25
ENSDARG00000013784	zgc:77158	0.998727	2.16191e-25
ENSDARG00000036424	pcdh20	1.18382	2.24773e-25
ENSDARG00000103277	cyp24a1	2.41175	2.55575e-25
ENSDARG00000059064	rassf3	0.761316	2.69866e-25
ENSDARG00000100317	ahsa1b	0.894227	2.74407e-25
ENSDARG00000077982	elf3	-1.63687	3.06796e-25
ENSDARG00000053453	mpp2a	1.33953	3.43113e-25
ENSDARG00000071868	znf711	1.01841	3.56459e-25
ENSDARG00000096989	fam110c	1.81237	3.59494e-25
ENSDARG00000012968	rhoub	0.717904	4.59103e-25
ENSDARG00000018968	acvr1ba	0.595472	4.66472e-25
ENSDARG00000005549	znf710b	0.91985	5.0787e-25
ENSDARG00000012824	itga3b	-0.841463	5.71864e-25
ENSDARG00000086789	bahd1	0.685819	5.97666e-25
ENSDARG00000076807	zgc:174268	-1.17813	5.99232e-25
ENSDARG00000045519	sfmbt2	1.31781	6.43012e-25
ENSDARG00000098868	XPO5	1.22436	7.01911e-25
ENSDARG00000019835	nkx2.1	1.89782	7.14375e-25
ENSDARG00000095451	si:ch211-196l7.4	-0.774988	7.38533e-25
ENSDARG00000061398	epb41l4b	1.0266	7.72013e-25
ENSDARG00000056873	and3	-0.739152	7.89605e-25
ENSDARG00000061651	marveld2b	1.42463	8.55026e-25
ENSDARG00000062304	pdpk1a	1.18487	8.7752e-25
ENSDARG00000087074	znf574	0.828744	9.97418e-25
ENSDARG00000059279	tfap2a	0.613448	1.10491e-24
ENSDARG00000023900	casd1	0.760917	1.11893e-24
ENSDARG00000009823	pou3f1	0.810927	1.18924e-24
ENSDARG00000045747	cped1	0.97068	1.32092e-24
ENSDARG00000096887	CR381618.1	-0.947057	1.34464e-24
ENSDARG00000019103	kdm4ab	0.748854	1.35947e-24
ENSDARG00000075564	fam13a	-0.692541	1.37064e-24
ENSDARG00000078166	si:dkey-78p8.1	1.79094	1.37064e-24
ENSDARG00000100962	ttc39b	0.986785	1.41064e-24
ENSDARG00000060646	senp5	1.21184	1.5048e-24
ENSDARG00000015567	zic1	0.685331	1.51534e-24
ENSDARG00000077084	col28a1a	-0.993303	1.75559e-24
ENSDARG00000052061	col4a6	-0.625723	1.95121e-24
ENSDARG00000012407	mgat1a	0.807609	2.1261e-24
ENSDARG00000054778	pogza	-0.942505	2.16513e-24
ENSDARG00000027046	scyl3	0.76366	2.44019e-24
ENSDARG00000069027	admb	2.22813	2.67823e-24
ENSDARG00000042732	tmem189	0.738236	2.72237e-24
ENSDARG00000038025	cbx7a	2.42836	2.73645e-24
ENSDARG00000042291	dlx6a	1.91637	2.79416e-24
ENSDARG00000059365	nipal4	1.49172	2.85301e-24
ENSDARG00000077812	slc5a3b	-1.09016	2.86666e-24
ENSDARG00000101597	si:dkeyp-57d7.4	-1.49181	2.88768e-24
ENSDARG00000103145	cdk2ap2	0.72992	2.98819e-24
ENSDARG00000005049	rab20	1.11051	3.02212e-24
ENSDARG00000077162	nwd2	-0.660788	3.0712e-24
ENSDARG00000004576	plk4	-0.910896	3.21246e-24
ENSDARG00000032261	rngtt	-0.70787	3.33197e-24
ENSDARG00000059794	kdm6al	1.01773	3.50354e-24
ENSDARG00000103725	znf341	-1.21462	3.73628e-24
ENSDARG00000056938	kera	-0.833615	3.81278e-24
ENSDARG00000039266	rbm25a	-1.27717	4.20235e-24
ENSDARG00000076321	col28a2a	-0.903198	4.34082e-24
ENSDARG00000068288	lamc2	3.20671	4.43342e-24
ENSDARG00000056783	raraa	-0.818472	4.44792e-24
ENSDARG00000086778	pdgfba	1.78742	4.45894e-24
ENSDARG00000098591	tubb2b	-0.608181	4.54795e-24
ENSDARG00000059900	tbc1d9	0.800619	5.09194e-24
ENSDARG00000060207	traf7	1.0262	5.14421e-24
ENSDARG00000060366	slc12a9	0.983749	5.57163e-24
ENSDARG00000017240	traf5	2.98432	5.80448e-24
ENSDARG00000063475	abcg1	1.4805	6.23288e-24
ENSDARG00000102795	CU681842.1	-0.745099	6.24206e-24
ENSDARG00000069589	tmem222a	0.995752	7.06232e-24
ENSDARG00000045342	si:ch211-140b10.6	2.11719	7.15647e-24
ENSDARG00000045695	myca	-0.650236	8.00433e-24
ENSDARG00000005220	pdcd6	0.900132	8.3311e-24
ENSDARG00000097244	zgc:174263	0.817158	8.6161e-24
ENSDARG00000058946	CU856539.2	0.721368	8.62144e-24
ENSDARG00000058679	zgc:114104	1.60649	9.06661e-24
ENSDARG00000054641	tent5ab	1.24804	9.92212e-24
ENSDARG00000077169	si:ch211-153b23.4	2.53495	9.97844e-24
ENSDARG00000008363	mcl1b	1.09779	9.98421e-24
ENSDARG00000036870	arih1l	1.03227	1.09536e-23
ENSDARG00000069074	cry3a	0.783905	1.11728e-23
ENSDARG00000036442	atp11c	1.03681	1.12715e-23
ENSDARG00000075269	si:dkey-20i10.7	1.763	1.20958e-23
ENSDARG00000077407	si:dkey-184p18.2	1.80754	1.21067e-23
ENSDARG00000062137	stag1b	0.609392	1.21456e-23
ENSDARG00000089787	crebzf	0.789232	1.23846e-23
ENSDARG00000061081	arpp21	0.927754	1.25416e-23
ENSDARG00000062226	ino80db	-0.674248	1.7012e-23
ENSDARG00000053878	inpp5l	0.950322	1.71107e-23
ENSDARG00000077648	si:ch211-42i9.8	0.970509	1.75524e-23
ENSDARG00000070463	e2f3	-1.05255	1.77689e-23
ENSDARG00000006782	rb1	0.634913	1.79377e-23
ENSDARG00000053026	kif19	1.04653	2.07881e-23
ENSDARG00000104436	zgc:153426	-0.659556	2.23754e-23
ENSDARG00000053447	ppp4r2b	0.849824	2.24066e-23
ENSDARG00000077265	wdr89	1.61093	2.29011e-23
ENSDARG00000101438	lonp2	-0.748214	2.53554e-23
ENSDARG00000058543	lama5	-0.845874	2.84808e-23
ENSDARG00000060893	col8a2	-0.68638	3.05085e-23
ENSDARG00000105644	zgc:172079	1.36118	3.107e-23
ENSDARG00000045506	gramd4b	0.806047	3.11194e-23
ENSDARG00000101980	bmper	0.951565	3.3099e-23
ENSDARG00000098164	aipl2	1.38683	3.35087e-23
ENSDARG00000022569	nkx6.1	1.31184	3.64073e-23
ENSDARG00000056525	bcar1	0.826233	3.76028e-23
ENSDARG00000061481	wu:fj05g07	1.46239	3.8179e-23
ENSDARG00000036911	scamp1	0.632626	3.83875e-23
ENSDARG00000013125	dlx1a	1.20071	3.9489e-23
ENSDARG00000078072	si:ch211-232i5.1	1.36056	4.14555e-23
ENSDARG00000002445	prdm1a	1.05989	4.84934e-23
ENSDARG00000102059	RGS13	2.22762	5.14988e-23
ENSDARG00000040644	pxylp1	0.768674	5.19288e-23
ENSDARG00000105643	adgrg1	-1.84208	5.50905e-23
ENSDARG00000053876	klhl26	-0.783652	5.83715e-23
ENSDARG00000097610	BX005183.3	0.769831	5.95656e-23
ENSDARG00000090346	zmp:0000000991	-1.62535	6.28975e-23
ENSDARG00000061143	tapt1b	1.02622	6.32036e-23
ENSDARG00000117675	CABZ01016692.1	-0.955806	6.62528e-23
ENSDARG00000069135	ppp1r15a	-0.670014	6.73001e-23
ENSDARG00000103868	e2f1	-1.15726	6.97735e-23
ENSDARG00000099445	cc2d1b	1.33782	7.93638e-23
ENSDARG00000019160	sh3bp5la	1.18252	8.14331e-23
ENSDARG00000033845	igsf9ba	-0.742132	8.35478e-23
ENSDARG00000029291	ipmkb	1.16797	8.72008e-23
ENSDARG00000070399	alg2	1.04896	9.04711e-23
ENSDARG00000058649	trim46b	0.88466	9.10077e-23
ENSDARG00000022187	usp6nl	1.16076	9.40512e-23
ENSDARG00000014302	brinp2	-0.911117	9.41286e-23
ENSDARG00000031126	notum1a	0.956124	9.83758e-23
ENSDARG00000078118	sinhcafl	-0.807754	1.11202e-22
ENSDARG00000102787	fam193a	0.780285	1.15872e-22
ENSDARG00000105740	CU640433.1	1.07367	1.1675e-22
ENSDARG00000021443	zfp36l1b	0.608561	1.22648e-22
ENSDARG00000009745	fbxw2	0.891598	1.25265e-22
ENSDARG00000094003	serp2	-1.50177	1.28998e-22
ENSDARG00000104541	msh6	-0.804134	1.47378e-22
ENSDARG00000070187	dyrk1b	-1.01931	1.48225e-22
ENSDARG00000032651	ppp1r10	-0.687054	1.54968e-22
ENSDARG00000010816	slc7a14a	0.724642	1.63882e-22
ENSDARG00000105744	ptprr	1.02552	1.67354e-22
ENSDARG00000028786	chst12a	1.631	1.7606e-22
ENSDARG00000079723	si:dkey-46g23.1	0.799078	1.76693e-22
ENSDARG00000036164	cars	0.635381	1.82241e-22
ENSDARG00000055678	akap12b	0.992382	1.90107e-22
ENSDARG00000079891	dnajc6	0.912293	2.01768e-22
ENSDARG00000101317	grinaa	0.699972	2.76079e-22
ENSDARG00000039486	bag3	0.905282	2.79515e-22
ENSDARG00000036168	nfatc1	1.02586	3.13847e-22
ENSDARG00000013343	kif26ba	-0.894999	3.24661e-22
ENSDARG00000102902	strn4	0.690237	3.59591e-22
ENSDARG00000013236	dhcr24	1.11159	3.73839e-22
ENSDARG00000004270	atl3	0.960616	3.78347e-22
ENSDARG00000117076	BX005085.7	-1.21627	3.79675e-22
ENSDARG00000103396	znf804b	-1.54606	3.84048e-22
ENSDARG00000017230	fbxw11b	0.72491	3.92226e-22
ENSDARG00000090635	kcnj1a.4	2.39708	3.97792e-22
ENSDARG00000097533	BX571880.1	1.53028	3.99913e-22
ENSDARG00000031269	rnf123	-0.881603	4.25083e-22
ENSDARG00000109488	tspan36	1.08772	4.43853e-22
ENSDARG00000058719	si:dkey-119f1.1	1.01578	4.49834e-22
ENSDARG00000104806	fbxw11a	0.658165	4.74296e-22
ENSDARG00000015254	fzr1a	0.615782	5.28399e-22
ENSDARG00000063149	tmtc1	0.793233	5.31596e-22
ENSDARG00000115375	abcc4	1.29457	5.38659e-22
ENSDARG00000012204	CDK18	-1.10327	5.40451e-22
ENSDARG00000079401	si:dkey-197c15.6	1.0563	5.5036e-22
ENSDARG00000076542	pogzb	1.24814	5.72041e-22
ENSDARG00000087835	si:ch211-113p18.3	1.58257	6.29042e-22
ENSDARG00000116300	zgc:165515	-1.28191	6.89046e-22
ENSDARG00000012667	tfap2b	0.674902	7.13467e-22
ENSDARG00000013777	ppp1r13l	-0.647267	7.69352e-22
ENSDARG00000044301	atf1	0.896013	7.80354e-22
ENSDARG00000107912	FIG4	-1.11911	7.83571e-22
ENSDARG00000087517	btbd3b	0.824866	8.351e-22
ENSDARG00000095022	thsd7ba	-1.02522	8.51283e-22
ENSDARG00000068562	rbm33a	0.667282	8.99397e-22
ENSDARG00000101164	nansb	-1.81614	9.61381e-22
ENSDARG00000006079	gpr37l1a	0.959641	9.76333e-22
ENSDARG00000099312	jpt1b	-0.62498	9.90776e-22
ENSDARG00000076425	lrrc29	1.20864	1.00541e-21
ENSDARG00000101910	pcdh20	1.72978	1.01208e-21
ENSDARG00000003210	ano2a	1.22351	1.08553e-21
ENSDARG00000044357	tbc1d23	0.610531	1.08697e-21
ENSDARG00000111506	BX470259.1	-1.10006	1.16802e-21
ENSDARG00000076623	col14a1b	-0.911037	1.1963e-21
ENSDARG00000057238	si:dkey-30k6.5	1.61495	1.24346e-21
ENSDARG00000102798	mcm2	-0.743184	1.24573e-21
ENSDARG00000028793	nlk2	-0.601402	1.50789e-21
ENSDARG00000041870	ift172	-0.873786	1.50789e-21
ENSDARG00000109830	SFMBT1	0.895966	1.50789e-21
ENSDARG00000008490	ltv1	0.744285	1.51717e-21
ENSDARG00000014386	galnt6	0.8256	1.54974e-21
ENSDARG00000094214	si:dkeyp-117b8.4	-0.86929	1.56196e-21
ENSDARG00000016811	ints3	0.685626	1.56793e-21
ENSDARG00000004187	zgc:122979	-1.29909	1.58835e-21
ENSDARG00000112522	CABZ01087629.1	0.903693	1.5907e-21
ENSDARG00000074447	dapk3	0.618982	1.60811e-21
ENSDARG00000073847	rbm15	1.3722	1.60875e-21
ENSDARG00000037358	polr3e	0.640819	1.76548e-21
ENSDARG00000095360	si:ch211-213b8.4	2.1873	1.89014e-21
ENSDARG00000074041	abca5	0.609199	2.21439e-21
ENSDARG00000035978	ube3c	0.821274	2.25163e-21
ENSDARG00000059404	rab43	1.08539	2.33399e-21
ENSDARG00000103846	hspa5	-0.590665	2.39284e-21
ENSDARG00000116136	arhgap42a	1.55315	2.40055e-21
ENSDARG00000061159	bicra	0.590867	2.49077e-21
ENSDARG00000060106	crb2a	0.993252	2.49637e-21
ENSDARG00000112072	5S_rRNA	1.79075	2.58154e-21
ENSDARG00000108649	GALNT3	1.70093	2.59849e-21
ENSDARG00000091418	snx17	0.708928	2.82236e-21
ENSDARG00000088484	kcnj1a.6	2.61796	2.87725e-21
ENSDARG00000087873	eevs	-1.57036	2.91807e-21
ENSDARG00000079296	gcga	1.62093	2.96399e-21
ENSDARG00000045910	tmem181	0.892691	3.01416e-21
ENSDARG00000004132	usp19	0.779896	3.01849e-21
ENSDARG00000059557	xylt2	1.57972	3.19083e-21
ENSDARG00000040133	ackr4b	1.47176	3.44328e-21
ENSDARG00000078076	nab2	1.37186	3.7486e-21
ENSDARG00000053800	si:ch211-276c2.4	1.40841	3.81635e-21
ENSDARG00000099164	nacc1a	-0.639367	4.14576e-21
ENSDARG00000036772	pygo2	0.727379	4.1496e-21
ENSDARG00000086283	cnsta	0.900064	4.19485e-21
ENSDARG00000055638	ankrd33aa	1.10411	4.33991e-21
ENSDARG00000071086	gpr155b	1.39867	4.33991e-21
ENSDARG00000075833	lyve1a	2.42019	4.33991e-21
ENSDARG00000100267	GRM7	-0.821215	4.34857e-21
ENSDARG00000036952	zgc:198371	0.99009	4.36377e-21
ENSDARG00000104222	inppl1a	-1.00815	4.67118e-21
ENSDARG00000039269	arg2	1.42286	4.92124e-21
ENSDARG00000090581	wdr4	1.26539	5.19248e-21
ENSDARG00000041449	spred1	0.702731	5.34706e-21
ENSDARG00000045857	cebpz	0.600273	5.48138e-21
ENSDARG00000078310	cecr2	0.76779	5.91096e-21
ENSDARG00000013492	zbtb34	-1.22602	6.04963e-21
ENSDARG00000114082	pcf11	-1.16254	6.50136e-21
ENSDARG00000008757	entpd6	0.859995	6.92692e-21
ENSDARG00000020041	vps35l	-0.698506	8.10423e-21
ENSDARG00000100407	si:ch211-166e11.5	0.974711	8.23815e-21
ENSDARG00000004782	fgfr3	-0.628431	8.32373e-21
ENSDARG00000019498	cry5	1.9768	8.74165e-21
ENSDARG00000060390	stk26	1.00082	8.86376e-21
ENSDARG00000071325	cbarpb	1.0452	8.92445e-21
ENSDARG00000074892	pde6d	1.36419	9.02961e-21
ENSDARG00000079686	naa30	0.591029	9.83252e-21
ENSDARG00000100020	pim1	-0.749987	9.8681e-21
ENSDARG00000103415	ppp4r3b	0.590479	9.94884e-21
ENSDARG00000090797	fam222a	-0.839153	1.00797e-20
ENSDARG00000034541	tgfbr2b	0.617943	1.02699e-20
ENSDARG00000095322	fkbpl	2.12451	1.04075e-20
ENSDARG00000110922	CR847936.6	-0.924076	1.0698e-20
ENSDARG00000044541	ppp1r14ba	-0.898973	1.07592e-20
ENSDARG00000052575	arl13a	0.902738	1.14646e-20
ENSDARG00000009594	nr1d2b	-0.772471	1.14866e-20
ENSDARG00000076659	cdca7b	-0.879717	1.16086e-20
ENSDARG00000098344	rab18b	0.615953	1.19746e-20
ENSDARG00000059549	akap10	0.672105	1.34136e-20
ENSDARG00000018921	lratd1	0.766806	1.40066e-20
ENSDARG00000070441	zdhhc17	0.814616	1.52919e-20
ENSDARG00000041051	mid1ip1a	-0.782516	1.55865e-20
ENSDARG00000099411	zgc:158343	-1.29729	1.57257e-20
ENSDARG00000058835	si:ch73-212j7.3	0.739165	1.59526e-20
ENSDARG00000007901	crnkl1	0.663054	1.69629e-20
ENSDARG00000095241	mybl2a	-1.10967	1.7695e-20
ENSDARG00000077157	synpo2b	-1.48794	1.87572e-20
ENSDARG00000012820	nop56	-0.641153	1.97607e-20
ENSDARG00000101361	znf644a	0.846224	2.02144e-20
ENSDARG00000075007	chst2a	0.693452	2.12049e-20
ENSDARG00000018907	kat6a	-0.632672	2.18052e-20
ENSDARG00000062420	nfia	-0.742918	2.2652e-20
ENSDARG00000103935	rab27a	0.827344	2.32559e-20
ENSDARG00000090447	mtbp	1.90714	2.36693e-20
ENSDARG00000010294	fmodb	-0.887758	2.48339e-20
ENSDARG00000021287	rab7b	0.923383	2.68029e-20
ENSDARG00000052405	pak6b	2.37405	2.68029e-20
ENSDARG00000028475	lin9	1.2861	2.87627e-20
ENSDARG00000036541	rhbdf1a	0.630887	2.94805e-20
ENSDARG00000097137	CR753876.1	0.74884	3.08642e-20
ENSDARG00000079962	doc2d	-0.846914	3.15324e-20
ENSDARG00000109602	cdc6	-24.0049	3.39977e-20
ENSDARG00000040946	olig2	1.21403	3.44502e-20
ENSDARG00000021494	hnf4a	1.45589	3.60331e-20
ENSDARG00000079839	arrdc1b	1.1262	3.71404e-20
ENSDARG00000075347	chfr	0.837199	3.86289e-20
ENSDARG00000062934	gpr12	-0.754548	4.0068e-20
ENSDARG00000101009	cited4b	-0.911934	4.07446e-20
ENSDARG00000067829	ppargc1a	-0.941595	4.10127e-20
ENSDARG00000113744	etv5b	-1.04237	4.36424e-20
ENSDARG00000012729	hcls1	-0.888706	4.36545e-20
ENSDARG00000012671	inhbaa	1.38302	4.39304e-20
ENSDARG00000099137	BX663503.3	-0.711751	4.77366e-20
ENSDARG00000078383	mcrip1	1.05585	4.96985e-20
ENSDARG00000115382	meox1	1.61675	4.98478e-20
ENSDARG00000025332	rbm28	0.724902	5.12734e-20
ENSDARG00000099291	lsr	0.717221	5.12734e-20
ENSDARG00000002872	zgc:113210	1.63141	5.50297e-20
ENSDARG00000039901	sh3gl2b	0.802226	5.64136e-20
ENSDARG00000091917	CU571079.1	1.86579	5.69151e-20
ENSDARG00000041947	styk1b	-0.886441	6.01952e-20
ENSDARG00000061093	phldb1a	0.703402	6.08548e-20
ENSDARG00000037777	stk16	0.808558	6.24683e-20
ENSDARG00000062954	clk2a	-0.913781	6.28695e-20
ENSDARG00000055276	rel	-1.45212	6.35841e-20
ENSDARG00000018621	slc6a19a.1	1.50379	6.36062e-20
ENSDARG00000086393	dbx1a	1.21348	6.64348e-20
ENSDARG00000061691	qpctla	1.00535	6.99245e-20
ENSDARG00000009031	tnikb	0.601558	7.05336e-20
ENSDARG00000019300	ints7	-0.951167	7.05336e-20
ENSDARG00000091962	RUNDC1	0.98694	7.15535e-20
ENSDARG00000069737	pou4f2	0.923014	7.4123e-20
ENSDARG00000001930	klhl15	2.31101	7.68447e-20
ENSDARG00000053586	creb1a	0.795228	7.89541e-20
ENSDARG00000013150	dhx16	0.619547	8.1264e-20
ENSDARG00000076862	gask1a	-0.974339	8.19093e-20
ENSDARG00000037960	lrrc17	-0.702618	8.68266e-20
ENSDARG00000015495	klf3	-1.28581	9.01483e-20
ENSDARG00000002720	utp15	0.814972	9.27034e-20
ENSDARG00000035889	zbtb8b	0.810143	9.61195e-20
ENSDARG00000018069	rdh12	0.834484	9.61645e-20
ENSDARG00000092134	rad54b	1.5119	1.03309e-19
ENSDARG00000109336	hmgcra	1.05347	1.0463e-19
ENSDARG00000063701	rreb1a	-0.811438	1.08195e-19
ENSDARG00000028086	zbtb2b	-0.592797	1.08204e-19
ENSDARG00000068157	ehmt1a	-0.96727	1.11316e-19
ENSDARG00000010132	dacha	-0.650199	1.12093e-19
ENSDARG00000073820	zgc:174917	3.88874	1.12106e-19
ENSDARG00000020913	ddx56	0.751004	1.12462e-19
ENSDARG00000077201	myo7bb	1.17736	1.1435e-19
ENSDARG00000099624	chmp1b	0.633089	1.22948e-19
ENSDARG00000041382	si:dkey-283b15.2	0.817265	1.30232e-19
ENSDARG00000063307	sgsm2	1.02685	1.30232e-19
ENSDARG00000088137	adgrg2a	1.16105	1.31276e-19
ENSDARG00000098874	exoc6b	-0.883813	1.34181e-19
ENSDARG00000019746	rfng	-0.843585	1.48193e-19
ENSDARG00000069335	bcl6b	0.960488	1.48621e-19
ENSDARG00000070423	zgc:153157	1.70085	1.54503e-19
ENSDARG00000020326	tyk2	0.95661	1.69336e-19
ENSDARG00000074588	METTL18	1.77812	1.72078e-19
ENSDARG00000090804	gpr155a	0.849288	1.76456e-19
ENSDARG00000104708	ddx24	0.644464	1.81233e-19
ENSDARG00000041294	noxo1a	-2.45122	1.82745e-19
ENSDARG00000110545	CABZ01113373.1	-0.776265	1.83144e-19
ENSDARG00000062390	cdc42ep5	0.822249	1.89949e-19
ENSDARG00000096602	si:ch1073-357b18.4	-0.942767	1.9525e-19
ENSDARG00000096834	si:ch211-155k24.9	2.49702	1.9652e-19
ENSDARG00000073765	gna13a	0.837135	2.02506e-19
ENSDARG00000041237	med18	1.51285	2.12357e-19
ENSDARG00000038879	ift80	-1.1623	2.387e-19
ENSDARG00000097553	BX908750.1	0.975499	2.40005e-19
ENSDARG00000004712	tbr1b	0.885613	2.43624e-19
ENSDARG00000042717	adipor1b	-0.709926	2.52517e-19
ENSDARG00000068983	btbd9	0.972956	2.54284e-19
ENSDARG00000095908	sat1a.2	0.967363	2.63276e-19
ENSDARG00000007774	vash2	0.82151	2.82678e-19
ENSDARG00000006307	shisa4	0.812827	2.84143e-19
ENSDARG00000016464	cdc42bpab	0.865977	2.85351e-19
ENSDARG00000030630	mfsd2aa	1.25625	3.05311e-19
ENSDARG00000079059	retreg1	1.33741	3.10515e-19
ENSDARG00000018953	gclm	0.709718	3.22499e-19
ENSDARG00000062612	dhx37	0.709253	3.4203e-19
ENSDARG00000054003	rargb	-1.44652	4.13115e-19
ENSDARG00000019417	gadd45ga	0.902475	4.48123e-19
ENSDARG00000009401	vcanb	-0.642127	4.59111e-19
ENSDARG00000075327	dock10	0.818966	5.10104e-19
ENSDARG00000102353	ddx47	0.865586	5.10104e-19
ENSDARG00000069823	proca1	1.24832	5.19933e-19
ENSDARG00000096613	si:ch73-212j7.3	2.01866	5.19933e-19
ENSDARG00000071049	si:dkey-119m7.4	-1.28334	5.57337e-19
ENSDARG00000117240	CABZ01083943.1	0.959097	5.68266e-19
ENSDARG00000079150	si:ch211-276i12.9	1.09402	5.82716e-19
ENSDARG00000105206	hmgcrb	0.595769	6.19912e-19
ENSDARG00000067850	jund	-0.655534	6.77014e-19
ENSDARG00000021787	abcb5	-1.08938	6.78667e-19
ENSDARG00000041729	sntb1	-0.753912	6.9057e-19
ENSDARG00000100867	rictora	0.681526	7.29755e-19
ENSDARG00000015164	mknk2b	-0.653376	7.4994e-19
ENSDARG00000079024	rps6kl1	1.23183	7.4994e-19
ENSDARG00000098674	ppfia1	0.796012	7.59509e-19
ENSDARG00000062060	gmeb1	0.79444	8.16382e-19
ENSDARG00000101215	sgip1b	-1.15526	8.71739e-19
ENSDARG00000034801	mylka	-0.696752	8.7264e-19
ENSDARG00000061368	klf13	0.725357	8.77481e-19
ENSDARG00000030700	ctps1a	0.615737	9.17598e-19
ENSDARG00000058874	zgc:113227	1.4084	1.06106e-18
ENSDARG00000011493	dcun1d3	-0.748363	1.12653e-18
ENSDARG00000062788	irg1l	2.86552	1.20463e-18
ENSDARG00000092584	si:ch1073-385f13.3	1.65441	1.2394e-18
ENSDARG00000042025	si:dkeyp-118h3.6	1.0198	1.23969e-18
ENSDARG00000114920	TTC28	-0.713357	1.24966e-18
ENSDARG00000058608	wsb2	1.01311	1.31562e-18
ENSDARG00000062750	si:ch73-74h11.1	-0.940308	1.35885e-18
ENSDARG00000035326	nccrp1	1.12283	1.49624e-18
ENSDARG00000057992	fstb	0.850995	1.50241e-18
ENSDARG00000063614	skor2	1.10855	1.50678e-18
ENSDARG00000053884	med13a	-0.638	1.51567e-18
ENSDARG00000025500	mtx1a	1.09185	1.55772e-18
ENSDARG00000018121	cenpj	-2.86956	1.56732e-18
ENSDARG00000092846	zgc:162611	-1.70428	1.57474e-18
ENSDARG00000025670	fstl3	1.14065	1.5893e-18
ENSDARG00000079455	nlgn4xa	-0.836117	1.6766e-18
ENSDARG00000103025	hmgcs1	0.974727	1.67937e-18
ENSDARG00000062430	gpd2	0.787628	1.71768e-18
ENSDARG00000038666	igfbp1b	1.2376	1.74546e-18
ENSDARG00000087657	ccdc57	0.86342	1.85337e-18
ENSDARG00000112030	ppp3cca	1.87757	1.88821e-18
ENSDARG00000093370	lrrc66	1.09036	1.92079e-18
ENSDARG00000094760	si:dkey-125i10.3	-1.85306	2.0062e-18
ENSDARG00000012903	slc34a2a	1.56469	2.03035e-18
ENSDARG00000099148	bzw1b	0.829194	2.04911e-18
ENSDARG00000086874	si:ch211-232i5.3	1.39094	2.05578e-18
ENSDARG00000089795	sertad4	-0.610478	2.12659e-18
ENSDARG00000062521	atp9b	0.906366	2.12874e-18
ENSDARG00000005673	f3b	-1.26681	2.16504e-18
ENSDARG00000088560	tmem104	1.25936	2.51663e-18
ENSDARG00000077639	intu	0.986988	2.54082e-18
ENSDARG00000003963	traf4a	0.590639	2.79666e-18
ENSDARG00000054829	pik3c3	0.630565	2.83785e-18
ENSDARG00000024940	rnf144b	0.8904	2.85433e-18
ENSDARG00000103435	sorbs1	0.938076	2.86459e-18
ENSDARG00000017532	kif25	1.31222	2.94292e-18
ENSDARG00000103123	CR854980.1	0.947789	3.02508e-18
ENSDARG00000098237	fbn2b	-0.660472	3.0615e-18
ENSDARG00000105285	FAT4	-0.679439	3.07628e-18
ENSDARG00000035422	ccn1l1	3.04485	3.07836e-18
ENSDARG00000038867	shhb	1.47217	3.40139e-18
ENSDARG00000099803	pik3c2g	-1.25184	3.40139e-18
ENSDARG00000055876	msmo1	1.37652	3.4373e-18
ENSDARG00000075916	zgc:66472	-1.16937	3.53757e-18
ENSDARG00000035471	si:dkey-220k22.1	-0.725531	3.57482e-18
ENSDARG00000051785	dhx33	1.37728	3.62966e-18
ENSDARG00000011958	ctnnbl1	-0.598444	3.87862e-18
ENSDARG00000043182	hhla2a.1	1.30596	4.46084e-18
ENSDARG00000036005	pitpnb	0.653951	5.02063e-18
ENSDARG00000016404	ptch1	-0.786883	5.10845e-18
ENSDARG00000116776	prpf3	1.181	5.15912e-18
ENSDARG00000068787	slc6a17	0.691782	5.28453e-18
ENSDARG00000087032	rbbp8l	-1.16916	5.28453e-18
ENSDARG00000017606	sys1	1.05319	5.30125e-18
ENSDARG00000079011	col17a1b	-0.772651	5.54277e-18
ENSDARG00000095034	zgc:162928	-0.997733	5.54578e-18
ENSDARG00000102146	si:ch211-69b7.6	-1.04015	5.84753e-18
ENSDARG00000051970	smu1b	1.014	6.01984e-18
ENSDARG00000040321	rx2	1.57358	6.45838e-18
ENSDARG00000099336	mvda	1.47929	6.57887e-18
ENSDARG00000103679	bmp16	0.762994	6.60861e-18
ENSDARG00000039304	six1a	0.980345	6.67829e-18
ENSDARG00000016750	abcc6a	1.52503	7.17687e-18
ENSDARG00000099491	tmem176l.1	1.08898	7.19861e-18
ENSDARG00000011407	col2a1b	-0.642816	7.46041e-18
ENSDARG00000020521	exoc6	0.843852	7.5427e-18
ENSDARG00000113899	zgc:77650	0.752423	7.75333e-18
ENSDARG00000027187	kat8	-1.67143	7.94391e-18
ENSDARG00000005414	grapa	1.78344	8.73566e-18
ENSDARG00000079244	pigw	1.93057	8.96366e-18
ENSDARG00000114237	bcl2l16	-0.980265	9.13829e-18
ENSDARG00000105046	ccnf	0.868501	9.98959e-18
ENSDARG00000058284	CT990561.1	-1.3443	1.0341e-17
ENSDARG00000056395	onecut3a	1.39123	1.06344e-17
ENSDARG00000094693	si:dkey-220k22.3	2.82913	1.10985e-17
ENSDARG00000035133	pho	0.982097	1.12665e-17
ENSDARG00000113277	prmt7	1.233	1.17228e-17
ENSDARG00000071496	zic6	1.52378	1.21227e-17
ENSDARG00000034146	ccnk	1.06056	1.22925e-17
ENSDARG00000078966	rbm15b	-0.756651	1.24655e-17
ENSDARG00000093745	htr1aa	1.2674	1.26054e-17
ENSDARG00000017522	ctdp1	-0.886467	1.30699e-17
ENSDARG00000015053	grip1	0.721135	1.32205e-17
ENSDARG00000011245	esrp1	-0.777153	1.35363e-17
ENSDARG00000044847	zgc:171599	1.13677	1.35633e-17
ENSDARG00000075323	srfbp1	0.898064	1.36064e-17
ENSDARG00000014103	dkk1a	2.00195	1.41511e-17
ENSDARG00000008434	bcl2l1	0.668977	1.43336e-17
ENSDARG00000102066	ntn4	1.8406	1.48735e-17
ENSDARG00000007344	tcap	2.28559	1.54839e-17
ENSDARG00000114892	ythdc1	0.942885	1.56523e-17
ENSDARG00000054087	irs1	-0.749684	1.68589e-17
ENSDARG00000040606	tfap2c	0.779902	1.71434e-17
ENSDARG00000018825	tmem248	0.94108	1.75798e-17
ENSDARG00000110821	kat8	1.33023	1.93186e-17
ENSDARG00000079760	zgc:112998	-1.13999	2.00261e-17
ENSDARG00000026723	syncripl	0.593559	2.01055e-17
ENSDARG00000037804	phlda3	1.05155	2.02889e-17
ENSDARG00000098907	abraxas2	1.06085	2.03876e-17
ENSDARG00000045074	arl4d	-0.709932	2.06504e-17
ENSDARG00000069946	itga6b	0.873908	2.11813e-17
ENSDARG00000069692	col7a1l	-0.959679	2.14903e-17
ENSDARG00000095136	si:ch211-130m23.2	1.80774	2.14903e-17
ENSDARG00000019311	fbxo30b	1.08779	2.23912e-17
ENSDARG00000015968	rabgef1l	1.03673	2.32167e-17
ENSDARG00000026247	insyn1	-0.836238	2.42416e-17
ENSDARG00000038655	ajap1	-0.892686	2.52308e-17
ENSDARG00000040455	unc50	0.936271	2.52308e-17
ENSDARG00000101967	sult4a1	0.637242	2.66906e-17
ENSDARG00000090524	f2rl2	2.07461	2.79499e-17
ENSDARG00000114070	edc4	0.987806	3.0301e-17
ENSDARG00000101892	ino80e	-0.871208	3.21076e-17
ENSDARG00000089075	si:ch73-173p19.1	0.592403	3.57913e-17
ENSDARG00000099221	ppp2r2bb	-0.681277	3.61113e-17
ENSDARG00000043066	nog2	0.712231	3.65891e-17
ENSDARG00000010727	ttyh2l	-0.746777	3.66632e-17
ENSDARG00000069169	cerk	0.732734	3.74546e-17
ENSDARG00000098903	tfe3a	1.48231	3.77238e-17
ENSDARG00000044280	opn1mw2	1.1411	3.81219e-17
ENSDARG00000011989	crx	0.80033	3.83369e-17
ENSDARG00000113833	CABZ01112461.1	-0.832464	3.85532e-17
ENSDARG00000036501	rab39bb	0.819148	3.97881e-17
ENSDARG00000054903	mta3	-0.695367	4.08031e-17
ENSDARG00000016718	mmp11b	-0.939085	4.17898e-17
ENSDARG00000057032	ppm1nb	-0.811984	4.36369e-17
ENSDARG00000110499	rbm15	1.88771	4.4959e-17
ENSDARG00000001621	nfyal	0.734168	4.7281e-17
ENSDARG00000017790	chrnb2	0.831931	4.94052e-17
ENSDARG00000102061	b3galt2	0.652997	5.1693e-17
ENSDARG00000007601	zmynd8	-0.905205	5.32187e-17
ENSDARG00000110489	zgc:91860	0.900749	5.32217e-17
ENSDARG00000025131	lbx2	1.05826	5.32444e-17
ENSDARG00000054963	alg1	1.35574	5.53567e-17
ENSDARG00000002006	rxrbb	0.931899	5.56019e-17
ENSDARG00000068182	crb3b	1.63351	5.67718e-17
ENSDARG00000075854	cx34.4	1.3297	5.70802e-17
ENSDARG00000045015	cyp27b1	-1.72527	5.80321e-17
ENSDARG00000010385	sept4a	-1.00649	7.10297e-17
ENSDARG00000010407	ppp4r4	1.10789	7.29579e-17
ENSDARG00000069866	sox1a	1.18443	7.40836e-17
ENSDARG00000068148	arrdc1a	0.727393	7.70732e-17
ENSDARG00000037935	aldh16a1	-0.69073	7.83576e-17
ENSDARG00000112721	dennd4a	0.888367	8.22735e-17
ENSDARG00000005023	fkbp9	-0.681991	8.66338e-17
ENSDARG00000068557	htr5ab	2.96628	8.66341e-17
ENSDARG00000104225	ndel1b	0.75903	8.74864e-17
ENSDARG00000103903	LO017650.1	-0.841803	9.44269e-17
ENSDARG00000032175	puf60a	0.62544	9.70549e-17
ENSDARG00000112581	TMEM87B	0.715923	9.91913e-17
ENSDARG00000075622	zgc:174938	-1.35578	1.00848e-16
ENSDARG00000044433	sned1	-1.34328	1.03846e-16
ENSDARG00000099483	vdra	1.52087	1.04309e-16
ENSDARG00000014775	zgc:113220	0.850244	1.05914e-16
ENSDARG00000076262	pou3f2b	0.780278	1.06067e-16
ENSDARG00000078109	usp12a	0.694087	1.07071e-16
ENSDARG00000017315	larp7	-0.811663	1.13154e-16
ENSDARG00000015552	phactr4a	0.952281	1.13447e-16
ENSDARG00000013615	pbx3b	-0.695343	1.15007e-16
ENSDARG00000036542	pknox1.2	0.748464	1.23048e-16
ENSDARG00000086391	cald1b	-0.714856	1.23638e-16
ENSDARG00000017007	nr4a2a	1.12877	1.24842e-16
ENSDARG00000052713	lrrtm1	0.688425	1.29224e-16
ENSDARG00000035532	zgc:110329	0.861867	1.36985e-16
ENSDARG00000062263	arhgap17b	-0.64989	1.38056e-16
ENSDARG00000112923	CABZ01088036.1	1.97887	1.39387e-16
ENSDARG00000040280	zgc:110182	-0.869132	1.41939e-16
ENSDARG00000069807	zdhhc18a	1.01148	1.45493e-16
ENSDARG00000077852	samd11	-0.739336	1.47643e-16
ENSDARG00000099149	hs3st3b1a	0.904711	1.58186e-16
ENSDARG00000054619	fras1	-0.733634	1.61493e-16
ENSDARG00000001910	rorab	0.669853	1.65254e-16
ENSDARG00000062139	eif2ak3	0.66637	1.66595e-16
ENSDARG00000099156	katnal1	0.710322	1.67754e-16
ENSDARG00000034956	myclb	-0.835333	1.68508e-16
ENSDARG00000025891	shox	0.763667	1.68745e-16
ENSDARG00000018891	rnaseh2a	-0.913258	1.72187e-16
ENSDARG00000079840	kcnma1a	-0.601809	1.75189e-16
ENSDARG00000035181	slc25a46	0.776041	1.77568e-16
ENSDARG00000101387	CAMK2N1	0.794144	1.80414e-16
ENSDARG00000009351	fgf6a	0.635013	1.85406e-16
ENSDARG00000077737	spsb3a	0.614683	1.85772e-16
ENSDARG00000095351	CU914776.1	0.821264	2.02737e-16
ENSDARG00000012341	capn9	-0.73981	2.02744e-16
ENSDARG00000114472	ctxn3	-0.997836	2.02756e-16
ENSDARG00000099973	mia2	0.61251	2.08099e-16
ENSDARG00000100401	CABZ01067175.1	2.89664	2.08099e-16
ENSDARG00000104082	trps1	-1.00643	2.10729e-16
ENSDARG00000059348	rxfp3.3b	-1.04804	2.11774e-16
ENSDARG00000101752	plekhg5b	0.887283	2.14168e-16
ENSDARG00000026165	col11a1a	-0.629073	2.1617e-16
ENSDARG00000018162	ctnnal1	0.795432	2.19905e-16
ENSDARG00000102706	BX511128.3	0.742859	2.29659e-16
ENSDARG00000110344	angptl7	1.2658	2.31163e-16
ENSDARG00000058699	tmeff2b	-0.826324	2.36445e-16
ENSDARG00000056490	zgc:110158	-0.684772	2.39613e-16
ENSDARG00000007485	epc2	-0.605001	2.51879e-16
ENSDARG00000044815	serinc4	0.954887	2.59495e-16
ENSDARG00000093453	ahdc1	-0.708713	2.65479e-16
ENSDARG00000101205	mbd1a	0.664934	2.65479e-16
ENSDARG00000045127	FAM53C	0.70198	2.72987e-16
ENSDARG00000103586	si:dkey-65j6.2	-0.736717	2.75337e-16
ENSDARG00000043658	cxadr	0.72624	2.86719e-16
ENSDARG00000062216	narfl	0.92334	2.88127e-16
ENSDARG00000077778	adamts9	1.03754	3.01589e-16
ENSDARG00000069093	col2a1a	-0.611699	3.01895e-16
ENSDARG00000058133	foxd2	0.856989	3.15048e-16
ENSDARG00000104716	zgc:91849	1.09227	3.19861e-16
ENSDARG00000074540	gpr63	-0.728452	3.21996e-16
ENSDARG00000101831	irx1a	0.695671	3.23847e-16
ENSDARG00000058206	si:ch211-153b23.5	1.27338	3.27779e-16
ENSDARG00000077396	tlcd2	0.70824	3.31785e-16
ENSDARG00000068856	f2rl1.1	2.18978	3.43675e-16
ENSDARG00000051931	edc3	0.852037	3.50468e-16
ENSDARG00000116863	CU984579.1	1.41852	3.54801e-16
ENSDARG00000036811	ifrd2	0.750444	3.54937e-16
ENSDARG00000009488	gipc2	0.594605	3.59842e-16
ENSDARG00000007886	slc35b2	0.753901	3.66516e-16
ENSDARG00000105522	si:ch211-196f2.3	1.16194	3.68385e-16
ENSDARG00000075467	shisa3	0.718628	3.94304e-16
ENSDARG00000058644	dnajb2	1.86748	4.1515e-16
ENSDARG00000032933	dtx2	0.607658	4.18958e-16
ENSDARG00000054456	clip3	0.720709	4.22757e-16
ENSDARG00000104315	fhl3b	1.22985	4.24514e-16
ENSDARG00000055172	si:ch211-256m1.8	-0.858528	4.27059e-16
ENSDARG00000061496	si:ch211-250e5.2	1.44125	4.38683e-16
ENSDARG00000070929	sox14	0.855511	4.40052e-16
ENSDARG00000086248	kcnj1a.3	2.41792	4.44492e-16
ENSDARG00000056638	pir	1.15409	5.09155e-16
ENSDARG00000074469	amigo3	0.840035	5.3203e-16
ENSDARG00000032708	arl4cb	-0.657947	5.5789e-16
ENSDARG00000055737	ube3a	0.595848	5.58329e-16
ENSDARG00000061203	trpc1	0.62597	5.64074e-16
ENSDARG00000114732	zgc:66427	1.07981	5.80572e-16
ENSDARG00000056886	tbccd1	1.72042	6.15287e-16
ENSDARG00000078674	hspb9	1.50832	6.22405e-16
ENSDARG00000024306	zbed4	-0.696746	6.25487e-16
ENSDARG00000077130	bcl10	0.801403	6.58421e-16
ENSDARG00000102899	cremb	3.17071	6.58633e-16
ENSDARG00000052118	adamtsl5	1.01125	6.59686e-16
ENSDARG00000017168	nr2f1b	0.713928	6.66343e-16
ENSDARG00000099849	ebf3a	-0.785515	6.95098e-16
ENSDARG00000079967	prkd3	-1.22786	7.1736e-16
ENSDARG00000011851	map2k5	-0.959286	7.19073e-16
ENSDARG00000070351	hoxc11a	1.35094	7.22588e-16
ENSDARG00000055607	cgna	0.683906	7.33324e-16
ENSDARG00000003127	zgc:123105	0.681488	7.44117e-16
ENSDARG00000057644	adam8b	1.71259	7.52148e-16
ENSDARG00000035570	zgc:101016	1.11211	7.6272e-16
ENSDARG00000074533	slc25a38b	1.02597	7.66872e-16
ENSDARG00000076435	abhd10a	1.05737	7.66872e-16
ENSDARG00000009839	fam117bb	-1.07669	7.79243e-16
ENSDARG00000078745	pnpla8	0.974959	7.94778e-16
ENSDARG00000003446	ippk	0.678284	8.27623e-16
ENSDARG00000059933	plpp3	0.623107	8.4298e-16
ENSDARG00000101102	tprn	-0.694232	8.78413e-16
ENSDARG00000045589	kcnj8	1.33316	8.98789e-16
ENSDARG00000020298	btg2	-0.846934	9.21659e-16
ENSDARG00000103457	spartb	0.954509	9.59169e-16
ENSDARG00000008413	atp11a	0.602232	9.63264e-16
ENSDARG00000020857	ccdc149b	1.22153	9.63958e-16
ENSDARG00000011298	atf7a	0.777365	9.64232e-16
ENSDARG00000045483	lrtm2a	0.773674	9.90751e-16
ENSDARG00000041359	zgc:161969	0.633799	1.03282e-15
ENSDARG00000051748	ccnd2a	0.680346	1.07847e-15
ENSDARG00000058221	ugcg	0.731176	1.09877e-15
ENSDARG00000076328	osbpl11	1.09495	1.13523e-15
ENSDARG00000078789	tmem184c	0.732236	1.15094e-15
ENSDARG00000078281	zgc:173575	-1.44109	1.1695e-15
ENSDARG00000060306	tfcp2	0.765431	1.17736e-15
ENSDARG00000068973	pdlim4	0.587769	1.18546e-15
ENSDARG00000044094	gfpt2	0.651652	1.22199e-15
ENSDARG00000061690	nxpe3	1.25093	1.23005e-15
ENSDARG00000020204	nf2a	-1.66291	1.23377e-15
ENSDARG00000053159	zgc:110626	0.884225	1.25972e-15
ENSDARG00000044484	cdc23	0.868072	1.27448e-15
ENSDARG00000109790	slc6a15	1.24657	1.28846e-15
ENSDARG00000009922	dmbx1a	0.744323	1.31104e-15
ENSDARG00000089766	nrg3b	-0.711592	1.32436e-15
ENSDARG00000102878	mapre3b	0.71593	1.34545e-15
ENSDARG00000017799	tgm1	1.0186	1.37008e-15
ENSDARG00000054978	kifc3	0.711935	1.38784e-15
ENSDARG00000010758	capn12	-0.716102	1.42022e-15
ENSDARG00000073757	pdzrn3a	-1.5246	1.4342e-15
ENSDARG00000090751	zc3h3	1.82375	1.51434e-15
ENSDARG00000014428	ppp2r5d	0.687285	1.52942e-15
ENSDARG00000073761	myo19	1.06287	1.53968e-15
ENSDARG00000008886	msx1b	1.06454	1.54429e-15
ENSDARG00000035858	cnn2	0.695269	1.54977e-15
ENSDARG00000058323	tmbim1a	0.814157	1.63645e-15
ENSDARG00000094280	usp21	1.6953	1.63645e-15
ENSDARG00000098583	wbp1	0.620019	1.67574e-15
ENSDARG00000110003	BX005085.4	-1.39251	1.69599e-15
ENSDARG00000023886	cacna2d4b	-0.710849	1.72748e-15
ENSDARG00000100108	cul3b	0.69187	1.75813e-15
ENSDARG00000086425	prpf3	0.988682	1.77414e-15
ENSDARG00000100359	AREL1	0.689872	1.79638e-15
ENSDARG00000059689	mblac2	1.75368	1.84165e-15
ENSDARG00000055294	atoh1a	2.24038	1.86822e-15
ENSDARG00000070864	bcl6aa	0.878447	1.94275e-15
ENSDARG00000077217	zgc:162184	1.95201	2.03773e-15
ENSDARG00000078210	tulp1b	0.697307	2.06045e-15
ENSDARG00000034210	si:dkey-240h12.4	0.686154	2.07721e-15
ENSDARG00000062621	satb1b	-1.08596	2.21943e-15
ENSDARG00000114529	CU457778.3	0.711793	2.25474e-15
ENSDARG00000029830	myf6	1.24146	2.26188e-15
ENSDARG00000077372	tfr1b	-0.730568	2.27986e-15
ENSDARG00000115825	tle3a	1.00575	2.27986e-15
ENSDARG00000098777	CU693379.1	0.675992	2.32463e-15
ENSDARG00000025319	fynb	0.701915	2.36238e-15
ENSDARG00000069440	dachd	-0.596658	2.60086e-15
ENSDARG00000104542	ppt2	1.20648	2.69058e-15
ENSDARG00000004372	fmnl3	0.704223	2.70912e-15
ENSDARG00000045660	hic1l	-0.66702	2.76939e-15
ENSDARG00000109022	WDR70	-0.664743	2.83064e-15
ENSDARG00000017665	snrkb	-0.658937	3.02519e-15
ENSDARG00000042014	cyp11c1	-1.42258	3.0399e-15
ENSDARG00000097082	im:7152348	1.44005	3.17734e-15
ENSDARG00000076119	emid1	-0.676619	3.2147e-15
ENSDARG00000090054	znf318	0.67561	3.31784e-15
ENSDARG00000052039	caspb	-0.818895	3.35648e-15
ENSDARG00000026862	aktip	0.905045	3.40196e-15
ENSDARG00000055395	foxq1b	-1.08448	3.48443e-15
ENSDARG00000105669	NFX1	0.77242	3.48529e-15
ENSDARG00000024874	dock4b	0.694141	3.50045e-15
ENSDARG00000115237	BX640588.1	-1.2314	3.50529e-15
ENSDARG00000086261	fhdc4	1.21401	3.89928e-15
ENSDARG00000044485	sall4	0.683453	3.89979e-15
ENSDARG00000019709	rhoua	0.672504	3.92869e-15
ENSDARG00000076174	trim2b	0.714027	4.16848e-15
ENSDARG00000076480	mcf2lb	0.849833	4.35502e-15
ENSDARG00000030376	grin2bb	0.659437	4.45987e-15
ENSDARG00000099427	nkx1.2lb	1.29558	4.47187e-15
ENSDARG00000024365	crlf1a	1.11061	4.48503e-15
ENSDARG00000021916	vax1	1.19838	4.86763e-15
ENSDARG00000031664	sox21a	-1.28542	5.04753e-15
ENSDARG00000040465	irf2	0.985575	5.11593e-15
ENSDARG00000074223	MDFIC	0.926264	5.3386e-15
ENSDARG00000003681	eif5	0.669879	5.70548e-15
ENSDARG00000076972	plvapa	1.31693	5.79592e-15
ENSDARG00000102626	frem2b	-0.633599	6.05139e-15
ENSDARG00000070536	creb5b	-1.00369	6.15527e-15
ENSDARG00000022000	traf3	-0.888941	6.28725e-15
ENSDARG00000103358	CU467856.1	0.693636	6.3114e-15
ENSDARG00000086815	MYADM	0.654418	6.66047e-15
ENSDARG00000042946	hook1	0.813784	7.15401e-15
ENSDARG00000003615	slc26a3.2	1.25375	8.01128e-15
ENSDARG00000057110	slc25a1a	0.780232	8.15962e-15
ENSDARG00000076644	kcnv2a	1.54537	8.1652e-15
ENSDARG00000099776	glula	0.591081	8.296e-15
ENSDARG00000008192	pank1a	0.867691	8.585e-15
ENSDARG00000057606	arl4ca	0.687816	8.60023e-15
ENSDARG00000034693	mysm1	0.835692	8.83818e-15
ENSDARG00000024416	twistnb	0.709619	9.12e-15
ENSDARG00000063068	syne1b	-0.734252	9.19676e-15
ENSDARG00000104874	fzd6	-0.586586	9.58595e-15
ENSDARG00000019601	col12a1b	-0.633565	9.88357e-15
ENSDARG00000024785	ctnna2	-0.626754	9.89299e-15
ENSDARG00000069018	cyp7a1	1.0759	1.01538e-14
ENSDARG00000006094	igf2r	0.741068	1.04488e-14
ENSDARG00000017058	large2	-0.643097	1.04688e-14
ENSDARG00000003941	rrs1	0.775343	1.19684e-14
ENSDARG00000056921	ankk1	0.913573	1.23115e-14
ENSDARG00000099812	si:dkey-31f5.11	0.75921	1.23508e-14
ENSDARG00000102279	zmiz1b	1.03961	1.2985e-14
ENSDARG00000035074	rtel1	-1.1499	1.29853e-14
ENSDARG00000102226	gpr19	0.782913	1.31978e-14
ENSDARG00000104563	kcnk9	-1.43213	1.33869e-14
ENSDARG00000077690	mb21d2	-0.647382	1.34232e-14
ENSDARG00000071007	pcgf5a	1.16819	1.43055e-14
ENSDARG00000079946	sqlea	1.27464	1.43428e-14
ENSDARG00000031534	CU571315.1	1.55876	1.43545e-14
ENSDARG00000074866	ptpn5	0.780171	1.55789e-14
ENSDARG00000062618	kcnj12b	1.10527	1.61713e-14
ENSDARG00000100847	esrrb	-1.08242	1.61954e-14
ENSDARG00000013845	ttc14	0.705506	1.63872e-14
ENSDARG00000015293	fam110a	0.764537	1.63894e-14
ENSDARG00000037574	rps6kal	0.831624	1.71885e-14
ENSDARG00000041982	adamts6	-1.88532	1.82643e-14
ENSDARG00000036994	tbc1d16	1.22525	1.82893e-14
ENSDARG00000063631	VIT	-0.732082	1.87061e-14
ENSDARG00000087110	akna	-0.954033	1.88318e-14
ENSDARG00000060992	rpusd2	1.39487	1.92717e-14
ENSDARG00000112298	BX324194.1	1.85071	1.93051e-14
ENSDARG00000018321	lbx1a	1.30347	1.97805e-14
ENSDARG00000098666	si:dkey-93h22.8	0.610193	2.0419e-14
ENSDARG00000044167	padi2	-0.693569	2.0929e-14
ENSDARG00000040076	pycard	-0.679557	2.16953e-14
ENSDARG00000111359	CR352283.1	-1.15863	2.25454e-14
ENSDARG00000070470	sh3rf1	-0.622849	2.27687e-14
ENSDARG00000007630	mkrn2	0.609456	2.35597e-14
ENSDARG00000098408	stbd1	-1.02652	2.36015e-14
ENSDARG00000109798	tapt1b	1.12361	2.68091e-14
ENSDARG00000102591	btr30	0.803304	2.68562e-14
ENSDARG00000026875	tlcd3ba	0.587054	2.68962e-14
ENSDARG00000087641	cdh26.2	-1.27812	2.80885e-14
ENSDARG00000026224	fanci	1.13672	2.81155e-14
ENSDARG00000113319	nepro	1.80832	2.81198e-14
ENSDARG00000008740	esf1	0.728442	2.85425e-14
ENSDARG00000103359	slitrk5a	0.621235	2.85425e-14
ENSDARG00000078077	dph2	1.79831	2.91792e-14
ENSDARG00000035648	irx4a	1.2581	2.92962e-14
ENSDARG00000067848	nmrk2	0.840141	3.04999e-14
ENSDARG00000010023	CU856539.1	0.716572	3.14143e-14
ENSDARG00000076140	clcf1	1.73902	3.18936e-14
ENSDARG00000058379	otpb	0.683282	3.31889e-14
ENSDARG00000075952	mbd2	0.979041	3.3608e-14
ENSDARG00000068409	vgll4l	-1.08834	3.3685e-14
ENSDARG00000062297	soat1	1.14756	3.44558e-14
ENSDARG00000038243	e4f1	0.78248	3.50926e-14
ENSDARG00000033987	rsrc1	-0.779512	3.64936e-14
ENSDARG00000105452	plxna1a	-0.651895	3.68508e-14
ENSDARG00000032049	enah	-0.687137	3.72874e-14
ENSDARG00000070458	zgc:153292	1.68177	4.00374e-14
ENSDARG00000004643	cdhr1a	0.704138	4.13659e-14
ENSDARG00000111945	CABZ01069040.1	-0.816037	4.14476e-14
ENSDARG00000068912	zgc:153012	-0.59589	4.27539e-14
ENSDARG00000102997	rrn3	1.12944	4.53193e-14
ENSDARG00000032614	msi2b	0.629209	4.56782e-14
ENSDARG00000010773	pnpla6	0.680086	5.05081e-14
ENSDARG00000014498	ythdf2	0.755896	5.51233e-14
ENSDARG00000076789	cx32.2	2.4183	5.54773e-14
ENSDARG00000033327	unc5b	-0.856634	5.5749e-14
ENSDARG00000056029	cyp26c1	-0.894568	5.58207e-14
ENSDARG00000079850	dchs1b	-0.797893	5.65695e-14
ENSDARG00000058470	mapk13	0.949858	5.79628e-14
ENSDARG00000055854	nr4a3	1.25315	5.93413e-14
ENSDARG00000061960	ube3b	0.758734	6.1161e-14
ENSDARG00000002507	itga10	-0.796572	6.11947e-14
ENSDARG00000017119	vps37a	1.05678	6.18701e-14
ENSDARG00000089162	afap1l1a	1.20692	6.61213e-14
ENSDARG00000074060	map3k14a	0.603113	6.63996e-14
ENSDARG00000099099	CABZ01015815.1	0.884625	6.65068e-14
ENSDARG00000017367	rhbdf1b	1.1146	6.71719e-14
ENSDARG00000070625	enpp5	0.685788	6.90358e-14
ENSDARG00000054583	mfsd6b	0.998104	6.90526e-14
ENSDARG00000057060	tvp23b	0.80781	7.11649e-14
ENSDARG00000068705	tmem168a	0.766784	7.42993e-14
ENSDARG00000077151	cbln2b	0.73914	7.48362e-14
ENSDARG00000116271	BX470259.2	-0.812884	7.71397e-14
ENSDARG00000101458	r3hdm1	-0.622469	7.7505e-14
ENSDARG00000040137	jdp2a	0.697734	7.86593e-14
ENSDARG00000079530	si:dkey-17m8.1	-0.832407	8.69749e-14
ENSDARG00000009494	xrcc1	0.619075	8.73057e-14
ENSDARG00000044812	ttc17	0.77981	8.74303e-14
ENSDARG00000005057	dimt1l	0.909754	9.24851e-14
ENSDARG00000079671	plppr4a	0.729887	9.30452e-14
ENSDARG00000002285	mcoln1a	0.703818	9.48651e-14
ENSDARG00000058004	six2a	0.863097	9.66154e-14
ENSDARG00000103156	gpc6a	-0.676186	9.6664e-14
ENSDARG00000029546	grem1a	-2.43878	9.70394e-14
ENSDARG00000039997	ptp4a3a	0.696244	9.72452e-14
ENSDARG00000078775	RASA2	1.24079	9.78612e-14
ENSDARG00000117407	AL954191.1	1.59342	1.01854e-13
ENSDARG00000042410	rab40b	1.0942	1.05657e-13
ENSDARG00000068833	dclre1b	-0.602151	1.0567e-13
ENSDARG00000010563	spopla	0.782156	1.10931e-13
ENSDARG00000056594	irx1b	1.06511	1.11259e-13
ENSDARG00000052522	snx11	0.728392	1.11765e-13
ENSDARG00000020656	prkg1a	0.744288	1.12751e-13
ENSDARG00000061213	rabep2	0.832224	1.13766e-13
ENSDARG00000109772	usp6nl	1.06988	1.14001e-13
ENSDARG00000077473	mych	-0.789187	1.1875e-13
ENSDARG00000107353	BX957322.3	1.12729	1.22263e-13
ENSDARG00000009653	lhfpl2a	0.827564	1.23859e-13
ENSDARG00000031316	six6b	0.778734	1.26989e-13
ENSDARG00000042984	fpr1	1.70864	1.28055e-13
ENSDARG00000078760	cacna2d3	-0.634238	1.30564e-13
ENSDARG00000013441	hey2	1.46119	1.33715e-13
ENSDARG00000117146	smad3a	0.95838	1.37572e-13
ENSDARG00000089303	BX572619.1	0.655569	1.39638e-13
ENSDARG00000099379	ppp4r1l	1.01449	1.40594e-13
ENSDARG00000043281	stap2b	1.15459	1.45412e-13
ENSDARG00000045145	shisa9a	-1.12942	1.46276e-13
ENSDARG00000058740	ube2r2	0.697872	1.49144e-13
ENSDARG00000033802	cyp27a7	-1.32943	1.53485e-13
ENSDARG00000042344	trmt6	1.05153	1.5395e-13
ENSDARG00000076856	frem2a	-0.764797	1.62441e-13
ENSDARG00000101131	pbx1b	-0.926664	1.63259e-13
ENSDARG00000114607	neu3.3	2.83821	1.64277e-13
ENSDARG00000073912	si:ch211-202h22.7	2.11487	1.68313e-13
ENSDARG00000079586	gabrb2a	0.934192	1.69568e-13
ENSDARG00000086459	si:ch211-165g14.1	1.00757	1.87292e-13
ENSDARG00000100057	ppfibp1b	1.0712	1.876e-13
ENSDARG00000054312	slc38a6	0.956283	1.92326e-13
ENSDARG00000036912	edn1	-1.42134	1.98278e-13
ENSDARG00000029894	slc2a15a	-0.899815	2.0526e-13
ENSDARG00000041022	pdcd4b	0.596926	2.10476e-13
ENSDARG00000095743	sox11b	1.69157	2.30104e-13
ENSDARG00000052427	bicdl2	1.15387	2.35991e-13
ENSDARG00000006896	lhx6	1.02564	2.42932e-13
ENSDARG00000076499	usp53b	1.04471	2.48642e-13
ENSDARG00000014717	dync1h1	-0.770298	2.50068e-13
ENSDARG00000053761	si:dkey-187j14.4	-2.39862	2.59671e-13
ENSDARG00000040277	fbxo32	2.02565	2.59695e-13
ENSDARG00000009160	kmo	-0.606304	2.6122e-13
ENSDARG00000061763	spata5l1	-0.789369	2.61288e-13
ENSDARG00000059854	CABZ01041604.1	-0.691837	2.78063e-13
ENSDARG00000025076	marveld2a	0.744109	2.80233e-13
ENSDARG00000074868	AL929017.1	0.730744	2.86495e-13
ENSDARG00000076144	icam3	1.0323	2.86495e-13
ENSDARG00000055632	smtnl	1.30105	2.93071e-13
ENSDARG00000103462	dvl3b	-0.685993	2.97028e-13
ENSDARG00000110043	abcg2b	2.19659	3.06001e-13
ENSDARG00000054929	zgc:110540	-0.743516	3.07843e-13
ENSDARG00000027345	mpzl2b	0.751522	3.11943e-13
ENSDARG00000029457	cacna1sa	-0.600907	3.12096e-13
ENSDARG00000093182	eif2ak1	0.897827	3.14646e-13
ENSDARG00000015536	sox6	-0.984934	3.21428e-13
ENSDARG00000013926	slc16a9a	2.00083	3.23693e-13
ENSDARG00000116962	zgc:77486	1.03319	3.24388e-13
ENSDARG00000105147	osbpl1a	1.13872	3.31647e-13
ENSDARG00000089042	foxb1a	0.705444	3.34529e-13
ENSDARG00000008548	arhgap12a	0.624202	3.36322e-13
ENSDARG00000037101	mtmr7a	1.05978	3.39438e-13
ENSDARG00000093477	CYP46A1	3.74813	3.42996e-13
ENSDARG00000067741	itpkcb	0.781967	3.45868e-13
ENSDARG00000062045	il1rapl1a	0.879422	3.48723e-13
ENSDARG00000010010	trim13	-0.586781	3.53272e-13
ENSDARG00000004502	rcor3	0.597924	3.69029e-13
ENSDARG00000052734	hmgcra	1.12967	3.7018e-13
ENSDARG00000078244	si:ch211-197l9.2	-0.701208	3.70389e-13
ENSDARG00000092816	si:dkey-93n13.2	-1.03998	3.78677e-13
ENSDARG00000109875	BX248389.1	0.924577	3.83367e-13
ENSDARG00000019930	tal1	0.626876	3.85454e-13
ENSDARG00000038583	abraa	0.687831	3.8789e-13
ENSDARG00000088124	adrb2a	1.37624	3.94233e-13
ENSDARG00000020031	cldn11a	0.724363	4.09547e-13
ENSDARG00000005246	asb3	1.4044	4.12715e-13
ENSDARG00000074002	slc6a11a	-1.47253	4.21347e-13
ENSDARG00000102658	zgc:174624	-1.47766	4.21986e-13
ENSDARG00000116815	znf1024	-0.910806	4.40594e-13
ENSDARG00000102067	grm5b	-1.39186	4.4167e-13
ENSDARG00000063354	abtb1	0.720617	4.49927e-13
ENSDARG00000105035	anapc2	-0.760862	4.56644e-13
ENSDARG00000057907	si:ch73-181d5.4	0.585014	4.5757e-13
ENSDARG00000088238	kansl1b	-1.05838	4.61663e-13
ENSDARG00000111098	supv3l1	1.27833	4.85829e-13
ENSDARG00000077983	GPR89B	1.40516	4.9295e-13
ENSDARG00000037495	rtn4rl2b	1.60042	4.94045e-13
ENSDARG00000096046	BX649307.1	0.87271	5.02827e-13
ENSDARG00000005010	si:dkeyp-2e4.8	1.498	5.08241e-13
ENSDARG00000012073	kif15	-0.618711	5.14905e-13
ENSDARG00000117369	FO834799.2	0.893726	5.37141e-13
ENSDARG00000018559	kdm7ab	1.16198	5.57954e-13
ENSDARG00000036489	zgc:112356	0.584874	5.66243e-13
ENSDARG00000102461	CR354372.1	1.67239	5.68844e-13
ENSDARG00000044251	rasgef1bb	0.767934	5.69023e-13
ENSDARG00000071010	tuft1b	-0.705085	5.79187e-13
ENSDARG00000105424	si:rp71-46j2.7	0.938569	5.82669e-13
ENSDARG00000017316	bag5	0.941265	5.88624e-13
ENSDARG00000044525	pparda	0.975402	5.95493e-13
ENSDARG00000100717	socs5a	0.621488	6.0124e-13
ENSDARG00000038863	babam2	-0.762507	6.31322e-13
ENSDARG00000100308	SEMA4F	0.804388	6.45302e-13
ENSDARG00000053483	zgc:113054	-0.718412	6.62326e-13
ENSDARG00000074676	rprd2b	-0.678648	6.69052e-13
ENSDARG00000053558	rtkn2a	0.860213	6.88575e-13
ENSDARG00000117262	CT030017.2	1.08981	7.04868e-13
ENSDARG00000056475	trnau1apb	0.774769	7.19449e-13
ENSDARG00000101872	BX842701.1	-1.08381	7.32426e-13
ENSDARG00000075891	sall1b	1.63398	7.54402e-13
ENSDARG00000015576	itprip	1.56901	7.57369e-13
ENSDARG00000095400	si:ch73-52f15.5	-1.00984	7.59298e-13
ENSDARG00000035565	atp6v0a2b	0.893529	7.89887e-13
ENSDARG00000029783	dedd	0.949015	8.20007e-13
ENSDARG00000087893	rnf216	0.684356	8.21627e-13
ENSDARG00000023840	pfkfb2a	-1.29174	8.28918e-13
ENSDARG00000040912	kdelr3	-0.6666	8.47628e-13
ENSDARG00000030125	sox7	-0.588685	8.52312e-13
ENSDARG00000041703	rrbp1b	-0.602842	8.72376e-13
ENSDARG00000092567	si:dkey-61l1.4	-1.1795	8.8431e-13
ENSDARG00000027676	si:ch211-133l5.8	1.81594	8.86294e-13
ENSDARG00000054858	tp53bp2b	0.59391	8.9968e-13
ENSDARG00000014680	znf710a	0.675503	8.9993e-13
ENSDARG00000014946	angpt2a	2.35878	9.09003e-13
ENSDARG00000025974	magi3b	0.84349	9.22067e-13
ENSDARG00000076068	crtc1a	1.06816	9.28438e-13
ENSDARG00000057927	rps6ka3b	1.32483	9.44292e-13
ENSDARG00000002231	plpp2a	1.18532	9.48222e-13
ENSDARG00000100312	hoxa13a	1.7956	9.61389e-13
ENSDARG00000087688	klhl29	-0.634555	9.74493e-13
ENSDARG00000055066	zdhhc20a	1.08143	1.03164e-12
ENSDARG00000071051	cbx6a	0.746969	1.04121e-12
ENSDARG00000021899	b4galt7	0.912055	1.05423e-12
ENSDARG00000068128	ppp1r15b	1.45124	1.06361e-12
ENSDARG00000069254	chrm4a	0.666002	1.064e-12
ENSDARG00000053087	mthfr	0.605972	1.09652e-12
ENSDARG00000054323	pparab	0.874559	1.13781e-12
ENSDARG00000039490	pitpnaa	0.656079	1.13966e-12
ENSDARG00000043806	postna	-0.875504	1.14752e-12
ENSDARG00000045131	id4	-0.626336	1.14962e-12
ENSDARG00000060007	n4bp3	-1.49417	1.15493e-12
ENSDARG00000042341	tmem251	0.873817	1.16248e-12
ENSDARG00000079017	tlnrd1	-0.633559	1.19645e-12
ENSDARG00000056605	wbp2	0.585916	1.22487e-12
ENSDARG00000089489	fam83e	-0.823162	1.2686e-12
ENSDARG00000117663	AL935295.2	-1.5474	1.27865e-12
ENSDARG00000071467	zbtb33	1.95789	1.28903e-12
ENSDARG00000101095	cpne4a	-0.820958	1.29727e-12
ENSDARG00000097494	CR382327.2	2.36097	1.3539e-12
ENSDARG00000023584	cdc7	-1.27935	1.36501e-12
ENSDARG00000090642	si:dkey-54n8.4	0.584742	1.39326e-12
ENSDARG00000056400	helt	2.01486	1.39731e-12
ENSDARG00000004218	rnd1b	-0.75081	1.4257e-12
ENSDARG00000075542	zfhx4	-0.660269	1.42807e-12
ENSDARG00000038094	clec16a	0.643048	1.45133e-12
ENSDARG00000016536	npas2	0.87255	1.45163e-12
ENSDARG00000101985	socs9	0.830836	1.51117e-12
ENSDARG00000002760	gdf5	1.3898	1.52139e-12
ENSDARG00000042652	rreb1b	-0.598317	1.52959e-12
ENSDARG00000029671	xpr1b	0.608252	1.54251e-12
ENSDARG00000054222	fbxl8	2.69077	1.55011e-12
ENSDARG00000060316	cish	-1.00273	1.63365e-12
ENSDARG00000061737	ece1	1.20868	1.67089e-12
ENSDARG00000099352	si:rp71-62i8.1	-0.936755	1.72006e-12
ENSDARG00000036778	hbs1l	0.721555	1.72473e-12
ENSDARG00000116150	plvapb	0.746429	1.72828e-12
ENSDARG00000013004	tdg.1	0.685852	1.73744e-12
ENSDARG00000030803	zgc:110006	-1.20307	1.78396e-12
ENSDARG00000014675	efna3a	-0.801039	1.92094e-12
ENSDARG00000006915	arl8ba	0.666468	1.94159e-12
ENSDARG00000074850	il12rb2l	0.697191	1.98146e-12
ENSDARG00000062849	kcnk10a	0.944593	2.08824e-12
ENSDARG00000038859	rgs20	0.838649	2.10033e-12
ENSDARG00000091320	nlrc6	1.03324	2.10059e-12
ENSDARG00000111596	ppie	0.977085	2.13781e-12
ENSDARG00000062307	ccdc61	-0.724488	2.14578e-12
ENSDARG00000117375	BX005399.3	-1.13896	2.17986e-12
ENSDARG00000020924	myo1ca	-0.640371	2.18634e-12
ENSDARG00000005356	tyro3	0.719662	2.20038e-12
ENSDARG00000095750	fdxacb1	1.06081	2.21698e-12
ENSDARG00000037158	rcc1	0.683896	2.21932e-12
ENSDARG00000076801	arap3	-0.757628	2.23603e-12
ENSDARG00000061986	tbc1d2b	1.05108	2.23776e-12
ENSDARG00000023498	gmppab	0.737152	2.24201e-12
ENSDARG00000036252	rras2	0.602914	2.24294e-12
ENSDARG00000056717	vars2	-0.891039	2.31303e-12
ENSDARG00000076025	dgkzb	0.676433	2.31434e-12
ENSDARG00000022295	hnf1bb	0.843127	2.45363e-12
ENSDARG00000004880	acsm3	-0.880835	2.49025e-12
ENSDARG00000042557	rnf144ab	0.659496	2.49546e-12
ENSDARG00000016858	smad7	-0.915524	2.6439e-12
ENSDARG00000038918	drd1b	0.810359	2.66953e-12
ENSDARG00000062258	armc8	1.32351	2.79969e-12
ENSDARG00000017720	si:ch211-106h11.1	1.15165	2.88048e-12
ENSDARG00000021141	plekhf2	0.59823	2.89173e-12
ENSDARG00000029832	slc26a1	0.900742	2.92604e-12
ENSDARG00000069289	gabpa	0.677012	2.97174e-12
ENSDARG00000036897	sgms2b	1.50937	3.06569e-12
ENSDARG00000014986	acvr1l	0.607834	3.08402e-12
ENSDARG00000032435	itga9	-0.647315	3.10852e-12
ENSDARG00000078605	ptger1a	-1.7616	3.1091e-12
ENSDARG00000067958	sh3gl1a	-0.667639	3.11659e-12
ENSDARG00000044295	pip5k1ba	1.13012	3.11666e-12
ENSDARG00000038069	mgat3a	1.40932	3.14111e-12
ENSDARG00000097155	GDPGP1	1.77168	3.2397e-12
ENSDARG00000113310	zgc:111986	0.828433	3.277e-12
ENSDARG00000053716	zgc:153990	0.630115	3.29078e-12
ENSDARG00000096654	si:dkey-119m7.8	-1.55605	3.45355e-12
ENSDARG00000102458	hip1rb	0.63028	3.49401e-12
ENSDARG00000074393	sh3yl1	1.61982	3.50412e-12
ENSDARG00000078986	mplkip	0.810215	3.50529e-12
ENSDARG00000077790	dcaf15	0.745813	3.53054e-12
ENSDARG00000116968	CR848813.2	-1.18247	3.57794e-12
ENSDARG00000117093	dipk1b	0.705909	3.63241e-12
ENSDARG00000109568	PLPP7 (1 of many)	2.00793	3.63298e-12
ENSDARG00000023272	tfap2d	0.730156	3.6438e-12
ENSDARG00000062280	hace1	0.596624	3.65728e-12
ENSDARG00000014588	adcy2b	-0.644248	3.79109e-12
ENSDARG00000044626	ccdc90b	-0.990774	3.82568e-12
ENSDARG00000099564	atoh1b	3.24818	3.84872e-12
ENSDARG00000059931	hyal2a	1.57147	3.90076e-12
ENSDARG00000041691	bhlhe41	-1.03536	3.90644e-12
ENSDARG00000102505	trim32	0.662407	4.11186e-12
ENSDARG00000002463	arhgef37	0.923443	4.28963e-12
ENSDARG00000057986	ints8	-0.784811	4.28973e-12
ENSDARG00000068814	spata2l	1.557	4.38335e-12
ENSDARG00000105034	zdhhc18b	0.64832	4.42354e-12
ENSDARG00000114446	slc23a2	2.38451	4.43311e-12
ENSDARG00000101369	CABZ01090890.1	0.60734	4.44821e-12
ENSDARG00000115558	CR847495.1	1.23797	4.47988e-12
ENSDARG00000024775	si:ch211-129c21.1	0.6026	4.60807e-12
ENSDARG00000008279	map2k7	0.733274	4.61586e-12
ENSDARG00000060374	ttll11	1.07776	4.62417e-12
ENSDARG00000070704	thap7	-0.768915	4.64315e-12
ENSDARG00000042826	egr2b	1.27581	4.83688e-12
ENSDARG00000073997	srpk1a	0.956059	4.8412e-12
ENSDARG00000093971	BX548247.1	-1.45695	4.85057e-12
ENSDARG00000015016	kif26ab	-0.804484	4.86836e-12
ENSDARG00000061096	dapk2a	0.857467	4.89759e-12
ENSDARG00000061741	itpr3	-0.650149	4.89845e-12
ENSDARG00000103940	frrs1l	0.996142	4.93552e-12
ENSDARG00000100693	ddr2a	0.719371	5.07883e-12
ENSDARG00000112079	slc39a1	1.52638	5.16558e-12
ENSDARG00000035852	cart3	1.91599	5.35096e-12
ENSDARG00000038917	rad50	-0.999228	5.40913e-12
ENSDARG00000043673	si:dkey-174m14.3	1.02461	5.45638e-12
ENSDARG00000089390	pnpla2	0.825268	5.68164e-12
ENSDARG00000090156	pttg1ipa	0.998295	5.92933e-12
ENSDARG00000095715	BX465834.1	-0.974027	5.92933e-12
ENSDARG00000008662	fign	-1.25197	6.05489e-12
ENSDARG00000077329	nlgn2a	-0.597616	6.10002e-12
ENSDARG00000012403	ercc6l2	-0.932027	6.11327e-12
ENSDARG00000100773	zmynd19	1.14595	6.2614e-12
ENSDARG00000062721	dennd4a	0.742501	6.36498e-12
ENSDARG00000001452	adam8a	1.02038	6.68355e-12
ENSDARG00000045273	tmem204	0.738966	6.71925e-12
ENSDARG00000062465	pgap1	0.771667	6.74912e-12
ENSDARG00000093863	si:dkey-248f6.3	-2.79673	6.94047e-12
ENSDARG00000013685	vsig8b	0.73287	6.99182e-12
ENSDARG00000007207	cnpy2	-0.929005	7.06521e-12
ENSDARG00000110011	dmtf1	0.847837	7.21781e-12
ENSDARG00000012196	fer	0.602817	7.27705e-12
ENSDARG00000114764	ednraa	1.15127	7.32888e-12
ENSDARG00000057128	hadhaa	-0.598695	7.44148e-12
ENSDARG00000076229	mrtfab	-0.754629	7.90536e-12
ENSDARG00000101996	cxxc1a	-0.624423	7.96117e-12
ENSDARG00000015273	alpi.1	-0.809377	8.20581e-12
ENSDARG00000010625	clic2	1.94134	8.22054e-12
ENSDARG00000000837	snx9a	-0.649081	8.24806e-12
ENSDARG00000062374	leng9	2.25654	8.49965e-12
ENSDARG00000035781	ctdnep1b	1.19992	8.52599e-12
ENSDARG00000097369	FP017274.1	1.37259	8.59527e-12
ENSDARG00000104609	crebbpa	-0.673116	8.74723e-12
ENSDARG00000062135	sytl5	1.43374	9.10182e-12
ENSDARG00000039974	rai14	0.620454	9.19846e-12
ENSDARG00000097414	si:ch211-106e7.2	-1.1457	9.24179e-12
ENSDARG00000069630	tat	1.56466	9.37494e-12
ENSDARG00000098764	musk	1.20799	9.47115e-12
ENSDARG00000062712	tmem264	1.62957	9.63967e-12
ENSDARG00000117393	CABZ01064941.1	0.893688	9.91075e-12
ENSDARG00000067630	zgc:154075	0.955365	1.01134e-11
ENSDARG00000016457	irf9	1.48896	1.03157e-11
ENSDARG00000023920	llgl2	0.731997	1.03868e-11
ENSDARG00000090036	si:dkey-6b12.5	0.63108	1.04121e-11
ENSDARG00000020611	si:ch211-160d20.3	0.917382	1.05242e-11
ENSDARG00000036055	thap11	0.68996	1.0839e-11
ENSDARG00000040984	hspa13	0.872711	1.1398e-11
ENSDARG00000111612	mapkapk3	0.742858	1.14547e-11
ENSDARG00000102636	trmt9b	1.08961	1.16965e-11
ENSDARG00000079029	dhx32b	-0.766569	1.18448e-11
ENSDARG00000069271	kbtbd4	1.13675	1.19294e-11
ENSDARG00000115928	map1ab	19.3352	1.19422e-11
ENSDARG00000060264	si:dkey-37g12.1	-0.749441	1.20694e-11
ENSDARG00000028027	trim63a	-0.926667	1.21133e-11
[truncated: 25,528 more rows]

## Sheet: er
The DEGs related to degree of cold-induced damages were identified by comparing gene expressions of the er_nor with those of the er_ab samples
er_nor/er_ab
Gene ID	Gene name	log2Foldchange	padj
ENSDARG00000075261	timp2b	-3.20585	0
ENSDARG00000100504	ppp1r27b	-3.13367	0
ENSDARG00000031683	fosab	-3.05026	0
ENSDARG00000082187	dre-mir-21-1	-2.92177	0
ENSDARG00000036028	arrdc3b	-2.90746	0
ENSDARG00000038025	cbx7a	-2.79764	0
ENSDARG00000077799	egr4	-2.75911	0
ENSDARG00000055723	hsp70l	-2.73362	0
ENSDARG00000035852	cart3	-2.70605	0
ENSDARG00000021924	hsp70.3	-2.6752	0
ENSDARG00000042725	cebpb	-2.63873	0
ENSDARG00000007823	atf3	-2.54607	0
ENSDARG00000101135	si:dkey-85k7.7	-2.54426	0
ENSDARG00000055439	adamtsl7	-2.52169	0
ENSDARG00000074378	junba	-2.51546	0
ENSDARG00000104472	si:ch211-39i2.2	-2.49533	0
ENSDARG00000056795	serpine1	-2.42745	0
ENSDARG00000092362	hsp70.2	-2.40817	0
ENSDARG00000060246	slc16a6b	-2.374	0
ENSDARG00000103277	cyp24a1	-2.33145	0
ENSDARG00000061231	tinagl1	-2.31153	0
ENSDARG00000093877	si:zfos-2330d3.7	-2.30499	0
ENSDARG00000099148	bzw1b	-2.28221	0
ENSDARG00000027744	gadd45ba	-2.26702	0
ENSDARG00000058206	si:ch211-153b23.5	-2.23682	0
ENSDARG00000094154	hist2h3c	-2.2297	0
ENSDARG00000007377	odc1	-2.20689	0
ENSDARG00000059363	tgfbr2a	-2.17968	0
ENSDARG00000095908	sat1a.2	-2.17564	0
ENSDARG00000012789	plek2	-2.11683	0
ENSDARG00000079497	tcima	-2.10441	0
ENSDARG00000104773	junbb	-2.0794	0
ENSDARG00000038666	igfbp1b	-2.0533	0
ENSDARG00000040284	si:dkey-79d12.5	-2.04638	0
ENSDARG00000104687	slc16a9b	-2.03741	0
ENSDARG00000117393	CABZ01064941.1	-2.00884	0
ENSDARG00000079059	retreg1	-1.98982	0
ENSDARG00000020761	arrdc2	-1.96294	0
ENSDARG00000026611	socs3b	-1.96177	0
ENSDARG00000019417	gadd45ga	-1.95895	0
ENSDARG00000093303	ifitm1	-1.94957	0
ENSDARG00000035519	histh1l	-1.91301	0
ENSDARG00000075508	si:dkey-108k21.10	-1.91181	0
ENSDARG00000043932	stmn4l	-1.86258	0
ENSDARG00000020136	ptges	-1.84207	0
ENSDARG00000103775	thbs1a	-1.83435	0
ENSDARG00000091209	ucp3	-1.811	0
ENSDARG00000105382	hist1h4l	-1.80608	0
ENSDARG00000113138	homeza	-1.80292	0
ENSDARG00000061948	amotl2b	-1.78292	0
ENSDARG00000044688	dusp4	-1.76321	0
ENSDARG00000087921	plce1	-1.76009	0
ENSDARG00000009544	cldnb	-1.69802	0
ENSDARG00000099351	igfbp1a	-1.69086	0
ENSDARG00000039863	lifrb	-1.68969	0
ENSDARG00000010420	ndrg1b	-1.68333	0
ENSDARG00000016188	SBNO2	-1.68102	0
ENSDARG00000077540	f2rl1.2	-1.66869	0
ENSDARG00000099411	zgc:158343	-1.66695	0
ENSDARG00000092499	si:ch211-183d21.1	-1.64869	0
ENSDARG00000071304	tbc1d2	-1.64805	0
ENSDARG00000087911	psme4a	-1.64735	0
ENSDARG00000099749	ube2d2l	-1.62724	0
ENSDARG00000069135	ppp1r15a	-1.59218	0
ENSDARG00000070012	sesn2	-1.59212	0
ENSDARG00000074955	nup98	-1.58189	0
ENSDARG00000075014	sqstm1	-1.56682	0
ENSDARG00000109370	hist1h2ba	-1.56591	0
ENSDARG00000018404	krt18a.1	-1.56529	0
ENSDARG00000104501	FP236812.1	-1.5533	0
ENSDARG00000114895	si:ch211-113a14.22	-1.52927	0
ENSDARG00000036848	slc43a2a	-1.52364	0
ENSDARG00000040623	fosl2	-1.5111	0
ENSDARG00000010641	slc20a1b	-1.50431	0
ENSDARG00000099195	ier2a	-1.50147	0
ENSDARG00000075482	zgc:173587	-1.48414	0
ENSDARG00000069282	bbc3	-1.47263	0
ENSDARG00000061081	arpp21	-1.47168	0
ENSDARG00000052690	arrdc3a	-1.47038	0
ENSDARG00000076144	icam3	-1.45309	0
ENSDARG00000010276	ptgs2b	-1.43924	0
ENSDARG00000114705	fgg	-1.43467	0
ENSDARG00000075121	hbegfa	-1.42972	0
ENSDARG00000005481	nfkbiaa	-1.42082	0
ENSDARG00000006207	gpx1b	-1.40307	0
ENSDARG00000103720	zgc:162730	-1.40236	0
ENSDARG00000016200	trib3	-1.39804	0
ENSDARG00000090401	CABZ01020840.1	-1.38635	0
ENSDARG00000031317	ppdpfb	-1.38474	0
ENSDARG00000105468	zgc:112234	-1.37008	0
ENSDARG00000110831	dusp5	-1.36351	0
ENSDARG00000087303	cebpd	-1.36195	0
ENSDARG00000028027	trim63a	-1.35781	0
ENSDARG00000042172	c7a	-1.35478	0
ENSDARG00000010752	acsl4b	-1.3384	0
ENSDARG00000018399	rps6kb1a	-1.33833	0
ENSDARG00000100515	dusp1	-1.33399	0
ENSDARG00000015164	mknk2b	-1.33152	0
ENSDARG00000022615	si:ch211-241e1.3	-1.32355	0
ENSDARG00000010572	slc25a25a	-1.31604	0
ENSDARG00000039881	cemip	-1.31367	0
ENSDARG00000045842	zgc:113263	-1.29863	0
ENSDARG00000036107	txnipa	-1.29482	0
ENSDARG00000038559	h1f0	-1.29382	0
ENSDARG00000104693	il6st	-1.28589	0
ENSDARG00000105393	zgc:112234	-1.27237	0
ENSDARG00000029146	lrp1ab	-1.24192	0
ENSDARG00000059906	sdc4	-1.24119	0
ENSDARG00000002509	zgc:153911	-1.22458	0
ENSDARG00000020298	btg2	-1.21915	0
ENSDARG00000025254	s100a10b	-1.21758	0
ENSDARG00000089307	pmaip1	-1.19689	0
ENSDARG00000043102	lxn	-1.19467	0
ENSDARG00000006031	abat	-1.18975	0
ENSDARG00000003281	pik3ip1	-1.18826	0
ENSDARG00000022712	stat3	-1.18779	0
ENSDARG00000053467	gtpbp1	-1.17893	0
ENSDARG00000059370	nr1d4b	-1.16823	0
ENSDARG00000104039	errfi1a	-1.16582	0
ENSDARG00000009779	mcl1a	-1.16514	0
ENSDARG00000020741	fga	-1.15234	0
ENSDARG00000024746	hsp90aa1.2	-1.15194	0
ENSDARG00000111934	zgc:112234	-1.15046	0
ENSDARG00000015955	cldnc	-1.14993	0
ENSDARG00000109488	tspan36	-1.1425	0
ENSDARG00000087188	nfil3-6	-1.13026	0
ENSDARG00000096842	CT573157.1	-1.11708	0
ENSDARG00000019307	dusp5	-1.11468	0
ENSDARG00000021242	mvp	-1.0967	0
ENSDARG00000105287	mpp1	-1.09076	0
ENSDARG00000003216	anxa2a	-1.08672	0
ENSDARG00000041394	dnajb1b	-1.08281	0
ENSDARG00000008969	fgb	-1.08189	0
ENSDARG00000062960	armc10	-1.07764	0
ENSDARG00000024546	pla2g4aa	-1.07455	0
ENSDARG00000025147	cd63	-1.06683	0
ENSDARG00000099186	slc1a5	-1.06675	0
ENSDARG00000023062	ccn1	-1.05714	0
ENSDARG00000042977	nfil3	-1.0379	0
ENSDARG00000098377	tnfrsf11b	-1.03676	0
ENSDARG00000100020	pim1	-1.03502	0
ENSDARG00000074060	map3k14a	-1.03463	0
ENSDARG00000105507	zgc:112234	-1.03256	0
ENSDARG00000043531	jun	-1.03231	0
ENSDARG00000075831	slc7a8a	-1.02411	0
ENSDARG00000094860	gpr186	-1.02115	0
ENSDARG00000053864	elmsan1b	-1.02014	0
ENSDARG00000053853	slc13a2	-1.01472	0
ENSDARG00000022466	clcn5b	-1.0105	0
ENSDARG00000111753	hist1h4l	-1.00965	0
ENSDARG00000063229	xpo1b	-1.004	0
ENSDARG00000070280	hist1h2a3	-0.999572	0
ENSDARG00000027249	btg1	-0.995346	0
ENSDARG00000039269	arg2	-0.992843	0
ENSDARG00000031161	nr1d4a	-0.991574	0
ENSDARG00000020625	jak1	-0.990348	0
ENSDARG00000020645	slc7a3a	-0.987412	0
ENSDARG00000094965	nfil3-5	-0.984741	0
ENSDARG00000096717	AL732488.1	-0.975827	0
ENSDARG00000020133	jdp2b	-0.973241	0
ENSDARG00000075282	irs2b	-0.972369	0
ENSDARG00000013492	zbtb34	-0.968446	0
ENSDARG00000023759	zgc:73226	-0.955261	0
ENSDARG00000043154	ucp2	-0.9535	0
ENSDARG00000012499	per1b	-0.947776	0
ENSDARG00000005673	f3b	-0.935324	0
ENSDARG00000102441	ctnna1	-0.930905	0
ENSDARG00000101986	irf6	-0.927617	0
ENSDARG00000045847	si:ch211-214j24.10	-0.923998	0
ENSDARG00000094901	abcc6b.2	-0.922677	0
ENSDARG00000099555	foxo1a	-0.921671	0
ENSDARG00000018569	tnfrsf1a	-0.902205	0
ENSDARG00000042934	ccn2a	-0.901093	0
ENSDARG00000041607	eif4ebp3l	-0.90018	0
ENSDARG00000033227	lect2l	-0.896025	0
ENSDARG00000061923	amotl2a	-0.88765	0
ENSDARG00000027529	hmox1a	-0.885703	0
ENSDARG00000035120	gldc	-0.872675	0
ENSDARG00000014047	cldn7b	-0.867552	0
ENSDARG00000023217	crema	-0.86385	0
ENSDARG00000105643	adgrg1	-0.856813	0
ENSDARG00000055705	f5	-0.845524	0
ENSDARG00000007219	actn1	-0.842602	0
ENSDARG00000100872	otud1	-0.833331	0
ENSDARG00000039486	bag3	-0.83158	0
ENSDARG00000086173	relb	-0.828603	0
ENSDARG00000037099	irs2a	-0.8243	0
ENSDARG00000040534	epcam	-0.816862	0
ENSDARG00000039943	tent5ba	-0.814224	0
ENSDARG00000031776	fthl27	-0.812279	0
ENSDARG00000017780	rorcb	-0.811017	0
ENSDARG00000068096	atf5a	-0.810364	0
ENSDARG00000013794	klf11b	-0.807873	0
ENSDARG00000018566	flnca	-0.8077	0
ENSDARG00000104636	si:dkey-112a7.4	-0.806427	0
ENSDARG00000013681	si:dkey-42i9.6	-0.79924	0
ENSDARG00000002204	hspb11	-0.788489	0
ENSDARG00000093313	ubb	-0.78844	0
ENSDARG00000101441	lima1a	-0.78738	0
ENSDARG00000042751	riok3	-0.782865	0
ENSDARG00000059836	ddit3	-0.779694	0
ENSDARG00000086881	ier2b	-0.76757	0
ENSDARG00000002663	optn	-0.766442	0
ENSDARG00000103846	hspa5	-0.765753	0
ENSDARG00000075593	trim71	-0.762346	0
ENSDARG00000017798	bcor	-0.749693	0
ENSDARG00000067713	snx18a	-0.748298	0
ENSDARG00000074287	sptlc2b	-0.745324	0
ENSDARG00000000666	creg2	-0.737419	0
ENSDARG00000060494	eprs	-0.73705	0
ENSDARG00000105362	faim2b	-0.734622	0
ENSDARG00000078041	xpo1a	-0.730557	0
ENSDARG00000043581	gadd45aa	-0.728129	0
ENSDARG00000029072	klf6a	-0.726078	0
ENSDARG00000102403	cry2	-0.725786	0
ENSDARG00000004060	bhlhe40	-0.722394	0
ENSDARG00000002369	UBB	-0.721823	0
ENSDARG00000104588	zgc:112234	-0.715277	0
ENSDARG00000010434	clu	-0.710852	0
ENSDARG00000023963	tpm4a	-0.709064	0
ENSDARG00000061764	ahnak	-0.709037	0
ENSDARG00000037894	ezh1	-0.706942	0
ENSDARG00000103032	rap2b	-0.701521	0
ENSDARG00000062929	FAM83G	-0.697139	0
ENSDARG00000111939	atf4a	-0.695994	0
ENSDARG00000055792	foxo4	-0.691189	0
ENSDARG00000022303	higd1a	-0.689315	0
ENSDARG00000102750	cdh1	-0.685825	0
ENSDARG00000025269	pdcd6ip	-0.678825	0
ENSDARG00000004451	tnfrsfa	-0.675433	0
ENSDARG00000058094	ciarta	-0.671628	0
ENSDARG00000038141	atf4b	-0.670589	0
ENSDARG00000037154	hivep3b	-0.668177	0
ENSDARG00000020623	baxa	-0.665044	0
ENSDARG00000042874	phlda2	-0.661619	0
ENSDARG00000074686	oga	-0.654864	0
ENSDARG00000105483	zgc:112234	-0.64748	0
ENSDARG00000016255	chmp4ba	-0.642611	0
ENSDARG00000034396	mars	-0.63679	0
ENSDARG00000022413	ing5a	-0.636005	0
ENSDARG00000011583	cry1b	-0.634629	0
ENSDARG00000094836	si:ch211-195b15.8	-0.633989	0
ENSDARG00000037421	egr1	-0.633217	0
ENSDARG00000010785	thbs1b	-0.632796	0
ENSDARG00000035676	ptp4a2b	-0.620421	0
ENSDARG00000011122	pptc7a	-0.618498	0
ENSDARG00000110963	trib1	-0.615518	0
ENSDARG00000075733	zyx	-0.611323	0
ENSDARG00000003820	nr1d2a	-0.610643	0
ENSDARG00000007923	ptpn1	-0.602643	0
ENSDARG00000062801	erfl3	-0.601851	0
ENSDARG00000043128	cldne	-0.596322	0
ENSDARG00000076742	cyth1a	-0.587978	0
ENSDARG00000100259	zgc:171759	-0.586635	0
ENSDARG00000055897	zgc:154093	-0.585829	0
ENSDARG00000099510	cnn3a	-0.584563	0
ENSDARG00000069093	col2a1a	0.588856	0
ENSDARG00000098051	opn6b	0.591156	0
ENSDARG00000009525	tial1	0.622571	0
ENSDARG00000037997	tubb5	0.626113	0
ENSDARG00000043697	nefmb	0.632251	0
ENSDARG00000038018	prph2a	0.642565	0
ENSDARG00000059367	mfap2	0.661405	0
ENSDARG00000090814	si:dkey-18a10.3	0.663747	0
ENSDARG00000009018	rhbg	0.699304	0
ENSDARG00000074908	col6a1	0.703682	0
ENSDARG00000052063	col4a5	0.723832	0
ENSDARG00000103459	evplb	0.773956	0
ENSDARG00000014017	rrm1	0.783728	0
ENSDARG00000102722	itih3b	0.79262	0
ENSDARG00000043141	si:ch211-132f19.7	0.800425	0
ENSDARG00000098591	tubb2b	0.803162	0
ENSDARG00000056511	arr3a	0.833735	0
ENSDARG00000073699	col9a1a	0.8438	0
ENSDARG00000103849	mdh1ab	0.876371	0
ENSDARG00000090268	krtt1c19e	0.947992	0
ENSDARG00000037845	col9a3	0.978123	0
ENSDARG00000026165	col11a1a	0.985149	0
ENSDARG00000052061	col4a6	1.05871	0
ENSDARG00000069615	ckmt2a	1.06356	0
ENSDARG00000030215	matn1	1.077	0
ENSDARG00000100397	pde6c	1.10261	0
ENSDARG00000058371	krt5	1.10414	0
ENSDARG00000056873	and3	1.1314	0
ENSDARG00000009637	rcvrn3	1.19531	0
ENSDARG00000027495	elovl4b	1.23926	0
ENSDARG00000055192	zgc:136930	1.25118	0
ENSDARG00000002696	gnb3b	1.29478	0
ENSDARG00000052223	rcvrna	1.45389	0
ENSDARG00000042529	gnat2	1.46071	0
ENSDARG00000037925	rgs9a	1.50636	0
ENSDARG00000056248	si:dkey-183i3.5	1.51436	0
ENSDARG00000101816	col5a3b	1.53629	0
ENSDARG00000017274	opn1sw2	1.53976	0
ENSDARG00000036840	krt15	1.56859	0
ENSDARG00000026764	ahsg1	1.76287	0
ENSDARG00000045677	opn1sw1	1.80274	0
ENSDARG00000097008	opn1mw1	1.80681	0
ENSDARG00000056938	kera	1.94619	0
ENSDARG00000104685	grk1b	1.94745	0
ENSDARG00000115956	CABZ01044281.1	2.41561	0
ENSDARG00000077169	si:ch211-153b23.4	-2.95177	2.29e-308
ENSDARG00000041848	rh50	0.621118	4.46e-308
ENSDARG00000000551	slc1a4	-0.743732	9.37e-307
ENSDARG00000075855	adgre10	-1.6096	9.75e-307
ENSDARG00000029063	clpxa	-0.875717	1.41e-306
ENSDARG00000016290	clca1	0.783907	5.38e-306
ENSDARG00000031796	ache	0.776135	1.18e-305
ENSDARG00000104716	zgc:91849	-1.5455	2.29e-304
ENSDARG00000099491	tmem176l.1	-1.15208	2.18e-303
ENSDARG00000044280	opn1mw2	0.814897	3.11e-303
ENSDARG00000036074	cebpa	-1.08068	1.63e-302
ENSDARG00000020602	grk7a	1.37352	9.9e-302
ENSDARG00000027777	tnfaip3	-1.47335	3.23e-301
ENSDARG00000077130	bcl10	-0.624348	9.15e-301
ENSDARG00000004840	rassf1	-0.670789	2.25e-300
ENSDARG00000103980	ets2	-1.48838	2.52e-300
ENSDARG00000103543	gngt2b	1.06943	5.04e-300
ENSDARG00000060796	slc20a2	-0.626421	1.78e-299
ENSDARG00000038716	casq1a	0.824392	1.44e-297
ENSDARG00000102059	RGS13	-0.930879	6.11e-297
ENSDARG00000015805	cgnl1	-0.679698	4.01e-296
ENSDARG00000037281	fgg	-1.05796	1.47e-295
ENSDARG00000032849	ndrg1a	-0.642313	3.48e-295
ENSDARG00000093120	si:dkey-117m1.4	-0.862126	5.54e-294
ENSDARG00000028517	hbp1	-0.71372	1.05e-293
ENSDARG00000008818	hsf1	-0.591915	1.21e-293
ENSDARG00000079296	gcga	-1.96707	1.32e-293
ENSDARG00000098573	sgcd	0.711175	3.06e-293
ENSDARG00000115709	opn1lw2	1.85624	1.04e-292
ENSDARG00000088514	and1	0.801511	4.85e-292
ENSDARG00000017634	pdcb	0.61793	4.4e-291
ENSDARG00000098108	dusp2	-0.901821	4.5e-289
ENSDARG00000012422	col11a2	1.01083	8.44e-289
ENSDARG00000091111	si:ch211-15b10.6	-1.30377	5.59e-288
ENSDARG00000079372	si:ch211-264f5.6	-0.772864	8e-288
ENSDARG00000104436	zgc:153426	0.92631	1e-287
ENSDARG00000098475	arr3b	1.32568	3.21e-287
ENSDARG00000006526	fn1b	-1.44226	1.45e-286
ENSDARG00000043976	etf1b	-0.63553	3.41e-286
ENSDARG00000060012	f2r	-0.868126	2.82e-285
ENSDARG00000044895	fmoda	0.952563	1.73e-284
ENSDARG00000027078	cnppd1	-0.747774	5.78e-284
ENSDARG00000102583	il4r.1	-1.35583	8.1e-284
ENSDARG00000006220	ugt1a1	1.13663	2.21e-282
ENSDARG00000053362	cilp	-0.97113	6.62e-282
ENSDARG00000058656	desma	-0.825228	7.17e-282
ENSDARG00000086756	RGS9BP	1.17756	4.84e-281
ENSDARG00000015563	zgc:123305	-0.797694	2.36e-280
ENSDARG00000079544	si:ch1073-464p5.5	0.857113	4.08e-280
ENSDARG00000077407	si:dkey-184p18.2	-2.14116	5.67e-278
ENSDARG00000028096	cldn23a	-0.612864	1.35e-276
ENSDARG00000078172	CU984600.1	-1.25395	1.52e-276
ENSDARG00000001676	gpm6bb	0.661173	2.02e-276
ENSDARG00000005943	htra4	0.815283	1.24e-275
ENSDARG00000036967	smox	-0.750091	1.46e-275
ENSDARG00000055216	tuba1c	0.731073	2.02e-275
ENSDARG00000061549	foxo1b	-0.630465	4.74e-273
ENSDARG00000059871	shrprbck1r	-0.70255	6.92e-272
ENSDARG00000105424	si:rp71-46j2.7	-1.64713	1.56e-271
ENSDARG00000029695	pgp	-1.74086	5.55e-271
ENSDARG00000054616	cldni	-0.732284	1.53e-269
ENSDARG00000069048	serpinf1	0.756414	2.7e-269
ENSDARG00000027199	smad1	-0.723936	2.2e-268
ENSDARG00000078882	slc22a31	-0.845653	2.08e-265
ENSDARG00000009401	vcanb	1.30769	2.32e-265
ENSDARG00000040277	fbxo32	-1.17183	4.17e-264
ENSDARG00000074501	tnip2	-1.13364	4.97e-264
ENSDARG00000019564	asap2b	-0.659343	1.05e-263
ENSDARG00000113104	trim63a	-1.31094	1.02e-261
ENSDARG00000060113	znf395a	-1.25535	1.72e-261
ENSDARG00000077982	elf3	-0.643927	1.84e-261
ENSDARG00000015278	plxnc1	-0.768337	6.78e-261
ENSDARG00000013576	gadd45bb	-2.02805	4.21e-260
ENSDARG00000086569	zgc:172051	1.08926	5.56e-260
ENSDARG00000055124	ccnl1a	-0.672066	7.55e-260
ENSDARG00000098995	cyp2k6	-1.36587	9.18e-260
ENSDARG00000004748	zgc:100868	-1.06718	1.12e-259
ENSDARG00000056745	necab2	0.833585	3.75e-257
ENSDARG00000014907	htra1b	-0.794126	7.51e-257
ENSDARG00000090548	CR753886.1	-0.795335	1.58e-256
ENSDARG00000024314	herpud1	-0.606635	4.11e-256
ENSDARG00000011407	col2a1b	0.715421	9.4e-256
ENSDARG00000069027	admb	-2.85431	1.1e-255
ENSDARG00000015263	adma	-2.42789	1.13e-254
ENSDARG00000099416	ly6m3	-2.31022	1.84e-253
ENSDARG00000044251	rasgef1bb	-1.59027	6.21e-252
ENSDARG00000059805	slc25a38a	-2.64335	6.84e-252
ENSDARG00000086222	nat16	1.17175	3.81e-251
ENSDARG00000004055	uhrf1bp1l	-0.704486	9e-251
ENSDARG00000087981	slc6a11b	1.13297	1.19e-250
ENSDARG00000059054	pdk2b	-1.22116	4.61e-250
ENSDARG00000091127	klf15	0.643319	5.48e-250
ENSDARG00000018319	arglu1b	0.755504	1.12e-249
ENSDARG00000038687	nfkb2	-0.64009	7.01e-249
ENSDARG00000112575	CU467905.1	-1.48549	8.83e-249
ENSDARG00000004177	fam169ab	-0.849932	1.49e-248
ENSDARG00000007344	tcap	-1.2357	4.76e-248
ENSDARG00000054058	h1fx	-2.1779	5.36e-248
ENSDARG00000057644	adam8b	-1.88092	5.53e-248
ENSDARG00000001807	tnfrsf21	-0.756684	3.5e-247
ENSDARG00000055539	epdl2	0.847383	7.12e-247
ENSDARG00000002071	adss	0.73894	1.66e-246
ENSDARG00000008880	usp28	-0.687238	2.76e-245
ENSDARG00000016301	zgc:65894	0.784279	5.4e-245
ENSDARG00000098631	CABZ01044277.1	1.94069	5.89e-245
ENSDARG00000077069	srgn	-1.02944	2.7e-244
ENSDARG00000023886	cacna2d4b	0.849559	2.9e-244
ENSDARG00000041294	noxo1a	-1.97913	2.97e-244
ENSDARG00000040278	klhl38b	-1.25404	1.45e-243
ENSDARG00000116832	CR749164.1	-0.785119	1.47e-243
ENSDARG00000076623	col14a1b	0.917848	4.59e-243
ENSDARG00000057992	fstb	-1.14939	8.46e-243
ENSDARG00000005139	hhatlb	0.756958	3.5e-242
ENSDARG00000091234	si:ch73-335l21.4	-3.07789	1.57e-241
ENSDARG00000099184	map2k6	0.74301	2.2e-241
ENSDARG00000013926	slc16a9a	-3.167	2.47e-241
ENSDARG00000039381	ch25hl1.1	-0.806513	7.5e-241
ENSDARG00000044199	gnat1	1.15741	2.02e-240
ENSDARG00000014840	prph2b	0.84445	3.79e-240
ENSDARG00000099002	creb5a	-1.01911	6.35e-240
ENSDARG00000078674	hspb9	-1.46541	8.96e-240
ENSDARG00000054304	homeza	-1.92003	5.46e-239
ENSDARG00000070961	lepr	-0.732376	1.12e-238
ENSDARG00000054539	lrp10	-0.655534	1.53e-238
ENSDARG00000045976	sidt2	-0.706504	6.64e-237
ENSDARG00000071173	slc12a10.2	-0.782474	1.55e-236
ENSDARG00000055278	cfb	-0.75603	3.77e-236
ENSDARG00000114082	pcf11	-0.886207	8.55e-236
ENSDARG00000025428	socs3a	-2.45279	8.67e-236
ENSDARG00000078076	nab2	-1.36596	1.44e-235
ENSDARG00000033466	tagln2	-1.09175	1.79e-235
ENSDARG00000001452	adam8a	-1.78288	2.85e-235
ENSDARG00000102599	si:ch1073-392o20.2	-0.823543	4.57e-235
ENSDARG00000103658	hivep1	-0.596132	7.63e-234
ENSDARG00000098162	zgc:77748	0.646514	9.35e-234
ENSDARG00000062830	tent5d	-0.831863	2.21e-233
ENSDARG00000035798	gngt1	1.15926	2.4e-233
ENSDARG00000027424	slc25a3a	1.14561	8.13e-233
ENSDARG00000057575	pnp4a	0.786624	1.03e-232
ENSDARG00000009040	si:ch73-141c7.1	-1.07327	1.08e-232
ENSDARG00000105400	CU457819.3	-1.85453	1.47e-232
ENSDARG00000069415	col17a1a	0.663758	2.26e-232
ENSDARG00000012314	usp25	-0.624648	2.3e-232
ENSDARG00000062788	irg1l	-2.82716	2.48e-231
ENSDARG00000053481	entpd5a	1.36517	1.16e-230
ENSDARG00000069630	tat	-0.678856	3.02e-229
ENSDARG00000037012	slc3a2b	-0.793445	1.29e-228
ENSDARG00000101479	BX908782.2	-2.46274	1.04e-226
ENSDARG00000058292	sephs1	0.944202	5.77e-226
ENSDARG00000075833	lyve1a	-2.52646	1.02e-225
ENSDARG00000063661	nuak2	-0.823563	1.99e-225
ENSDARG00000070318	arl8bb	-0.936362	3.82e-225
ENSDARG00000007697	fabp7a	1.03147	1.08e-224
ENSDARG00000071658	ywhag2	0.690098	1.09e-224
ENSDARG00000054641	tent5ab	1.10648	4.68e-224
ENSDARG00000086647	chrng	-2.30143	1.05e-223
ENSDARG00000092985	CU499330.1	0.694612	1.39e-223
ENSDARG00000069065	btg3	-0.693683	3.03e-223
ENSDARG00000105529	vgf	-0.711022	4.04e-222
ENSDARG00000001014	myh9b	-0.949998	4.84e-222
ENSDARG00000044528	slc15a1b	0.622088	7.64e-222
ENSDARG00000087844	plekhn1	-1.39173	1.17e-221
ENSDARG00000097909	si:dkey-195m11.11	-1.92224	2.49e-221
ENSDARG00000035810	rgcc	-0.707797	3.45e-221
ENSDARG00000106529	dut	0.838762	4.2e-221
ENSDARG00000105314	CU459186.5	-1.13122	3.71e-220
ENSDARG00000034262	pld2	-0.61099	6.7e-220
ENSDARG00000104702	cat	0.732245	9.44e-220
ENSDARG00000115252	tat	-0.782201	1.42e-219
ENSDARG00000099793	cspg5b	0.887074	1.6e-219
ENSDARG00000055240	xdh	0.840115	8.38e-219
ENSDARG00000071235	si:ch211-117c9.5	-1.49891	1.94e-218
ENSDARG00000040046	snai2	-0.610126	3.62e-218
ENSDARG00000013522	pck1	-0.761136	1.4e-217
ENSDARG00000031426	csrnp1a	-0.821076	1.73e-216
ENSDARG00000061436	col6a2	0.595636	1.86e-216
ENSDARG00000113250	zgc:77058	0.657244	5.58e-216
ENSDARG00000001953	pfkfb3	-1.75807	6.21e-216
ENSDARG00000061140	colec12	-0.784913	1.2e-215
ENSDARG00000008029	mep1a.2	1.21468	3.22e-215
ENSDARG00000007709	adamts8a	-0.757473	1.61e-212
ENSDARG00000089075	si:ch73-173p19.1	-0.833894	2.09e-212
ENSDARG00000117029	rasgef1bb	-1.38981	2.2e-212
ENSDARG00000078703	unm_hu7910	0.822674	9.15e-212
ENSDARG00000105430	si:ch73-368j24.11	-2.6091	1.43e-211
ENSDARG00000029688	hsp70.1	-2.63168	2.69e-211
ENSDARG00000039133	lamb4	1.14032	6.98e-211
ENSDARG00000057113	c6	-1.18323	7.3e-211
ENSDARG00000095268	si:dkey-261h17.1	0.858794	3.14e-210
ENSDARG00000078619	pnp5a	0.586516	3.46e-210
ENSDARG00000037191	ttr	0.668221	5.14e-210
ENSDARG00000098925	prdm1b	-1.84111	2e-209
ENSDARG00000101628	ascl1b	0.808773	9e-209
ENSDARG00000067796	clpxb	-0.725433	1.39e-208
ENSDARG00000067741	itpkcb	-0.749386	7.58e-208
ENSDARG00000011334	ncaldb	0.706488	2.08e-207
ENSDARG00000103830	ddr2l	-0.676543	2.15e-207
ENSDARG00000054753	col10a1a	1.39002	2.72e-207
ENSDARG00000053262	atp1b4	0.800545	1.74e-206
ENSDARG00000017354	epha2a	-0.876306	1.91e-206
ENSDARG00000115893	BX004787.1	0.833693	2.16e-206
ENSDARG00000038424	c4b	-1.25852	1.24e-205
ENSDARG00000036186	mbpa	0.662213	1.86e-205
ENSDARG00000001127	slc17a6a	0.608639	1.98e-205
ENSDARG00000070157	tgm2a	0.870113	2.57e-205
ENSDARG00000080020	il13ra1	-1.04886	3.48e-205
ENSDARG00000021287	rab7b	-0.707279	1.18e-204
ENSDARG00000026907	slc48a1a	-0.713642	1.19e-204
ENSDARG00000102332	spint1a	-0.629968	1.8e-204
ENSDARG00000086789	bahd1	-0.692704	2.21e-204
ENSDARG00000016718	mmp11b	0.842876	2.31e-204
ENSDARG00000105340	zgc:112234	-3.04299	6.7e-204
ENSDARG00000053091	si:ch211-204c21.1	-1.74207	1.25e-203
ENSDARG00000015947	matn4	0.819324	5.83e-203
ENSDARG00000052118	adamtsl5	-1.50462	8.1e-203
ENSDARG00000058992	cers2b	-0.642727	1.62e-202
ENSDARG00000074201	flna	-1.03216	2.39e-202
ENSDARG00000079839	arrdc1b	-0.877962	2.59e-202
ENSDARG00000002193	rho	0.698477	5.43e-202
ENSDARG00000045273	tmem204	-0.725229	7.3e-202
ENSDARG00000008363	mcl1b	-1.19826	2.06e-201
ENSDARG00000104484	itgb1b	-0.782362	9.13e-200
ENSDARG00000103308	mst1	-0.885336	3.1e-199
ENSDARG00000099101	gch2	1.04273	7.9e-199
ENSDARG00000020239	lpin1	0.667961	8.85e-199
ENSDARG00000103511	zfand2a	-0.588399	3.28e-198
ENSDARG00000101434	slc39a3	-1.58457	4.99e-198
ENSDARG00000094990	si:dkey-91f15.1	1.72813	1.24e-197
ENSDARG00000116863	CU984579.1	-1.85277	2.21e-197
ENSDARG00000010255	bin2b	-1.25553	4.61e-197
ENSDARG00000055292	atg9b	-0.69378	1.65e-196
ENSDARG00000070272	casp10	-1.34139	1.27e-195
ENSDARG00000089310	gc	0.745631	2.69e-195
ENSDARG00000043796	ms4a17a.7	-1.26826	1.11e-194
ENSDARG00000091136	zgc:174259	0.844041	4.54e-194
ENSDARG00000045835	si:dkey-14d8.6	0.831696	7.82e-194
ENSDARG00000006598	sgk2b	-0.681784	1.94e-193
ENSDARG00000059231	hephl1a	-1.00797	3.21e-193
ENSDARG00000091003	il34	-1.45324	5.49e-193
ENSDARG00000100352	aglb	0.679614	4.43e-192
ENSDARG00000098689	ptpn23b	-0.97609	1.69e-190
ENSDARG00000100947	mafk	-1.03093	5.54e-190
ENSDARG00000012694	c3a.1	-0.587597	1.06e-189
ENSDARG00000016396	fam219aa	-1.04437	8.6e-189
ENSDARG00000075666	tsc22d3	-0.965701	3.86e-188
ENSDARG00000013293	crispld1b	0.642319	7.31e-188
ENSDARG00000044861	opn1lw2	1.66996	7.84e-188
ENSDARG00000043249	irf1b	-1.49137	8.67e-188
ENSDARG00000093863	si:dkey-248f6.3	-2.24416	9.56e-188
ENSDARG00000115268	CR394572.1	1.46862	1.07e-187
ENSDARG00000036541	rhbdf1a	-0.599573	4.48e-187
ENSDARG00000112318	slc25a4	0.594911	8.08e-187
ENSDARG00000013855	slc12a3	-1.35012	1.04e-186
ENSDARG00000060112	sybu	-0.753928	1.53e-186
ENSDARG00000097746	si:rp71-77l1.1	-1.01269	1.88e-186
ENSDARG00000076766	zgc:163061	-2.38	1.24e-185
ENSDARG00000059163	rbp3	0.835174	1.33e-185
ENSDARG00000115600	sgk1	-1.92332	9.29e-185
ENSDARG00000026820	gucy2d	1.18196	1.8e-184
ENSDARG00000114405	zgc:194989	-2.77905	1.88e-184
ENSDARG00000077487	spsb3b	-1.06075	1.95e-184
ENSDARG00000028067	bnip3lb	-0.925967	4.99e-184
ENSDARG00000089441	si:ch211-105c13.3	-0.596093	1.73e-183
ENSDARG00000103840	lrrc8db	-0.948934	2.23e-183
ENSDARG00000070726	cnga3a	1.27378	2.24e-183
ENSDARG00000038867	shhb	0.585427	4.9e-183
ENSDARG00000061226	timp2a	-0.83929	4.94e-183
ENSDARG00000104992	epgn	-0.67513	1.57e-182
ENSDARG00000092846	zgc:162611	-1.00966	3.49e-182
ENSDARG00000076484	stab1	-0.687697	6.63e-182
ENSDARG00000070061	gfer	-2.12537	4.02e-181
ENSDARG00000023724	cdc42se1	-0.7357	4.47e-181
ENSDARG00000002271	zfand5b	-0.828918	4.57e-181
ENSDARG00000054916	eif4ebp3	-0.618369	1e-180
ENSDARG00000021172	cyp2ad2	1.45321	2.32e-180
ENSDARG00000058358	krt8	-0.610397	3.4e-180
ENSDARG00000071325	cbarpb	-0.715865	3.9e-180
ENSDARG00000100315	slc15a1a	1.38873	4.97e-180
ENSDARG00000055752	npas4a	-1.53624	1.87e-178
ENSDARG00000051912	hpxb	-0.662577	3.47e-178
ENSDARG00000098392	ly6pge	0.592393	1.04e-177
ENSDARG00000034210	si:dkey-240h12.4	-0.751925	1.43e-177
ENSDARG00000076958	jac8	-0.644625	3.94e-177
ENSDARG00000055751	fosb	-0.786834	4.1e-177
ENSDARG00000074519	BX248501.1	1.09349	1.19e-176
ENSDARG00000093125	RANBP2	-0.609539	3.03e-176
ENSDARG00000092976	si:ch211-127i16.2	0.80128	7.81e-176
ENSDARG00000105117	sdad1	-1.03278	1.4e-175
ENSDARG00000102415	scinla	0.955261	2.48e-175
ENSDARG00000035326	nccrp1	-1.25033	2.91e-175
ENSDARG00000056774	gpr37l1b	1.30205	3.23e-175
ENSDARG00000052157	il12rb2	-2.34472	1.08e-174
ENSDARG00000002298	ankrd22	-1.45184	4.04e-174
ENSDARG00000052615	tnmd	0.731484	4.18e-174
ENSDARG00000087873	eevs	1.10303	7.48e-174
ENSDARG00000104919	si:ch211-153b23.3	-3.06201	2.23e-173
ENSDARG00000036864	slc34a2b	-0.773672	3.35e-173
ENSDARG00000094408	MFAP4 (1 of many)	-1.78273	4.38e-173
ENSDARG00000091801	serpinb14	-1.03843	9.75e-173
ENSDARG00000020656	prkg1a	-1.2089	2.57e-172
ENSDARG00000070903	met	-1.05934	4.38e-172
ENSDARG00000114334	zgc:173552	-2.57767	1.2e-171
ENSDARG00000015355	fosl1a	-3.67932	1.31e-171
ENSDARG00000115938	zgc:171759	-0.708067	2.25e-171
ENSDARG00000100792	zgc:154142	1.27017	3.26e-171
ENSDARG00000040621	lrrc32	-1.14408	8.72e-171
ENSDARG00000005776	guk1b	1.21449	1.73e-170
ENSDARG00000012458	zgc:77849	-0.656944	2.78e-170
ENSDARG00000056742	crmp1	0.941208	4.91e-170
ENSDARG00000014320	gucy2c	-0.665649	3.94e-169
ENSDARG00000103519	adamts1	-1.82858	4.42e-169
ENSDARG00000102191	CPNE8	-0.671284	4.57e-169
ENSDARG00000102937	hspbp1	-0.969388	5.99e-169
ENSDARG00000032465	slc1a8b	1.34367	5.28e-168
ENSDARG00000104418	BX248318.1	-0.88493	5.5e-168
ENSDARG00000100106	CR385054.1	-2.32058	1.33e-167
ENSDARG00000007836	ctsla	-1.08739	1.57e-167
ENSDARG00000011884	MFN1	0.658596	2.38e-167
ENSDARG00000023766	gnsa	-0.786876	3.08e-167
ENSDARG00000116888	dusp6	-0.786081	5.41e-167
ENSDARG00000014292	med15	-0.627128	2.89e-166
ENSDARG00000058218	fam151a	0.785867	4.65e-166
ENSDARG00000007691	cul1b	-0.690664	6.11e-166
ENSDARG00000076862	gask1a	1.12548	8.35e-166
ENSDARG00000063631	VIT	0.997736	1.11e-165
ENSDARG00000116962	zgc:77486	-1.4266	1.2e-165
ENSDARG00000053358	basp1	0.617481	1.21e-165
ENSDARG00000074850	il12rb2l	-0.790387	3.16e-165
ENSDARG00000020031	cldn11a	-1.24903	5.74e-165
ENSDARG00000104949	slc27a1b	-0.629812	6.27e-165
ENSDARG00000092730	enam	1.9481	8.27e-165
ENSDARG00000021938	smad9	-0.654371	1.12e-164
ENSDARG00000101597	si:dkeyp-57d7.4	1.03289	1.44e-164
ENSDARG00000109926	si:ch211-113a14.19	-1.84133	4.84e-164
ENSDARG00000016088	rtn2a	0.606212	5.6e-164
ENSDARG00000055377	gnb5b	1.17855	8.76e-164
ENSDARG00000037873	cyp3c3	-0.887678	9.3e-164
ENSDARG00000103002	nptna	0.818524	6.4e-163
ENSDARG00000044485	sall4	-0.994492	1.24e-162
ENSDARG00000060671	lct	0.812854	1.26e-162
ENSDARG00000076439	ppp4cb	-0.771593	4.98e-162
ENSDARG00000045014	tuba2	0.824993	7.57e-162
ENSDARG00000014059	cldn5b	-1.26193	1.48e-161
ENSDARG00000055784	ptpn3	-0.880964	1.49e-161
ENSDARG00000027236	rs1a	0.640663	1.63e-161
ENSDARG00000078828	npb	-1.48641	1.96e-161
ENSDARG00000078659	tmem176	-1.14134	2.09e-161
ENSDARG00000055857	dop1b	-0.689651	3.18e-161
ENSDARG00000055855	kcnc3a	0.647448	3.3e-161
ENSDARG00000116454	plin2	-0.661272	2.05e-160
ENSDARG00000091905	si:dkey-108k21.21	-1.70611	2.59e-160
ENSDARG00000020718	slc25a22a	0.596759	2.45e-159
ENSDARG00000027355	slc25a4	0.593417	1.14e-158
ENSDARG00000087574	nox1	-1.49875	2.38e-158
ENSDARG00000013777	ppp1r13l	-0.921838	3.01e-158
ENSDARG00000012060	thbs3b	0.946284	3.36e-158
ENSDARG00000058557	il11b	-2.60564	4.59e-158
ENSDARG00000023532	pinx1	-0.816556	1.28e-157
ENSDARG00000067626	ywhag1	0.62737	1.54e-157
ENSDARG00000105740	CU640433.1	-0.83458	3.1e-157
ENSDARG00000086665	si:dkey-175g6.2	-0.776221	3.41e-157
ENSDARG00000105209	MPRIP	-0.662172	1.55e-156
ENSDARG00000030758	guca1c	0.927815	1.93e-156
ENSDARG00000090352	CR855311.1	-2.4939	2.1e-156
ENSDARG00000061566	slc7a3b	-0.609548	2.4e-156
ENSDARG00000052515	calcoco2	-0.879347	3.76e-156
ENSDARG00000053774	alpi.2	1.35683	5.41e-156
ENSDARG00000068851	rnf183	-0.815459	2.06e-155
ENSDARG00000060368	syn1	0.760179	2.93e-155
ENSDARG00000068288	lamc2	-2.6437	1e-154
ENSDARG00000036832	cyt1l	0.651717	1.01e-154
ENSDARG00000005332	lipib	-1.37382	3.4e-154
ENSDARG00000067964	slc6a5	0.9997	9.57e-154
ENSDARG00000114147	stard14	-0.745362	1.27e-153
ENSDARG00000101980	bmper	0.888316	1e-152
ENSDARG00000011724	marveld1	-0.712325	1.22e-152
ENSDARG00000032242	tnnt2c	-0.843141	1.37e-152
ENSDARG00000001913	palmda	1.12676	1.51e-152
ENSDARG00000037121	mat2ab	0.774643	4.56e-152
ENSDARG00000016651	znf106a	0.714602	6.77e-152
ENSDARG00000014024	ms4a17a.4	-1.76598	1.03e-151
ENSDARG00000045525	tmcc3	-0.627532	1.31e-151
ENSDARG00000100826	hif1al	-0.773353	2.95e-151
ENSDARG00000056929	kdm6bb	0.630018	3.99e-151
ENSDARG00000014233	sept8b	0.900746	4.58e-151
ENSDARG00000095615	si:dkeyp-86h10.3	0.957165	1.37e-150
ENSDARG00000102364	si:dkey-202l22.6	1.41947	1.66e-150
ENSDARG00000054814	ptp4a3b	-1.04924	4.07e-150
ENSDARG00000044541	ppp1r14ba	0.766263	5.13e-150
ENSDARG00000028173	slc4a2a	-1.08894	7.63e-150
ENSDARG00000071403	oaz1a	-0.628626	8.96e-150
ENSDARG00000002445	prdm1a	-0.822462	1.14e-149
ENSDARG00000062430	gpd2	-0.831041	1.52e-148
ENSDARG00000094809	ms4a17a.11	-0.75936	2.91e-148
ENSDARG00000059978	cplx4a	1.06484	6.39e-148
ENSDARG00000037403	si:dkey-4p15.3	-0.768562	9.71e-148
ENSDARG00000076299	FQ323119.1	1.15343	1.14e-147
ENSDARG00000102299	cxcl8b.1	-1.91628	1.15e-147
ENSDARG00000086374	isg15	-1.41739	1.77e-147
ENSDARG00000054259	nat10	-0.735273	2.04e-147
ENSDARG00000027828	grin1a	0.709774	2.34e-147
ENSDARG00000005927	tbc1d17	-0.658658	2.41e-147
ENSDARG00000093780	BX548078.1	1.01168	5.4e-147
ENSDARG00000071048	ccn6	1.41881	6.42e-147
ENSDARG00000112741	ccn2a	-1.05194	8.39e-147
ENSDARG00000099374	sp9	-0.713339	9.07e-147
ENSDARG00000043646	slc6a8	-0.639598	1.2e-146
ENSDARG00000055638	ankrd33aa	0.637461	1.36e-146
ENSDARG00000076924	als2b	-0.910419	1.39e-146
ENSDARG00000098903	tfe3a	-1.47894	1.59e-146
ENSDARG00000041735	tmem237a	1.03453	1.61e-146
ENSDARG00000055534	grk7b	0.84741	1.61e-146
ENSDARG00000077688	cpo	2.02382	4.5e-146
ENSDARG00000111964	zgc:171759	-0.870702	5.12e-146
ENSDARG00000036376	cldn7a	-1.07678	5.75e-146
ENSDARG00000068830	zgc:172139	-0.594936	8.57e-146
ENSDARG00000038281	natd1	-0.882789	1.9e-145
ENSDARG00000094324	efemp2a	-1.04973	2.06e-145
ENSDARG00000105350	si:ch1073-153i20.4	-2.11148	6.38e-145
ENSDARG00000004539	ptgs2a	-1.90921	1.47e-144
ENSDARG00000070654	pex5	-0.640876	2.72e-144
ENSDARG00000039099	aep1	0.710285	3.23e-144
ENSDARG00000103457	spartb	-0.692604	3.63e-144
ENSDARG00000112216	cpt2	0.851627	5.43e-144
ENSDARG00000029747	mep1a.1	0.823769	2.38e-143
ENSDARG00000005629	smyd2b	0.604689	3.2e-143
ENSDARG00000100986	INHBC	-1.28033	7.09e-143
ENSDARG00000037618	ddit4	-2.15999	1.09e-142
ENSDARG00000054848	pdk4	-0.649886	1.1e-142
ENSDARG00000005980	sfswap	0.597298	1.37e-142
ENSDARG00000059365	nipal4	-0.741606	1.64e-142
ENSDARG00000018283	cyba	-0.799686	2.35e-142
ENSDARG00000012297	cnga3b	0.778938	4.57e-142
ENSDARG00000030616	nfe2l1a	-1.62989	1.57e-141
ENSDARG00000023228	vsnl1a	0.870164	1.65e-141
ENSDARG00000000796	nr4a1	0.684636	2.82e-141
ENSDARG00000043182	hhla2a.1	-1.20641	1.97e-140
ENSDARG00000105414	zgc:112234	-0.893166	6.21e-140
ENSDARG00000036809	si:ch211-106j24.1	0.798579	7.77e-140
ENSDARG00000092584	si:ch1073-385f13.3	-0.753869	8.54e-140
ENSDARG00000100781	col28a2b	1.45758	1.03e-139
ENSDARG00000077176	zgc:174888	-0.956881	1.33e-139
ENSDARG00000093019	si:dkey-83k24.5	-3.08873	1.42e-139
ENSDARG00000057218	tbc1d15	-0.728271	1.58e-139
ENSDARG00000103503	dgat1a	0.744761	3.01e-139
ENSDARG00000010531	scamp4	-0.603068	8.19e-139
ENSDARG00000010658	insig1	-0.974112	4.53e-138
ENSDARG00000007788	atp2b1b	0.597288	5.69e-138
ENSDARG00000020594	txlnba	-0.589686	5.88e-138
ENSDARG00000104370	esm1	-1.84708	6.83e-138
ENSDARG00000062942	kcna1a	1.03076	7.24e-138
ENSDARG00000110230	fabp2	1.12235	8.12e-138
ENSDARG00000016830	rimkla	-0.892511	8.88e-138
ENSDARG00000005913	tgm1l3	1.38443	1.43e-137
ENSDARG00000016570	prlra	-0.650624	1.72e-137
ENSDARG00000089769	hapln1a	1.02441	1.87e-137
ENSDARG00000076357	CABZ01102039.1	0.746282	2.4e-137
ENSDARG00000039843	znf800b	-1.45709	2.5e-137
ENSDARG00000036386	rbm4.1	0.626983	4e-137
ENSDARG00000058943	cdcp1a	-1.65753	3.54e-136
ENSDARG00000100691	prss35	1.03266	1.16e-135
ENSDARG00000062030	gpr17	0.661411	1.66e-135
ENSDARG00000055835	slc26a6	0.750815	5.9e-135
ENSDARG00000017882	rdh1	0.694154	1.17e-134
ENSDARG00000041502	tgfb1a	-0.847531	2.66e-134
ENSDARG00000016253	ralab	-0.900845	3.79e-134
ENSDARG00000008030	myl9b	-0.740791	9.45e-134
ENSDARG00000070670	crip2	0.609974	1.01e-133
ENSDARG00000051857	tes	-0.766686	1.02e-133
ENSDARG00000102453	slc1a2b	0.796287	1.05e-133
ENSDARG00000098970	CU459186.1	-1.76641	2.34e-133
ENSDARG00000094041	krt17	0.977886	2.63e-133
ENSDARG00000038378	sagb	0.672745	4.05e-133
ENSDARG00000090552	si:dkey-7j14.6	-0.778347	1.18e-132
ENSDARG00000052011	rrad	-1.14148	3.01e-132
ENSDARG00000078529	adgrb1b	-1.2568	3.39e-132
ENSDARG00000042236	atrx	0.740763	3.64e-132
ENSDARG00000015611	rasl11b	-0.91236	3.98e-132
ENSDARG00000058479	zgc:110425	-2.17614	5.26e-132
ENSDARG00000096445	si:ch211-214p16.3	-0.66795	8.93e-131
ENSDARG00000100795	timp4.3	-0.989418	1.56e-130
ENSDARG00000093899	BX510657.1	0.713875	1.64e-130
ENSDARG00000012829	asah2	1.05617	4.21e-130
ENSDARG00000003699	atp7a	-0.630079	4.56e-130
ENSDARG00000102806	zgc:112234	-2.12691	8.05e-130
ENSDARG00000099169	cxcl8b.3	-1.52819	1.77e-129
ENSDARG00000115330	opn1sw2	1.65186	1.8e-129
ENSDARG00000059722	ubac1	0.805314	3.31e-129
ENSDARG00000099525	si:ch1073-13h15.3	1.82454	3.72e-129
ENSDARG00000092833	CR318588.2	2.04977	4.49e-129
ENSDARG00000007195	grm2b	0.804832	8.21e-129
ENSDARG00000019038	sgsm3	-0.736108	1.08e-128
ENSDARG00000099149	hs3st3b1a	0.973984	2.54e-128
ENSDARG00000006427	fabp2	1.06631	3.19e-128
ENSDARG00000059053	slc13a4	1.60468	5.59e-128
ENSDARG00000016363	her8a	0.735794	5.77e-128
ENSDARG00000100088	zmp:0000001114	-0.704604	1.23e-127
ENSDARG00000101043	ppl	0.610535	1.49e-127
ENSDARG00000012656	atf6	-0.618881	1.68e-127
ENSDARG00000076294	klb	-0.754957	3.91e-127
ENSDARG00000101752	plekhg5b	-0.956377	7.59e-127
ENSDARG00000099776	glula	-0.666608	1.17e-126
ENSDARG00000101749	zgc:92161	-0.921431	1.49e-126
ENSDARG00000014685	esco2	0.716808	1.52e-126
ENSDARG00000100697	FQ323156.1	-0.907134	4.01e-126
ENSDARG00000086391	cald1b	0.949244	9.42e-126
ENSDARG00000057027	rtn2b	0.809565	9.82e-126
ENSDARG00000058102	sardh	0.992088	9.91e-126
ENSDARG00000094210	fthl31	-0.832643	2.39e-125
ENSDARG00000078468	fap	0.984611	3.05e-125
ENSDARG00000112721	dennd4a	-0.880021	3.09e-125
ENSDARG00000004763	hhla2a.2	-1.62029	3.17e-125
ENSDARG00000004169	stmn1a	1.07013	6.16e-125
ENSDARG00000032469	ampd3b	-0.982197	8.72e-125
ENSDARG00000019752	rom1a	0.903734	1.29e-124
ENSDARG00000113850	crx	-0.901789	2.57e-124
ENSDARG00000075952	mbd2	-0.874465	8.2e-124
ENSDARG00000117546	CABZ01070747.1	0.697335	9.29e-124
ENSDARG00000112193	rimkla	-1.00877	3.23e-123
ENSDARG00000112880	tfr1b	0.606773	3.36e-123
ENSDARG00000039647	slc6a1b	0.849209	1.99e-122
ENSDARG00000037961	rcn3	0.803728	2.47e-122
ENSDARG00000097234	AL929435.1	-2.36146	2.74e-122
ENSDARG00000041623	mt2	-1.84233	4.08e-122
ENSDARG00000003091	oclnb	-0.608247	5.17e-122
ENSDARG00000004325	casp9	-1.25624	5.25e-122
ENSDARG00000078042	il10rb	-0.891704	7.74e-122
ENSDARG00000025670	fstl3	-0.773335	8.72e-122
ENSDARG00000103490	dpysl4	0.784344	1.05e-121
ENSDARG00000010169	myd88	-0.605361	1.37e-121
ENSDARG00000031136	moxd1	-1.67327	3.09e-121
ENSDARG00000074396	fscn2b	0.8229	3.91e-121
ENSDARG00000095801	BX649485.2	-1.68575	6.88e-121
ENSDARG00000077084	col28a1a	0.979374	7.84e-121
ENSDARG00000086815	MYADM	-0.710692	5.14e-120
ENSDARG00000103017	xkr5a	-0.657087	8.4e-120
ENSDARG00000058498	slc9a3.1	-1.09427	2.06e-119
ENSDARG00000069946	itga6b	-0.592738	2.17e-119
ENSDARG00000112175	zgc:173552	-1.35872	3.33e-119
ENSDARG00000059177	tax1bp3	-0.753646	4.09e-119
ENSDARG00000037551	pm20d1.1	0.605282	4.47e-119
ENSDARG00000087863	cd44a	-1.59462	5.12e-119
ENSDARG00000020795	rac3b	0.78482	6.14e-119
ENSDARG00000089749	aqp8b	2.12588	6.55e-119
ENSDARG00000014805	fhl5	1.94801	6.76e-119
ENSDARG00000116150	plvapb	-0.91675	1.07e-118
ENSDARG00000092204	ms4a17a.5	-1.33599	1.77e-118
ENSDARG00000079727	selenop2	0.753377	2.07e-118
ENSDARG00000100596	si:ch73-43g23.1	0.987928	2.1e-118
ENSDARG00000025522	sgk1	-1.41621	2.58e-118
ENSDARG00000042816	mmp9	-3.32895	3.53e-118
ENSDARG00000028098	fut9d	2.09096	8.97e-118
ENSDARG00000100613	CABZ01089777.1	0.991485	1.21e-117
ENSDARG00000052881	dnajb5	0.618777	1.42e-117
ENSDARG00000020417	emx3	-1.38167	2.22e-117
ENSDARG00000019815	fn1a	-0.708735	2.25e-117
ENSDARG00000088366	zgc:77938	1.10193	2.4e-117
ENSDARG00000097613	igfn1.3	0.847527	3.19e-117
ENSDARG00000035544	etnppl	0.957804	6.62e-117
ENSDARG00000062721	dennd4a	-0.736123	7.43e-117
ENSDARG00000029204	tyrp1a	0.592813	1.23e-116
ENSDARG00000001999	adamts18	0.973435	1.8e-116
ENSDARG00000092033	si:dkey-239h2.3	-0.920709	3.73e-116
ENSDARG00000116529	CR352239.1	-0.883754	4.74e-116
ENSDARG00000024365	crlf1a	-0.75751	1.21e-115
ENSDARG00000069692	col7a1l	1.16282	4.88e-115
ENSDARG00000054968	cd40	-1.10094	6.36e-115
ENSDARG00000040224	krcp	0.830776	9.29e-115
ENSDARG00000045887	mmp30	0.741905	9.47e-115
ENSDARG00000038489	b3gnt7	-0.739274	9.79e-115
ENSDARG00000012311	myoz2a	0.672605	1.46e-114
ENSDARG00000011929	plp1b	0.612643	1.48e-114
ENSDARG00000063050	rc3h2	-0.610571	3.62e-114
ENSDARG00000056874	lygl1	-0.668264	3.62e-114
ENSDARG00000098696	rela	-0.729514	5.72e-114
ENSDARG00000059294	marco	-0.84723	5.84e-114
ENSDARG00000028017	tp53inp1	-0.606878	6.4e-114
ENSDARG00000095767	dio3b	-1.11858	7.22e-114
ENSDARG00000115432	zgc:174259	1.02018	7.87e-114
ENSDARG00000052099	agxta	0.901121	2.96e-113
ENSDARG00000097721	CU207301.3	-1.32215	4.12e-113
ENSDARG00000115866	adnpb	0.945462	5.43e-113
ENSDARG00000069339	tbc1d24	0.814235	1.27e-112
ENSDARG00000054929	zgc:110540	0.628979	1.32e-112
ENSDARG00000060207	traf7	-0.772145	1.99e-112
ENSDARG00000099802	pnp5b	-0.710114	4.57e-112
ENSDARG00000093124	scpp8	-4.0871	7.02e-112
ENSDARG00000033182	arl4ab	-0.834952	2.18e-111
ENSDARG00000052155	lrrc8ab	-1.02098	4.08e-111
ENSDARG00000114387	CU499336.2	-1.02524	4.29e-111
ENSDARG00000024847	col5a2b	1.47249	5.1e-111
ENSDARG00000036893	f13a1b	-0.928915	5.25e-111
ENSDARG00000040971	zgc:92606	-0.790996	6.04e-111
ENSDARG00000103015	hist1h2a2	-0.90701	1.39e-110
ENSDARG00000002353	tagapa	-1.07577	1.67e-110
ENSDARG00000097826	si:dkey-239b22.2	1.18692	3.02e-110
ENSDARG00000002576	cabp5a	-1.0949	4.09e-110
ENSDARG00000024540	tspan36	-1.09156	4.68e-110
ENSDARG00000037859	il11a	-3.70134	1.23e-109
ENSDARG00000097224	prr33	0.593299	2.23e-109
ENSDARG00000038574	scg2b	-0.764704	2.32e-109
ENSDARG00000102687	CABZ01085139.1	0.859661	2.52e-109
ENSDARG00000010010	trim13	0.589068	4.56e-109
ENSDARG00000057568	nefla	0.800409	7.78e-109
ENSDARG00000117403	FO904966.2	1.21368	8.27e-109
ENSDARG00000060927	si:ch211-136a13.1	-0.94708	1e-108
ENSDARG00000036279	lamc1	-0.60767	1.18e-108
ENSDARG00000074301	cth	-0.716463	1.85e-108
ENSDARG00000034522	rab6ba	0.689965	4.06e-108
ENSDARG00000095362	si:ch211-77g15.32	1.1172	4.14e-108
ENSDARG00000045015	cyp27b1	1.76261	4.83e-108
ENSDARG00000094854	ms4a17a.9	-0.900135	5.39e-108
ENSDARG00000071224	si:ch211-133n4.4	0.627841	8.31e-108
ENSDARG00000110841	si:dkey-108k21.14	-1.55035	1.57e-107
ENSDARG00000063539	slc25a15a	-1.89683	2.16e-107
ENSDARG00000117264	CR385050.2	0.807625	3.52e-107
ENSDARG00000101695	si:dkey-26m3.3	0.604512	5.23e-107
ENSDARG00000103498	epd	0.669439	5.42e-107
ENSDARG00000097483	si:ch211-213d14.2	1.03627	9.22e-107
ENSDARG00000029894	slc2a15a	0.837056	9.9e-107
ENSDARG00000037870	actb2	-0.774238	2.73e-106
ENSDARG00000040214	scrt1b	0.599111	4.03e-106
ENSDARG00000059049	zgc:174904	-0.725252	4.47e-106
ENSDARG00000016011	gpcpd1	-1.02717	6e-106
ENSDARG00000099633	sec14l7	1.50308	6.86e-106
ENSDARG00000100660	si:ch73-252i11.1	-0.680003	7.53e-106
ENSDARG00000057032	ppm1nb	0.966287	1.15e-105
ENSDARG00000098239	zgc:85932	0.672942	1.15e-105
ENSDARG00000100280	znfx1	-1.13425	2.06e-105
ENSDARG00000094952	si:ch211-74m13.1	-0.973509	3.5e-105
ENSDARG00000017720	si:ch211-106h11.1	-1.27343	4.25e-105
ENSDARG00000015552	phactr4a	-0.641587	6.79e-105
ENSDARG00000045150	csnk1e	-0.653332	7.35e-105
ENSDARG00000056781	zanl	0.63101	7.96e-105
ENSDARG00000017321	kdr	-0.672859	1.24e-104
ENSDARG00000070434	rhov	-0.76228	1.57e-104
ENSDARG00000007891	meox1	-0.912302	2.8e-104
ENSDARG00000056029	cyp26c1	0.606074	3.43e-104
ENSDARG00000015559	fstl1a	-0.94081	4.95e-104
ENSDARG00000089369	fdxr	-0.658089	7.87e-104
ENSDARG00000016750	abcc6a	-1.06032	9.77e-104
ENSDARG00000059574	fscn2a	1.16573	1.78e-103
ENSDARG00000093048	si:ch211-158d24.4	-0.697166	1.91e-103
ENSDARG00000038878	il12a	-2.83364	2.01e-103
ENSDARG00000058561	fbxo30a	-1.34036	2.64e-103
ENSDARG00000077388	obsl1b	1.07703	3.03e-103
ENSDARG00000040162	fgfbp3	1.1268	3.12e-103
ENSDARG00000044053	vsnl1b	0.90298	3.22e-103
ENSDARG00000040912	kdelr3	0.586941	3.34e-103
ENSDARG00000033662	scd	-1.79289	4.03e-103
ENSDARG00000037804	phlda3	-0.702883	4.78e-103
ENSDARG00000100952	wu:fj16a03	-0.854424	5.03e-103
ENSDARG00000012137	cyp46a1.1	-0.78917	8.55e-103
ENSDARG00000102995	rbm24a	-0.602831	1.38e-102
ENSDARG00000017860	rgs5b	-0.917392	1.57e-102
ENSDARG00000105431	si:dkey-23a13.9	-2.27353	2.84e-102
ENSDARG00000031845	mboat2a	-0.777803	3.06e-102
ENSDARG00000093381	tgm2l	-1.09386	5.91e-102
ENSDARG00000076373	vopp1	0.853988	9.84e-102
ENSDARG00000042282	itga6a	-0.662799	1.04e-101
ENSDARG00000042726	grb7	-0.692923	1.41e-101
ENSDARG00000111567	f9b	-1.60939	2.34e-101
ENSDARG00000078615	CABZ01085419.1	-1.09201	2.41e-101
ENSDARG00000029497	tfcp2l1	-1.29291	6.22e-101
ENSDARG00000075045	cxcl18b	-3.2548	6.26e-101
ENSDARG00000011404	fen1	0.645158	2.01e-100
ENSDARG00000068128	ppp1r15b	-1.3634	2.45e-100
ENSDARG00000059815	oaz2b	-0.904918	3.14e-100
ENSDARG00000090804	gpr155a	-0.720252	3.98e-100
ENSDARG00000043820	nme2a	1.61441	4.39e-100
ENSDARG00000115853	zgc:91976	-0.604745	5.88e-100
ENSDARG00000103727	tfr2	-0.836729	6.63e-100
ENSDARG00000052122	rag1	0.586402	6.98e-100
ENSDARG00000061201	acsf2	0.87258	7.13e-100
ENSDARG00000068275	ptx3a	-0.794085	9.97e-100
ENSDARG00000058158	trim55b	-1.23866	1.26e-99
ENSDARG00000056950	epyc	1.02635	2.95e-99
ENSDARG00000052336	ociad2	0.71068	3.14e-99
ENSDARG00000045414	elovl2	0.772075	3.71e-99
ENSDARG00000062280	hace1	-0.722287	4.52e-99
ENSDARG00000001621	nfyal	-0.623572	6.98e-99
ENSDARG00000045129	fkbp10b	0.773055	7.3e-99
ENSDARG00000028087	aldh2.2	0.632467	8.39e-99
ENSDARG00000113232	AL929225.1	-1.48933	9.09e-99
ENSDARG00000075727	map1lc3cl	-1.28071	1.18e-98
ENSDARG00000055252	snap23.2	-1.4191	1.54e-98
ENSDARG00000071007	pcgf5a	-0.850204	1.63e-98
ENSDARG00000030975	ccdc80l1	0.80528	3.26e-98
ENSDARG00000013310	map3k15	-0.90008	3.31e-98
ENSDARG00000094217	si:dkey-17e16.15	1.04853	4.14e-98
ENSDARG00000019845	pdlim1	-1.13704	4.24e-98
ENSDARG00000087178	scpp9	1.2736	6.56e-98
ENSDARG00000092947	cyt1	0.595402	9.91e-98
ENSDARG00000086337	si:dkey-102g19.3	-1.4691	1.04e-97
ENSDARG00000018411	mknk1	-0.844851	1.08e-97
ENSDARG00000013526	svep1	-0.900911	1.21e-97
ENSDARG00000006456	pdgfrl	0.781409	4.23e-97
ENSDARG00000018881	apobec2a	1.1241	4.3e-97
ENSDARG00000002732	spon2b	1.33107	7.27e-97
ENSDARG00000057498	habp2	0.879307	7.45e-97
ENSDARG00000062864	gk5	0.589592	1.04e-96
ENSDARG00000008165	caspa	-1.12781	1.13e-96
ENSDARG00000002295	si:dkey-21p1.3	-0.864014	2.01e-96
ENSDARG00000070165	tnfrsf1b	-0.934991	3.83e-96
ENSDARG00000026655	tspo	-0.966383	4.11e-96
ENSDARG00000090866	kcnj1a.2	-0.628345	5.32e-96
ENSDARG00000070923	zgc:158296	0.783858	6.01e-96
ENSDARG00000092489	si:ch73-103b9.2	0.677494	6.65e-96
ENSDARG00000095577	cybrd1	-0.800798	7.48e-96
ENSDARG00000095746	si:zfos-2330d3.7	-2.02025	8e-96
ENSDARG00000042856	itpka	-0.722261	1.18e-95
ENSDARG00000109929	CABZ01058721.1	-0.821253	1.22e-95
ENSDARG00000100598	CABZ01109081.1	0.797591	1.55e-95
ENSDARG00000077217	zgc:162184	-0.732348	2.32e-95
ENSDARG00000099839	si:ch211-9d9.1	-1.08252	2.42e-95
ENSDARG00000099137	BX663503.3	0.644138	2.82e-95
ENSDARG00000077782	acer2	-0.778273	3.06e-95
ENSDARG00000087857	si:ch211-180a12.2	0.657175	5.27e-95
ENSDARG00000056934	hepacama	0.807101	6.81e-95
ENSDARG00000025348	igfbp5b	0.593295	7.68e-95
ENSDARG00000108475	otos	1.00684	1.05e-94
ENSDARG00000101872	BX842701.1	1.72389	2.33e-94
ENSDARG00000069314	tmem199	-0.638498	3.45e-94
ENSDARG00000010085	p4ha2	-0.692964	3.61e-94
ENSDARG00000052322	tlr5b	-1.34057	4.08e-94
ENSDARG00000016457	irf9	-0.645421	4.84e-94
ENSDARG00000003869	decr1	0.937587	5.52e-94
ENSDARG00000092963	BX321877.1	-0.587187	5.98e-94
ENSDARG00000087176	rskra	-1.92621	8.07e-94
ENSDARG00000098949	mslna	1.12897	1.98e-93
ENSDARG00000077157	synpo2b	1.13047	2.75e-93
ENSDARG00000103034	CABZ01068499.1	0.769671	4.75e-93
ENSDARG00000057296	cbln1	0.593019	4.83e-93
ENSDARG00000098586	zgc:194887	0.632309	5.45e-93
ENSDARG00000079543	dpys	1.20806	5.51e-93
ENSDARG00000014727	acox1	0.617912	6.29e-93
ENSDARG00000041428	yrdc	-0.593743	6.6e-93
ENSDARG00000017386	sobpb	-0.69294	8.35e-93
ENSDARG00000112368	enpp7.1	0.950482	1.09e-92
ENSDARG00000074191	zgc:172253	1.13263	1.26e-92
ENSDARG00000091320	nlrc6	-0.753692	1.27e-92
ENSDARG00000041540	sult1st2	0.6582	1.61e-92
ENSDARG00000087832	bcl3	-2.21364	3.8e-92
ENSDARG00000067950	zcchc2	-0.951152	3.8e-92
ENSDARG00000042559	tnni1c	0.936333	6.71e-92
ENSDARG00000117474	CABZ01048956.1	1.3767	6.97e-92
ENSDARG00000101919	foxj1a	-1.15009	7.54e-92
ENSDARG00000002259	ca15c	2.20571	9.38e-92
ENSDARG00000007040	tmigd1	-1.14941	1.24e-91
ENSDARG00000003877	pbrm1	0.634404	1.7e-91
ENSDARG00000074771	ifngr1	-0.838743	2.21e-91
ENSDARG00000043806	postna	1.2713	2.28e-91
ENSDARG00000060879	slc28a1	1.09549	3.46e-91
ENSDARG00000073820	zgc:174917	-2.64762	4.29e-91
ENSDARG00000056210	si:ch211-199o1.2	-1.92304	5.61e-91
ENSDARG00000113315	zgc:153932	-1.63388	5.95e-91
ENSDARG00000057903	si:ch211-266g18.10	0.589787	6.3e-91
ENSDARG00000103443	vwde	0.605297	6.4e-91
ENSDARG00000111300	krt18b	-0.953889	7.13e-91
ENSDARG00000070452	saraf	-0.592584	7.4e-91
ENSDARG00000013598	tnfb	-1.60925	9.75e-91
ENSDARG00000101239	hsd17b4	0.647664	1.05e-90
ENSDARG00000079564	myh7	-0.606731	1.12e-90
ENSDARG00000101368	cngb3.2	1.00233	1.12e-90
ENSDARG00000043624	slc66a1	-0.645161	1.46e-90
ENSDARG00000095698	si:dkey-228a15.1	-1.42265	1.66e-90
ENSDARG00000055052	map2	0.784969	1.82e-90
ENSDARG00000014673	fzd9b	0.872068	2.8e-90
ENSDARG00000052958	nppb	-1.14093	3.14e-90
ENSDARG00000091658	sptssb	-0.890186	3.88e-90
ENSDARG00000079530	si:dkey-17m8.1	-0.670157	4.35e-90
ENSDARG00000021720	col7a1	1.7187	5.1e-90
ENSDARG00000097169	si:ch73-330k17.3	-0.947751	5.21e-90
ENSDARG00000114451	mmp13a	-4.8033	7.53e-90
ENSDARG00000095901	col18a1b	0.880198	7.8e-90
ENSDARG00000040427	acot19	-1.31005	1.13e-89
ENSDARG00000033134	ndufaf7	-1.46649	1.22e-89
ENSDARG00000040009	palld	-1.18811	1.26e-89
ENSDARG00000078547	si:ch211-264f5.2	-1.59431	1.36e-89
ENSDARG00000104995	ugt5b1	0.922556	1.8e-89
ENSDARG00000038709	si:dkeyp-66d1.7	0.665529	2.15e-89
ENSDARG00000075854	cx34.4	-0.717659	2.92e-89
ENSDARG00000101322	tfr1a	0.810244	7.01e-89
ENSDARG00000041951	selenoo1	-0.589028	7.11e-89
ENSDARG00000111612	mapkapk3	-0.835648	7.79e-89
ENSDARG00000053544	hspa4l	0.81164	7.88e-89
ENSDARG00000041108	ctsh	0.590214	8.17e-89
ENSDARG00000068323	astn1	0.936301	8.49e-89
ENSDARG00000016439	slc7a1a	-0.725304	1.38e-88
ENSDARG00000076899	slc2a13b	-0.684506	1.55e-88
ENSDARG00000016494	ddc	0.70408	1.69e-88
ENSDARG00000058160	tnfaip2b	-2.41751	1.85e-88
ENSDARG00000096887	CR381618.1	0.603077	2.07e-88
ENSDARG00000015803	smcr8b	-0.847658	2.21e-88
ENSDARG00000070399	alg2	-0.620794	2.98e-88
ENSDARG00000090524	f2rl2	-1.26724	4.26e-88
ENSDARG00000006603	csrp1a	-0.761739	4.86e-88
ENSDARG00000053026	kif19	-0.801965	5.09e-88
ENSDARG00000087440	ponzr4	0.919321	5.16e-88
ENSDARG00000051730	slc7a10b	1.27489	5.38e-88
ENSDARG00000100703	si:ch211-285j22.3	0.898222	5.52e-88
ENSDARG00000058323	tmbim1a	-0.721293	8.2e-88
ENSDARG00000076192	ankrd1b	0.812871	8.22e-88
ENSDARG00000077864	rasgrp3	-1.37849	8.89e-88
ENSDARG00000101164	nansb	1.51483	9.91e-88
ENSDARG00000013711	zgc:77486	-1.2599	1.01e-87
ENSDARG00000012369	rdh10b	-0.784019	1.02e-87
ENSDARG00000097738	AL929222.2	1.11841	1.23e-87
ENSDARG00000020493	lgi1a	0.618462	1.25e-87
ENSDARG00000013749	slc25a55b	0.754552	1.91e-87
ENSDARG00000099821	tymp	1.16498	1.95e-87
ENSDARG00000076624	ptprb	0.883411	2.07e-87
ENSDARG00000055523	slc22a6l	-0.618547	2.18e-87
ENSDARG00000104721	si:dkey-203a12.9	1.08856	2.36e-87
ENSDARG00000022689	itgb1b.2	0.930979	2.6e-87
ENSDARG00000053509	kazald3	1.36513	3.1e-87
ENSDARG00000062974	itga2.2	-0.982111	3.61e-87
ENSDARG00000113645	BX571883.1	-0.904723	8.38e-87
ENSDARG00000009311	pvalb6	0.713639	1.41e-86
ENSDARG00000091085	lepa	-3.20309	1.52e-86
ENSDARG00000097369	FP017274.1	0.831881	1.59e-86
ENSDARG00000016858	smad7	-0.775354	2.46e-86
ENSDARG00000094693	si:dkey-220k22.3	-0.921138	2.5e-86
ENSDARG00000100851	gphnb	0.75386	3.19e-86
ENSDARG00000094280	usp21	1.56654	3.67e-86
ENSDARG00000045843	apex1	0.635006	4.89e-86
ENSDARG00000021975	ginm1	-0.796051	5.35e-86
ENSDARG00000115891	CR533578.1	-1.14209	6.28e-86
ENSDARG00000012609	hpxa	-2.65546	7.62e-86
ENSDARG00000056379	si:ch73-86n18.1	-1.62805	8.37e-86
ENSDARG00000109737	zgc:171759	-2.19446	9.74e-86
ENSDARG00000031588	si:dkey-239b22.1	-1.14908	2e-85
ENSDARG00000079396	lrfn5b	0.608182	2.09e-85
ENSDARG00000076221	fthl28	-0.801111	2.55e-85
ENSDARG00000035655	rad21b	0.633679	5.15e-85
ENSDARG00000101696	zgc:158316	0.706734	5.58e-85
ENSDARG00000073912	si:ch211-202h22.7	-1.12676	5.81e-85
ENSDARG00000017659	sephs2	0.641231	6.4e-85
ENSDARG00000105411	si:ch211-113d11.5	1.54044	6.58e-85
ENSDARG00000061710	map3k8	-1.07991	7.34e-85
ENSDARG00000037941	syt5a	0.622225	8.96e-85
ENSDARG00000027345	mpzl2b	-0.591611	1.16e-84
ENSDARG00000088711	lgals1l1	1.38734	1.72e-84
ENSDARG00000101485	si:ch1073-469d17.2	0.635383	2.28e-84
ENSDARG00000011862	inaa	0.72856	2.37e-84
ENSDARG00000028661	cntfr	0.592449	2.59e-84
ENSDARG00000070538	hey1	0.773475	3.32e-84
ENSDARG00000109528	krt18a.1	-1.57664	3.67e-84
ENSDARG00000071209	oprl1	0.584857	3.8e-84
ENSDARG00000073905	zgc:92481	-0.732321	3.97e-84
ENSDARG00000040528	lgals3bpb	1.04103	5.3e-84
ENSDARG00000027609	hpn	-0.696851	5.85e-84
ENSDARG00000002479	ercc6l	0.608974	6.53e-84
ENSDARG00000103844	si:ch211-266c8.1	-0.930877	6.59e-84
ENSDARG00000037738	fbxl3l	-1.57456	7.98e-84
ENSDARG00000105489	loc564660	-0.662253	1.01e-83
ENSDARG00000090108	si:ch1073-174d20.1	1.19639	1.34e-83
ENSDARG00000037935	aldh16a1	0.629277	1.56e-83
ENSDARG00000112613	CR352234.2	-0.853694	2.64e-83
ENSDARG00000105674	ms4a17a.2	-1.47928	3.01e-83
ENSDARG00000112302	pou3f1	-4.48949	3.49e-83
ENSDARG00000111773	moxd1	-2.3061	4.9e-83
ENSDARG00000032836	pvalb5	0.798786	6.9e-83
ENSDARG00000099321	btbd17a	0.764131	7.75e-83
ENSDARG00000103687	sycn.2	0.884478	8.01e-83
ENSDARG00000071429	tdo2a	0.900224	8.02e-83
ENSDARG00000076056	IYD	1.05717	8.3e-83
ENSDARG00000116435	si:dkey-34d22.1	-1.74447	1.07e-82
ENSDARG00000089086	mustn1b	-0.585941	1.14e-82
ENSDARG00000036344	calb2b	0.626622	1.44e-82
ENSDARG00000110043	abcg2b	-0.760623	2.2e-82
ENSDARG00000114428	slc35c2	0.694964	3.15e-82
ENSDARG00000012671	inhbaa	-1.2221	3.26e-82
ENSDARG00000003017	ube2al	-0.603997	3.52e-82
ENSDARG00000109310	im:7150988	1.16068	4.97e-82
ENSDARG00000052470	igfbp2a	0.924875	6.63e-82
ENSDARG00000016545	zgc:154046	0.674515	8.06e-82
ENSDARG00000112674	AL954682.1	1.07266	8.36e-82
ENSDARG00000092281	flnb	0.639509	1.01e-81
ENSDARG00000003313	eps8l1b	-0.608346	1.12e-81
ENSDARG00000097617	si:ch211-178n15.1	-0.674124	1.12e-81
ENSDARG00000114195	zgc:171759	-1.44459	1.31e-81
ENSDARG00000012610	saga	0.615191	1.32e-81
ENSDARG00000028396	fkbp5	-0.751272	1.75e-81
ENSDARG00000029856	cnn3b	0.661946	1.78e-81
ENSDARG00000088689	si:ch211-201o1.1	-0.784564	1.79e-81
ENSDARG00000042956	cyp2ad6	0.681213	4.02e-81
ENSDARG00000012395	mmp13a	-1.96195	6.4e-81
ENSDARG00000038609	mpz	0.727192	6.65e-81
ENSDARG00000087084	hcar1-4	-2.56706	7.35e-81
ENSDARG00000101713	scn2b	0.662529	1.01e-80
ENSDARG00000023578	lpp	-0.60082	1.05e-80
ENSDARG00000104359	anxa1c	0.919193	1.73e-80
ENSDARG00000100265	rhcgb	-0.915474	2.35e-80
ENSDARG00000104204	slc1a8a	1.18738	2.36e-80
ENSDARG00000104801	tubb6	-0.952129	3.17e-80
ENSDARG00000101051	ctsbb	1.1867	4.79e-80
ENSDARG00000095649	si:dkey-97a13.12	2.0683	6.64e-80
ENSDARG00000044415	tlr5a	-1.53107	7.12e-80
ENSDARG00000019130	plk2b	-0.663168	1.09e-79
ENSDARG00000097434	BX649398.2	-0.632015	1.12e-79
ENSDARG00000053488	si:ch73-22a13.3	-2.70672	1.2e-79
ENSDARG00000055395	foxq1b	0.974332	1.66e-79
ENSDARG00000037748	slc43a1b	1.20329	1.72e-79
ENSDARG00000030632	ccdc3b	1.3705	2.02e-79
ENSDARG00000094003	serp2	-0.848459	2.13e-79
ENSDARG00000043342	gpx3	-1.00692	2.28e-79
ENSDARG00000007329	tbx16	-1.37017	2.55e-79
ENSDARG00000021046	rhbdd1	-1.2023	3.77e-79
ENSDARG00000117262	CT030017.2	-1.46249	4.67e-79
ENSDARG00000017624	krt4	0.630702	6.76e-79
ENSDARG00000005739	gpm6ba	0.744707	7.18e-79
ENSDARG00000111050	maff	-0.754024	1.2e-78
ENSDARG00000042014	cyp11c1	0.598209	1.49e-78
ENSDARG00000077180	slc37a4b	1.04984	1.53e-78
ENSDARG00000024669	oser1	-0.743808	2.22e-78
ENSDARG00000035663	zgc:103438	-1.07733	2.98e-78
ENSDARG00000105341	si:dkey-9l20.3	1.35942	6.49e-78
ENSDARG00000003994	syt9a	0.922599	1.39e-77
ENSDARG00000058803	grk1a	0.905208	2.05e-77
ENSDARG00000040048	GALNTL6	0.655036	2.16e-77
ENSDARG00000111468	zgc:77486	0.659163	2.32e-77
ENSDARG00000038894	tmx3a	1.39369	3.03e-77
ENSDARG00000101190	cyp2k8	-1.1222	3.55e-77
ENSDARG00000115549	NCEH1	-1.52665	3.55e-77
ENSDARG00000044362	unc119b	0.67768	9.99e-77
ENSDARG00000100167	CSDC2 (1 of many)	-0.995955	1.25e-76
ENSDARG00000111359	CR352283.1	0.926881	1.3e-76
ENSDARG00000079914	stoml3a	-1.46722	1.36e-76
ENSDARG00000087407	si:ch73-304f21.1	-0.645852	1.8e-76
ENSDARG00000101826	zwi	0.753463	4.56e-76
ENSDARG00000055901	steap4	-1.34467	8.83e-76
ENSDARG00000112764	eef2a.1	-0.635939	1.24e-75
ENSDARG00000008155	sms	0.639359	1.54e-75
ENSDARG00000104540	cyp2aa8	0.719669	1.73e-75
ENSDARG00000117361	FO818704.2	0.724487	2.98e-75
ENSDARG00000097208	alkbh3	-0.973341	5.65e-75
ENSDARG00000036481	tcn2	-0.704002	7.76e-75
ENSDARG00000024904	stil	0.705419	8.19e-75
ENSDARG00000030402	twist1a	-0.635089	8.68e-75
ENSDARG00000087804	tnfrsf11a	-0.709178	8.71e-75
ENSDARG00000015273	alpi.1	0.688403	9.14e-75
ENSDARG00000031702	prkg1b	1.64842	2.37e-74
ENSDARG00000102175	hamp	-1.17885	3.14e-74
ENSDARG00000102221	HACD4	-1.35773	3.8e-74
ENSDARG00000044976	krt93	1.8215	5.37e-74
ENSDARG00000099920	zgc:163040	-2.28681	7.55e-74
ENSDARG00000079402	tapbp.1	-0.648115	9.43e-74
ENSDARG00000062397	ndst1a	0.729622	9.81e-74
ENSDARG00000103878	anpepb	0.788491	1.17e-73
ENSDARG00000076843	si:dkey-174i8.1	-0.995716	1.42e-73
ENSDARG00000006010	bmi1a	-0.692226	1.49e-73
ENSDARG00000002174	itfg2	0.627955	2.66e-73
ENSDARG00000094845	zmp:0000001323	-1.47719	2.88e-73
ENSDARG00000020814	faimb	1.26344	3.89e-73
ENSDARG00000078647	samsn1b	0.768095	5.57e-73
ENSDARG00000015404	arl3l2	0.952516	5.65e-73
ENSDARG00000013721	g6pca.2	-0.68113	7.96e-73
ENSDARG00000099257	si:ch73-119p20.1	0.706892	9.09e-73
ENSDARG00000095533	si:ch211-198c19.3	-1.81915	1.1e-72
ENSDARG00000040321	rx2	0.752241	1.13e-72
ENSDARG00000112434	rrad	-1.23903	1.27e-72
ENSDARG00000016886	dnajb9b	-1.1613	1.52e-72
ENSDARG00000102206	stc2b	-0.908368	2.98e-72
ENSDARG00000068123	gkap1	-0.760381	4.29e-72
ENSDARG00000010680	gngt2a	0.823413	6.18e-72
ENSDARG00000076729	myo9aa	-0.649505	6.39e-72
ENSDARG00000015228	ero1a	-2.37958	6.46e-72
ENSDARG00000095633	si:ch211-133l5.7	0.588415	6.68e-72
ENSDARG00000054797	zgc:153441	0.791943	6.83e-72
ENSDARG00000071475	aox5	1.00306	8.08e-72
ENSDARG00000038618	cpt2	0.701685	8.38e-72
ENSDARG00000089217	ubap1la	-1.91062	8.87e-72
ENSDARG00000018361	sult1st3	0.606227	1.1e-71
ENSDARG00000090873	ccl34a.4	-2.1256	1.61e-71
ENSDARG00000010031	ssh1b	0.808788	2.22e-71
ENSDARG00000102899	cremb	-1.71594	2.76e-71
ENSDARG00000009133	myo1eb	-0.706755	3.88e-71
ENSDARG00000098662	si:ch73-359m17.9	-0.681205	5.5e-71
ENSDARG00000101707	si:ch211-156b7.4	0.819398	5.63e-71
ENSDARG00000110588	CR847802.1	-0.592305	5.64e-71
ENSDARG00000074892	pde6d	0.678237	6.91e-71
ENSDARG00000095302	BX957322.2	-0.670506	7.02e-71
ENSDARG00000052057	pcolceb	0.778593	8.24e-71
ENSDARG00000097528	si:dkey-7j14.5	0.597646	8.45e-71
ENSDARG00000110685	slc5a8l	-0.665903	9.99e-71
ENSDARG00000097693	si:ch211-248a14.8	0.612926	1.22e-70
ENSDARG00000021896	asap3	-0.687634	1.53e-70
ENSDARG00000110075	rcn3	0.91056	1.54e-70
ENSDARG00000076005	piezo2a.2	-0.610176	1.75e-70
ENSDARG00000091061	slc38a3b	-0.601116	5.17e-70
ENSDARG00000076119	emid1	0.667736	5.22e-70
ENSDARG00000102758	FO704661.1	-1.53753	5.43e-70
ENSDARG00000104339	SMARCA4	0.617737	6.39e-70
ENSDARG00000089701	trabd2a	0.852704	6.83e-70
ENSDARG00000104829	zgc:112146	1.53666	8.2e-70
ENSDARG00000052379	ccdc22	-0.656029	1.26e-69
ENSDARG00000036833	upp2	1.07287	1.53e-69
ENSDARG00000034424	atp1b2b	0.873041	1.62e-69
ENSDARG00000116052	il4r.1	-0.996304	2.37e-69
ENSDARG00000011671	pde6b	0.625882	2.97e-69
ENSDARG00000045708	adm2a	-0.804031	4.18e-69
ENSDARG00000097725	si:dkey-96g2.1	0.781296	4.38e-69
ENSDARG00000031915	hif1an	-0.902012	4.57e-69
ENSDARG00000113175	nccrp1	-1.17837	5.43e-69
ENSDARG00000059368	gria4b	0.702799	9.28e-69
ENSDARG00000056695	phc2a	-0.724296	1.79e-68
ENSDARG00000042055	niban1a	0.725967	1.95e-68
ENSDARG00000097683	sptbn5	0.762654	2.2e-68
ENSDARG00000114797	rab3b	0.614911	3.73e-68
ENSDARG00000099069	bsk146	0.852005	4.09e-68
ENSDARG00000076055	rpgrip1	0.834642	4.32e-68
ENSDARG00000079901	si:ch73-15n24.1	0.622582	5.41e-68
ENSDARG00000039272	pls1	0.672437	7.3e-68
ENSDARG00000030630	mfsd2aa	0.694481	8.48e-68
ENSDARG00000074677	frem3	0.824039	1.19e-67
ENSDARG00000079420	dpp4	0.659674	1.24e-67
ENSDARG00000053449	pyya	-1.07023	1.74e-67
ENSDARG00000045254	zmp:0000000624	-0.767386	1.83e-67
ENSDARG00000074322	si:ch211-194m7.3	-1.21864	2.4e-67
ENSDARG00000030781	acads	0.687206	3.23e-67
ENSDARG00000074262	nck1a	-0.598282	3.76e-67
ENSDARG00000097047	BX629346.1	-0.72527	4.05e-67
ENSDARG00000101924	si:dkey-65b13.13	0.911043	4.77e-67
ENSDARG00000094557	nupr1b	-0.816174	5.93e-67
ENSDARG00000041068	got2a	0.654653	6.15e-67
ENSDARG00000110756	CLEC3A	0.908334	8.26e-67
ENSDARG00000045611	nfybb	-1.48959	8.36e-67
ENSDARG00000116012	hells	0.59823	1.47e-66
ENSDARG00000106745	FO904901.1	1.44126	2.26e-66
ENSDARG00000101160	apoa4a	-1.03766	2.27e-66
ENSDARG00000031283	vamp1	0.599286	2.4e-66
ENSDARG00000070057	si:dkey-69o16.5	0.756346	2.7e-66
ENSDARG00000102406	si:ch211-165e15.1	1.34257	2.91e-66
ENSDARG00000052746	grinab	-0.590276	3.2e-66
ENSDARG00000069168	si:dkey-73n10.1	-0.690228	3.33e-66
ENSDARG00000053130	pcp4a	0.741768	4.36e-66
ENSDARG00000081977	dre-mir-729	1.31384	4.67e-66
ENSDARG00000068624	sptbn4a	0.697791	5.64e-66
ENSDARG00000067889	gltpd2	-0.665553	7.41e-66
ENSDARG00000075538	zgc:163061	-1.94593	8.28e-66
ENSDARG00000013704	cers2a	-0.622859	8.67e-66
ENSDARG00000006008	dct	0.722985	8.77e-66
ENSDARG00000070857	si:dkey-32e6.6	2.01747	1.07e-65
ENSDARG00000012504	rlbp1a	0.955165	1.17e-65
ENSDARG00000045685	cntn1b	0.694484	1.23e-65
ENSDARG00000012513	sdcbp2	-0.904965	1.7e-65
ENSDARG00000013441	hey2	0.651919	1.83e-65
ENSDARG00000013880	spata20	-0.844108	1.89e-65
ENSDARG00000068242	cngb1a	0.851714	2.01e-65
ENSDARG00000003970	trim35-13	2.02552	2.89e-65
ENSDARG00000058631	CABZ01030107.1	-1.38795	3.23e-65
ENSDARG00000040100	si:dkey-95h12.1	0.83583	3.37e-65
ENSDARG00000101595	tgm1l2	1.38008	3.91e-65
ENSDARG00000013414	lin7a	0.633777	4.28e-65
ENSDARG00000053152	pcmtd1	-0.619549	5.8e-65
ENSDARG00000028163	prg4b	-1.26693	7.21e-65
ENSDARG00000045944	slc6a1a	0.625472	9.03e-65
ENSDARG00000074533	slc25a38b	-0.74843	1e-64
ENSDARG00000094316	si:rp71-80o10.4	-1.0854	1.07e-64
ENSDARG00000099031	scn4ba	0.849007	1.12e-64
ENSDARG00000001437	slc2a1a	0.956497	1.6e-64
ENSDARG00000002285	mcoln1a	-0.686754	1.62e-64
ENSDARG00000088813	ppp1r3ab	-0.586772	1.98e-64
ENSDARG00000054666	pgpep1	-0.601602	1.99e-64
ENSDARG00000043148	slc1a3b	1.08818	2.91e-64
ENSDARG00000040161	zgc:92287	0.848055	5.08e-64
ENSDARG00000090767	si:ch211-136m16.8	-0.934765	7.86e-64
ENSDARG00000003203	rhcga	1.56756	7.96e-64
ENSDARG00000109412	pfkmb	1.43173	1.11e-63
ENSDARG00000115528	FO082780.1	0.811729	1.25e-63
ENSDARG00000019782	impg2a	0.711963	1.43e-63
ENSDARG00000052405	pak6b	-0.840287	3.2e-63
ENSDARG00000076448	serpinf2a	0.795754	3.41e-63
ENSDARG00000033446	tap2t	-0.670929	3.44e-63
ENSDARG00000075993	clic5a	-0.904501	3.96e-63
ENSDARG00000076122	si:ch211-160b11.4	0.90978	4.16e-63
ENSDARG00000090980	apof	0.69869	4.31e-63
ENSDARG00000116703	dbpb	-0.651367	5.25e-63
ENSDARG00000006811	sult1st6	0.777887	5.78e-63
ENSDARG00000094286	si:ch211-117m20.4	1.45922	5.99e-63
ENSDARG00000053405	sord	0.867504	6.09e-63
ENSDARG00000051768	fhod1	-0.737371	6.2e-63
ENSDARG00000018266	mthfd1a	0.820301	1.21e-62
ENSDARG00000069030	skor1a	0.613789	1.34e-62
ENSDARG00000105422	si:dkey-1k23.3	-0.701342	1.47e-62
ENSDARG00000068088	tcnba	0.636558	1.89e-62
ENSDARG00000076106	ftr43	-2.12932	2.15e-62
ENSDARG00000079922	klf4	0.98189	2.75e-62
ENSDARG00000031246	hbegfb	-0.999803	2.85e-62
ENSDARG00000099200	zgc:123103	0.590634	3.12e-62
ENSDARG00000115565	hmgn6	0.727639	3.19e-62
ENSDARG00000060768	ankib1a	-0.897817	4.19e-62
ENSDARG00000037017	ube4b	-0.662303	4.71e-62
ENSDARG00000114226	CABZ01102109.1	0.725931	7.37e-62
ENSDARG00000104466	CT573799.2	-1.22421	9.95e-62
ENSDARG00000029546	grem1a	1.02571	9.96e-62
ENSDARG00000008433	unc45b	-0.624356	1.16e-61
ENSDARG00000110935	igf1rb	-0.753705	1.25e-61
ENSDARG00000092532	si:dkey-21e2.8	0.807718	1.58e-61
ENSDARG00000035719	arl5c	-0.620417	1.66e-61
ENSDARG00000109648	si:ch211-147m6.1	-0.958037	2.92e-61
ENSDARG00000043514	si:dkey-239i20.4	-1.54326	2.93e-61
ENSDARG00000010940	BX957278.1	-1.462	2.93e-61
ENSDARG00000056151	tyrp1b	0.743706	3.56e-61
ENSDARG00000103903	LO017650.1	0.602833	3.94e-61
ENSDARG00000111060	tnfaip6	-1.17882	4.67e-61
ENSDARG00000109353	prss35	1.40039	4.73e-61
ENSDARG00000059923	slc25a47a	0.663221	6.08e-61
ENSDARG00000110026	slc28a1	1.12212	6.61e-61
ENSDARG00000091560	slc6a19a.2	0.756082	6.84e-61
ENSDARG00000055514	icn2	0.933594	8.4e-61
ENSDARG00000105022	FO704813.1	1.653	1.18e-60
ENSDARG00000069607	zgc:162331	0.79242	1.23e-60
ENSDARG00000043304	nop2	-0.72139	1.31e-60
ENSDARG00000062248	ptpn21	-0.758166	1.33e-60
ENSDARG00000089162	afap1l1a	-1.01043	1.34e-60
ENSDARG00000112808	zgc:158343	-1.05894	1.39e-60
ENSDARG00000009123	sele	-0.626207	1.47e-60
ENSDARG00000059404	rab43	-0.736978	1.57e-60
ENSDARG00000053104	fam102ba	0.91041	2.25e-60
ENSDARG00000068257	kcne4	-1.31778	2.95e-60
ENSDARG00000022531	ntn1b	0.64651	3.04e-60
ENSDARG00000080922	5S_rRNA	-0.992244	3.23e-60
ENSDARG00000015829	mov10a	-0.696084	3.27e-60
ENSDARG00000015156	fbln2	0.985776	3.3e-60
ENSDARG00000094428	si:dkey-31f5.8	-1.66249	4.04e-60
ENSDARG00000113518	tnc	0.771225	4.38e-60
ENSDARG00000102365	eloa	-0.7265	4.52e-60
ENSDARG00000114607	neu3.3	1.25763	4.7e-60
ENSDARG00000044894	zgc:113307	1.02559	4.89e-60
ENSDARG00000109647	snx18a	-0.799321	7.25e-60
ENSDARG00000012796	hnmt	0.598453	7.88e-60
ENSDARG00000114180	FP236812.2	0.604395	7.88e-60
ENSDARG00000098345	mamdc2a	1.70899	1.25e-59
ENSDARG00000105644	zgc:172079	0.742296	1.46e-59
ENSDARG00000091511	gpx7	0.828641	2e-59
ENSDARG00000102442	folr	1.15895	2.05e-59
ENSDARG00000098849	SLC25A29	1.36	3.44e-59
ENSDARG00000040465	irf2	-0.640107	3.74e-59
ENSDARG00000099524	gbe1b	1.04078	4.82e-59
ENSDARG00000068369	angptl2b	0.638138	5.19e-59
ENSDARG00000056587	cyp2r1	0.819897	7.29e-59
ENSDARG00000015312	klf12a	-0.592421	1.28e-58
ENSDARG00000076858	TCIM (1 of many)	-1.93793	2.73e-58
ENSDARG00000036031	sept5b	0.651818	4.72e-58
ENSDARG00000010555	pdha1b	0.679795	4.75e-58
ENSDARG00000035538	atp6v0a2a	0.789845	4.78e-58
ENSDARG00000100657	egfl7	-0.71071	6.56e-58
ENSDARG00000060620	lig4	0.695659	9.05e-58
ENSDARG00000104129	si:dkey-23n7.10	-1.19178	9.34e-58
ENSDARG00000042285	atp8b3	0.609887	9.46e-58
ENSDARG00000030463	tppp3	1.37108	9.78e-58
ENSDARG00000073756	slc12a7a	-0.604468	1.08e-57
ENSDARG00000078854	tusc3	0.60525	1.19e-57
ENSDARG00000088877	smarcd2	-0.658935	1.2e-57
ENSDARG00000078781	si:ch211-161c3.6	-0.968248	1.59e-57
ENSDARG00000062302	znf652	0.599063	2.28e-57
ENSDARG00000042069	pebp1	0.962359	2.73e-57
ENSDARG00000076182	stat1b	-2.84406	3.29e-57
ENSDARG00000055162	zhx2a	-0.672669	3.35e-57
ENSDARG00000100446	si:ch211-286o17.1	-0.719907	3.43e-57
ENSDARG00000100846	fgf21	0.874642	3.71e-57
ENSDARG00000016999	lin28a	-1.87627	4.27e-57
ENSDARG00000059369	si:ch1073-15f12.3	-2.0475	4.51e-57
ENSDARG00000030262	si:ch211-220i18.4	1.3802	5.39e-57
ENSDARG00000105882	CABZ01041495.1	0.743602	6.43e-57
ENSDARG00000088263	zgc:174356	-0.788159	6.45e-57
ENSDARG00000013134	prph2la	1.02029	7.13e-57
ENSDARG00000038009	CT573429.1	0.756819	7.95e-57
ENSDARG00000040163	prim1	0.63744	1.04e-56
ENSDARG00000014946	angpt2a	-1.11004	1.14e-56
ENSDARG00000026582	iscub	-0.879219	1.17e-56
ENSDARG00000099927	dpf1	0.670468	1.23e-56
ENSDARG00000028071	bmp1a	-0.58504	1.29e-56
ENSDARG00000069594	kif13a	0.677776	1.41e-56
ENSDARG00000099060	zgc:111868	-0.722042	1.65e-56
ENSDARG00000096898	CR925728.1	-2.55234	1.92e-56
ENSDARG00000019791	prmt3	-0.613926	2.24e-56
ENSDARG00000003061	cd276	-0.612994	2.6e-56
ENSDARG00000091579	si:ch211-66e2.5	0.8922	2.73e-56
ENSDARG00000030250	dennd2db	-0.897622	2.85e-56
ENSDARG00000058327	neu3.3	1.03083	3.22e-56
ENSDARG00000099384	si:dkey-238k10.1	-0.819118	3.57e-56
ENSDARG00000051729	nfatc3b	-0.800307	5.8e-56
ENSDARG00000105708	or109-11	2.13036	7.11e-56
ENSDARG00000043137	cdca8	0.687018	9.04e-56
ENSDARG00000037746	actb1	-0.857261	9.07e-56
ENSDARG00000069904	CABZ01071903.1	0.810041	1.16e-55
ENSDARG00000113218	FP236810.2	1.17507	1.24e-55
ENSDARG00000042033	mettl11b	1.19181	1.32e-55
ENSDARG00000099276	ugt5b3	0.743779	1.7e-55
ENSDARG00000001760	tnxba	0.977977	1.81e-55
ENSDARG00000104089	p3h4	0.643318	2.28e-55
ENSDARG00000044365	angptl3	0.891718	2.41e-55
ENSDARG00000090346	zmp:0000000991	0.800843	2.49e-55
ENSDARG00000115921	BX004787.2	1.77012	2.53e-55
ENSDARG00000017034	sqor	-1.14172	2.73e-55
ENSDARG00000078139	appl2	0.590941	3.22e-55
ENSDARG00000024299	c1qtnf4	0.688858	3.48e-55
ENSDARG00000102689	BX663516.2	-1.10364	4.77e-55
ENSDARG00000092567	si:dkey-61l1.4	0.662569	6.75e-55
ENSDARG00000090634	smim29	-0.626534	6.98e-55
ENSDARG00000112953	ubb	-0.626145	7.69e-55
ENSDARG00000021480	olfml2bb	1.08232	7.8e-55
ENSDARG00000020448	adi1	-0.803938	9.11e-55
ENSDARG00000007553	opn4.1	0.699856	9.6e-55
ENSDARG00000018809	abhd3	0.846896	1e-54
ENSDARG00000005578	ugp2a	0.58715	1.08e-54
ENSDARG00000013687	cilp2	-0.895799	1.25e-54
ENSDARG00000019492	shbg	0.92241	1.41e-54
ENSDARG00000079455	nlgn4xa	0.629531	1.53e-54
ENSDARG00000018944	hoga1	1.21659	2.15e-54
ENSDARG00000008263	mfsd4ab	-0.672034	2.37e-54
ENSDARG00000021149	cbr1l	0.74272	2.62e-54
ENSDARG00000069828	si:ch211-117n7.7	0.79263	3.12e-54
ENSDARG00000001785	irx2a	0.740035	3.58e-54
ENSDARG00000114787	ppp1r15b	-1.56442	4.34e-54
ENSDARG00000091625	FAM3D	0.666942	4.36e-54
ENSDARG00000042379	zgc:103681	0.685401	4.66e-54
ENSDARG00000110073	epcam	-0.598063	6.91e-54
ENSDARG00000052400	gpr6	-1.26795	6.96e-54
ENSDARG00000101090	pappaa	-1.80806	8.15e-54
ENSDARG00000095820	BX649485.4	-1.38968	1.13e-53
ENSDARG00000074002	slc6a11a	0.945768	1.19e-53
ENSDARG00000069453	zgc:113314	-0.714772	1.19e-53
ENSDARG00000070416	zgc:162816	1.09127	1.23e-53
ENSDARG00000045190	ch25h	-2.56145	1.29e-53
ENSDARG00000112017	krt5	1.37931	1.39e-53
ENSDARG00000005104	limk2	-0.958998	1.45e-53
ENSDARG00000115474	rrbp1b	-0.60194	1.73e-53
ENSDARG00000109491	myo1eb	-0.806632	1.78e-53
ENSDARG00000079393	tmprss15	0.799412	2.1e-53
ENSDARG00000075027	fgfr1bl	-1.68177	2.48e-53
ENSDARG00000116018	BX936358.1	1.32877	2.49e-53
ENSDARG00000017748	arhgap29b	-0.586971	2.63e-53
ENSDARG00000039422	fuom	1.20871	2.83e-53
ENSDARG00000055053	itih1	0.618728	2.95e-53
ENSDARG00000088882	si:ch211-149b19.2	-0.616217	3.01e-53
ENSDARG00000056477	ccdc125	-0.885678	3.39e-53
ENSDARG00000058806	naxe	0.745418	4.85e-53
ENSDARG00000111840	cxcl18a.1	-1.49836	5.63e-53
ENSDARG00000003697	slc5a8l	-0.653436	7.59e-53
ENSDARG00000079385	si:ch211-235m3.5	-0.915172	1.21e-52
ENSDARG00000019856	atp1a1b	0.811857	1.42e-52
ENSDARG00000026322	dhrs13a.1	-0.712231	1.69e-52
ENSDARG00000024503	c6ast3	0.640376	1.76e-52
ENSDARG00000009702	ascl1b	-0.689599	1.81e-52
ENSDARG00000098695	vclb	-0.629671	1.99e-52
ENSDARG00000092606	CU855900.1	-1.50231	2.64e-52
ENSDARG00000015576	itprip	-1.01182	3.15e-52
ENSDARG00000098764	musk	-0.664593	3.89e-52
ENSDARG00000105477	si:dkey-88n24.12	-0.952156	3.97e-52
ENSDARG00000110729	PCP4	0.755168	4.89e-52
ENSDARG00000004687	acaa1	0.593718	5.81e-52
ENSDARG00000053563	ms4a17a.12	-2.04515	7.33e-52
ENSDARG00000070408	ccnd2b	0.652238	7.47e-52
ENSDARG00000075891	sall1b	-1.05343	8.08e-52
ENSDARG00000017773	slc16a12a	0.803385	8.44e-52
ENSDARG00000077920	csmd3a	0.747763	9.82e-52
ENSDARG00000027602	lrfn1	0.597416	1.27e-51
ENSDARG00000113590	slc2a12	-0.620834	1.36e-51
ENSDARG00000086266	CR925773.1	-0.825414	1.5e-51
ENSDARG00000005414	grapa	-0.949098	2.17e-51
ENSDARG00000034677	scel	0.800276	2.24e-51
ENSDARG00000111106	arl3l1	0.908121	2.74e-51
ENSDARG00000089586	ncam3	0.655318	2.9e-51
ENSDARG00000012586	fmnl2a	-0.664544	2.99e-51
ENSDARG00000037533	mep1b	1.10301	4.84e-51
ENSDARG00000086838	itga2.3	-0.81757	5.43e-51
ENSDARG00000087529	zgc:85936	0.836576	6.37e-51
ENSDARG00000076229	mrtfab	-0.692842	7.7e-51
ENSDARG00000037747	fscn1b	0.760736	8.87e-51
ENSDARG00000077828	slc29a3	-0.753484	9.96e-51
ENSDARG00000076644	kcnv2a	0.681194	1.11e-50
ENSDARG00000105271	BX640522.1	0.724339	1.42e-50
ENSDARG00000077219	si:ch211-106h4.6	-1.59495	1.64e-50
ENSDARG00000053010	lpcat2	-0.887705	1.65e-50
ENSDARG00000108535	CABZ01072077.1	0.585676	1.81e-50
ENSDARG00000067797	spi1a	-0.625901	2.3e-50
ENSDARG00000101206	zgc:113363	-1.08398	2.49e-50
ENSDARG00000024877	ptgr1	0.729304	2.58e-50
ENSDARG00000114336	timp2a	-0.796387	2.88e-50
ENSDARG00000074676	rprd2b	0.589244	3.63e-50
ENSDARG00000104531	zcchc4	-0.754357	3.65e-50
ENSDARG00000060025	nsmfa	-0.702964	3.94e-50
ENSDARG00000112298	BX324194.1	-0.882352	5.46e-50
ENSDARG00000097539	si:ch211-39f2.3	-1.15474	6.27e-50
ENSDARG00000052109	zgc:114041	-0.950154	6.64e-50
ENSDARG00000051876	ush1c	-0.642841	7.22e-50
ENSDARG00000101613	si:dkey-238i5.2	0.625857	7.4e-50
ENSDARG00000012981	osbpl7	0.651819	8.55e-50
ENSDARG00000044098	egr2a	-1.2091	8.91e-50
ENSDARG00000058003	wfdc1	0.739721	9.35e-50
ENSDARG00000017728	phb2b	0.67055	1.07e-49
ENSDARG00000035308	grb10b	-1.0672	1.08e-49
ENSDARG00000100426	fam167b	-0.591406	1.4e-49
ENSDARG00000090416	scpp1	1.26101	1.6e-49
ENSDARG00000059001	pim2	-1.3492	1.84e-49
ENSDARG00000091119	fbxo40.2	1.12848	1.84e-49
ENSDARG00000074118	ftr12	0.946362	2.42e-49
ENSDARG00000114454	CR762483.1	-2.92696	2.6e-49
ENSDARG00000074235	CR376783.1	-1.06575	3.43e-49
ENSDARG00000037946	prl	-1.32988	4.44e-49
ENSDARG00000074094	tgm2b	-0.733285	5.94e-49
ENSDARG00000105083	chd5	0.624735	6.13e-49
ENSDARG00000115453	itpka	-0.805501	6.14e-49
ENSDARG00000095922	CR855300.1	-0.778403	6.72e-49
ENSDARG00000040526	s1pr5a	-0.609096	6.97e-49
ENSDARG00000100586	BX324007.2	-0.69536	8.06e-49
ENSDARG00000073978	crabp2a	0.737149	8.56e-49
ENSDARG00000053475	ngb	0.703653	8.83e-49
ENSDARG00000052138	slc1a2a	1.37681	1.05e-48
ENSDARG00000058225	arpc4l	-0.66676	1.2e-48
ENSDARG00000076710	si:dkey-42l23.7	-0.929073	1.3e-48
ENSDARG00000057121	c7b	-2.524	1.67e-48
ENSDARG00000102755	EML6	0.605637	2.52e-48
ENSDARG00000009844	dusp23a	0.693372	2.68e-48
ENSDARG00000078388	glis2a	-0.666669	3.09e-48
ENSDARG00000101507	ATG2A	-0.698719	4.29e-48
ENSDARG00000115875	si:ch211-113a14.19	-1.94115	4.56e-48
ENSDARG00000012071	angptl1a	0.855415	5.13e-48
ENSDARG00000060922	ess2	-1.11829	5.8e-48
ENSDARG00000056627	cxcl14	-0.970806	6.21e-48
ENSDARG00000037871	wipi2	-0.670602	8.89e-48
ENSDARG00000045560	mybpc1	0.820412	9.93e-48
ENSDARG00000100339	arf4b	-1.92297	1.05e-47
ENSDARG00000036281	CC2D1A	-0.722557	1.13e-47
ENSDARG00000001971	cthrc1b	1.44917	1.37e-47
ENSDARG00000035891	acana	0.681405	1.42e-47
ENSDARG00000002847	fndc1	1.49317	1.56e-47
ENSDARG00000045638	slc13a1	-1.22637	1.59e-47
ENSDARG00000043589	ca4a	0.732603	1.72e-47
ENSDARG00000105418	CU457819.4	-2.36477	1.86e-47
ENSDARG00000075622	zgc:174938	0.880978	1.96e-47
ENSDARG00000039423	AL831745.1	1.09186	2.36e-47
ENSDARG00000029493	f9b	-2.00374	2.57e-47
ENSDARG00000078494	adamts14	0.618459	3.75e-47
ENSDARG00000075058	gabra6a	1.19177	4.16e-47
ENSDARG00000006553	rras	-0.779079	4.8e-47
ENSDARG00000103181	si:dkey-34d22.1	-1.0257	4.81e-47
ENSDARG00000089919	si:ch211-161h7.8	1.31045	5.5e-47
ENSDARG00000052103	dtymk	0.646826	5.68e-47
ENSDARG00000099928	chrm5a	0.655464	6.38e-47
ENSDARG00000100534	irak4	-0.751979	1.27e-46
ENSDARG00000009387	robo4	0.621165	1.61e-46
ENSDARG00000096712	si:dkey-193p11.2	1.71529	2.01e-46
ENSDARG00000105153	ifitm5	1.56029	2.33e-46
ENSDARG00000032553	egln3	-2.2762	2.75e-46
ENSDARG00000068941	zgc:113983	-1.03433	3.13e-46
ENSDARG00000117808	CABZ01068366.1	-0.636474	4.12e-46
ENSDARG00000053746	CABZ01084566.1	0.72886	4.24e-46
ENSDARG00000105562	si:dkey-23i12.7	-3.61663	4.55e-46
ENSDARG00000056047	noxa1	-1.13652	4.59e-46
ENSDARG00000102696	dnajc11b	0.767992	4.75e-46
ENSDARG00000098640	CU984600.3	-0.985638	5.05e-46
ENSDARG00000044039	stx11a	-1.00682	5.19e-46
ENSDARG00000117149	neurod4	-1.07942	6.03e-46
ENSDARG00000035422	ccn1l1	-1.21345	8.96e-46
ENSDARG00000109920	BX005258.1	0.591247	1.16e-45
ENSDARG00000045371	prdm14	-1.28807	1.2e-45
ENSDARG00000037498	gria3b	0.851404	1.27e-45
ENSDARG00000045958	egfl6	1.1771	1.51e-45
ENSDARG00000078187	slc12a5b	0.835744	1.53e-45
ENSDARG00000074160	paqr4b	2.22317	1.56e-45
ENSDARG00000105328	si:dkey-23a13.17	-2.98501	1.59e-45
ENSDARG00000002771	si:ch211-48m9.1	0.660842	1.65e-45
ENSDARG00000056915	si:ch211-237l4.6	1.18075	2.55e-45
ENSDARG00000117072	pbldp	1.24292	2.83e-45
ENSDARG00000116511	npas4l	-0.610577	2.91e-45
ENSDARG00000115382	meox1	-0.881922	2.92e-45
ENSDARG00000026247	insyn1	0.613571	4.06e-45
ENSDARG00000092517	gpsm1a	0.620775	4.58e-45
ENSDARG00000077308	gpr84	-3.04121	4.82e-45
ENSDARG00000102160	si:dkeyp-61b2.1	-1.96215	5.47e-45
ENSDARG00000077504	si:ch211-103n10.5	-0.628632	6.07e-45
ENSDARG00000034568	fitm2	-0.603292	7.73e-45
ENSDARG00000051989	tmem187	0.641554	8.01e-45
ENSDARG00000105416	adgrg4a	0.702099	9.31e-45
ENSDARG00000100461	CABZ01078737.1	-1.32041	1.08e-44
ENSDARG00000095906	CR848047.1	0.600539	1.48e-44
ENSDARG00000092900	BX927258.1	-1.2205	1.75e-44
ENSDARG00000087741	asb14b	1.24503	1.88e-44
ENSDARG00000038969	zgc:113142	-0.923485	1.97e-44
ENSDARG00000097877	si:ch211-167b20.8	0.817067	2.14e-44
ENSDARG00000095840	CU929426.1	-1.68668	2.44e-44
ENSDARG00000096242	si:ch211-76l23.4	0.840158	2.73e-44
ENSDARG00000033443	mdm2	-0.717426	3.15e-44
ENSDARG00000104795	cxcl8a	-2.66894	3.62e-44
ENSDARG00000012534	slc6a6a	0.601965	4.14e-44
ENSDARG00000019713	oatx	1.27881	5.49e-44
ENSDARG00000069888	cldna	-0.761829	5.88e-44
ENSDARG00000102967	CT573282.1	0.627362	6.76e-44
ENSDARG00000075229	slc46a2	-1.49959	8.04e-44
ENSDARG00000109489	smtnl	-0.862114	8.05e-44
ENSDARG00000114835	slc13a1	-1.40486	8.61e-44
ENSDARG00000009862	dcps	0.611271	8.75e-44
ENSDARG00000097371	mcf2b	-0.757053	8.8e-44
ENSDARG00000058598	sox18	-0.75228	8.89e-44
ENSDARG00000056314	a2ml	0.779693	1.1e-43
ENSDARG00000043394	si:dkey-71h2.2	1.03248	1.14e-43
ENSDARG00000069134	vwc2l	-0.585573	1.28e-43
ENSDARG00000110082	fstb	-1.56012	1.32e-43
ENSDARG00000053836	si:ch211-284o19.8	-2.14511	1.81e-43
ENSDARG00000074169	gpam	0.917965	1.98e-43
ENSDARG00000116129	slc2a1a	1.87368	2.02e-43
ENSDARG00000070780	rln3a	-0.617978	2.38e-43
ENSDARG00000040535	csgalnact1a	0.902305	3.17e-43
ENSDARG00000101021	slc22a5	0.946898	3.43e-43
ENSDARG00000105490	rph3ab	0.594573	4.58e-43
ENSDARG00000053620	ebi3	0.61604	5.63e-43
ENSDARG00000105351	si:ch211-113d11.6	0.776506	5.93e-43
ENSDARG00000112673	zgc:85777	0.613756	6.86e-43
ENSDARG00000077960	si:ch211-186e20.7	0.684264	8.04e-43
ENSDARG00000061830	prss12	0.63976	8.17e-43
ENSDARG00000040946	olig2	0.762024	8.33e-43
ENSDARG00000097422	CU929360.1	0.679885	8.7e-43
ENSDARG00000044862	opn1lw1	2.07063	8.71e-43
ENSDARG00000078901	anks1ab	0.66833	1.19e-42
ENSDARG00000060797	pfkmb	1.23635	1.21e-42
ENSDARG00000059931	hyal2a	-0.679136	1.32e-42
ENSDARG00000076487	haao	0.626697	1.45e-42
ENSDARG00000095369	zgc:112966	-1.04473	1.51e-42
ENSDARG00000013750	eno1b	0.685464	1.69e-42
ENSDARG00000077785	atf5b	-0.6899	2.23e-42
ENSDARG00000105653	BX323797.4	-0.624888	2.54e-42
ENSDARG00000113205	zgc:163040	-2.24901	2.94e-42
ENSDARG00000114324	tsc22d3	-1.01201	3.4e-42
ENSDARG00000069017	elnb	1.29762	3.75e-42
ENSDARG00000043586	fas	-1.32183	3.86e-42
ENSDARG00000029668	crim1	-0.601826	4.7e-42
ENSDARG00000070960	si:ch211-288g17.4	1.77434	4.81e-42
ENSDARG00000070539	arf3a	0.856459	5.34e-42
ENSDARG00000043802	ms4a17a.8	-1.58546	5.36e-42
ENSDARG00000039325	pmepa1	-1.19087	6.36e-42
ENSDARG00000092155	apoc2	0.850201	6.53e-42
ENSDARG00000055678	akap12b	-0.704641	6.91e-42
ENSDARG00000095458	si:dkey-240h12.3	-0.927821	7.31e-42
ENSDARG00000004931	slc8a3	0.637728	7.48e-42
ENSDARG00000100698	eva1bb	-0.622571	7.51e-42
ENSDARG00000068876	zgc:153031	0.777678	7.84e-42
ENSDARG00000038794	zgc:113531	0.641702	9.1e-42
ENSDARG00000056080	si:dkey-191g9.5	0.897273	9.65e-42
ENSDARG00000075608	mical2a	-0.66469	1.01e-41
ENSDARG00000058731	slc2a6	-0.820944	1.14e-41
ENSDARG00000078733	cnnm2b	-0.790727	1.25e-41
ENSDARG00000097497	BX511253.1	-1.64404	1.36e-41
ENSDARG00000093440	tnfaip6	-1.25992	1.49e-41
ENSDARG00000046148	tnfaip8l2b	-0.743163	1.51e-41
ENSDARG00000111619	hist1h4l	-1.72694	1.72e-41
ENSDARG00000009851	wdr41	0.640212	1.87e-41
ENSDARG00000011693	ttc36	0.989468	1.95e-41
ENSDARG00000078832	si:dkey-73p2.3	-0.904015	2.02e-41
ENSDARG00000043009	fam43a	-0.643075	2.03e-41
ENSDARG00000110312	cftr	-0.926853	2.85e-41
ENSDARG00000092064	si:dkey-117n7.4	1.44814	4.09e-41
ENSDARG00000057365	elovl8b	0.586249	5.43e-41
ENSDARG00000056768	rprml	1.26996	5.51e-41
ENSDARG00000113259	sulf2a	0.739965	5.79e-41
ENSDARG00000040286	ubl7b	-0.622293	5.99e-41
ENSDARG00000075827	f7i	0.920955	7.39e-41
ENSDARG00000111370	fscn1b	0.865582	7.57e-41
ENSDARG00000079443	vipb	-0.941438	7.67e-41
ENSDARG00000007480	rpe65a	1.09983	8.31e-41
ENSDARG00000104231	opn9	0.665299	9.61e-41
ENSDARG00000015876	npas1	0.993166	1e-40
ENSDARG00000074476	odam	0.809733	1.07e-40
ENSDARG00000044615	zak	-0.826704	1.2e-40
ENSDARG00000045853	rad51ap1	0.603778	1.32e-40
ENSDARG00000086256	si:ch211-236p5.2	-0.612312	1.42e-40
ENSDARG00000109562	glra4a	0.700939	1.78e-40
ENSDARG00000105484	FP325123.2	-1.61691	1.98e-40
ENSDARG00000096722	si:dkey-16i5.8	0.778168	2.03e-40
ENSDARG00000036542	pknox1.2	-0.593114	2.48e-40
ENSDARG00000105459	CU457819.5	-3.44808	4.39e-40
ENSDARG00000077573	tmprss13b	-0.784311	4.55e-40
ENSDARG00000089507	ugt1b5	0.61243	4.77e-40
ENSDARG00000079933	SLC46A3 (1 of many)	0.994523	5.01e-40
ENSDARG00000002026	qkib	0.670952	5.53e-40
ENSDARG00000105502	si:ch73-368j24.12	-3.01765	6.13e-40
ENSDARG00000075870	triobpa	-0.944355	7.66e-40
ENSDARG00000026296	zgc:112994	0.601298	7.89e-40
ENSDARG00000054442	cbx1b	0.803511	9.42e-40
ENSDARG00000101170	rab42b	-0.808631	1.06e-39
ENSDARG00000030733	b3gat2	0.612273	1.42e-39
ENSDARG00000111810	lhfpl4a	0.664761	1.47e-39
ENSDARG00000073867	rex1bd	-0.751052	1.51e-39
ENSDARG00000104760	si:ch211-1i11.3	-0.603028	1.64e-39
ENSDARG00000070858	si:busm1-105l16.2	-1.17985	1.76e-39
ENSDARG00000045548	lepb	-6.43069	1.77e-39
ENSDARG00000010130	smpdl3b	0.99859	1.99e-39
ENSDARG00000109820	NPAS3	0.690739	2.05e-39
ENSDARG00000076483	dhrs13b.2	-0.670275	2.14e-39
ENSDARG00000041217	xpo6	-1.05726	2.37e-39
ENSDARG00000069988	arid6	-0.773603	2.44e-39
ENSDARG00000044204	endou	0.66769	2.45e-39
ENSDARG00000096147	BX465862.4	-1.2486	2.84e-39
ENSDARG00000051955	brms1	0.631821	3.14e-39
ENSDARG00000052148	ptgs1	-0.670248	3.49e-39
ENSDARG00000097077	CR318607.1	-1.05944	3.77e-39
ENSDARG00000090297	ldlrad2	-0.770418	3.86e-39
ENSDARG00000006865	glra4a	1.37249	3.89e-39
ENSDARG00000078322	col12a1a	-0.654256	3.89e-39
ENSDARG00000077112	si:ch211-180f4.1	-0.846764	4.03e-39
ENSDARG00000061385	haus3	1.06087	4.63e-39
ENSDARG00000086057	plxnd1	-0.663854	4.69e-39
ENSDARG00000055036	itih3a	0.869857	4.79e-39
ENSDARG00000095939	si:ch73-226l13.2	0.598401	4.85e-39
ENSDARG00000060656	si:ch211-10a23.2	1.01828	5.01e-39
ENSDARG00000112130	grinab	-0.945583	5.56e-39
ENSDARG00000013292	tmem179aa	0.833031	5.65e-39
ENSDARG00000096398	si:ch211-276a17.5	1.30216	6e-39
ENSDARG00000045661	irf7	-0.759712	6.06e-39
ENSDARG00000101645	myrfl	-0.59281	6.12e-39
ENSDARG00000002231	plpp2a	-0.604108	6.33e-39
ENSDARG00000042470	s1pr3a	-1.25579	6.76e-39
ENSDARG00000097000	BX890558.1	-1.08695	9.16e-39
ENSDARG00000116723	BX470259.3	0.73073	1.01e-38
ENSDARG00000060498	tnfrsf9a	-0.668785	1.13e-38
ENSDARG00000079144	bcl2l11	-1.12802	1.15e-38
ENSDARG00000101799	si:ch1073-82l19.1	1.1256	1.39e-38
ENSDARG00000040442	prtgb	-1.8889	1.5e-38
ENSDARG00000109640	BX546481.1	0.913373	1.57e-38
ENSDARG00000017790	chrnb2	-0.63981	1.74e-38
ENSDARG00000015902	stat6	-0.595793	2.08e-38
ENSDARG00000097576	zgc:92912	0.662626	2.34e-38
ENSDARG00000075948	slco4a1	0.664631	2.87e-38
ENSDARG00000112833	CT956057.2	1.07815	3.08e-38
ENSDARG00000093052	c6	-0.983288	3.95e-38
ENSDARG00000069046	wu:fk65c09	-1.67152	4.19e-38
ENSDARG00000093093	adam17b	-0.587106	4.22e-38
ENSDARG00000112056	CABZ01066921.1	0.818658	4.33e-38
ENSDARG00000097973	si:ch1073-190k2.1	-0.789946	4.58e-38
ENSDARG00000087798	pdyn	-0.992338	4.87e-38
ENSDARG00000056654	gna15.3	-0.831925	5.33e-38
ENSDARG00000057687	sbk3	0.663088	5.67e-38
ENSDARG00000056615	cybb	-1.20609	6.19e-38
ENSDARG00000101576	tbxta	-0.84644	6.8e-38
ENSDARG00000097473	zgc:113340	0.66868	6.93e-38
ENSDARG00000074839	impg1b	0.663825	7.93e-38
ENSDARG00000087646	runx1	-0.741597	9.86e-38
ENSDARG00000042370	ptafr	-1.11658	1.22e-37
ENSDARG00000042835	tfdp2	0.807287	1.25e-37
ENSDARG00000117555	FP236157.6	1.48351	1.27e-37
ENSDARG00000069305	si:ch211-203k16.3	2.09707	1.73e-37
ENSDARG00000079373	fosl1b	-1.56884	1.83e-37
ENSDARG00000036571	sema3e	0.618485	2.71e-37
ENSDARG00000007080	rhcgl1	2.47764	2.91e-37
ENSDARG00000045737	guca1g	1.09965	3.34e-37
ENSDARG00000021233	pgls	0.595449	3.49e-37
ENSDARG00000078859	g0s2	-2.51737	4e-37
ENSDARG00000068006	gck	-1.21115	4.18e-37
ENSDARG00000094730	acbd7	0.635221	4.47e-37
ENSDARG00000053269	slc2a15b	0.739832	4.82e-37
ENSDARG00000039264	igfbp5a	1.17452	4.86e-37
ENSDARG00000019516	sp7	0.592395	5.12e-37
ENSDARG00000090615	cd59	0.614431	6.46e-37
ENSDARG00000102478	ADAMTS7	1.18342	7.29e-37
ENSDARG00000109783	igsf11	-0.715842	7.38e-37
ENSDARG00000071596	neto1l	0.812315	8.45e-37
ENSDARG00000062297	soat1	-0.592857	1.18e-36
ENSDARG00000098907	abraxas2	-0.600124	1.44e-36
ENSDARG00000007769	sult5a1	-0.684581	1.62e-36
ENSDARG00000034895	tgfb1b	-0.792802	1.69e-36
ENSDARG00000031649	cort	0.759155	1.85e-36
ENSDARG00000042410	rab40b	-0.588622	2.03e-36
ENSDARG00000063056	tulp4b	0.62041	2.07e-36
ENSDARG00000033599	pdia8	0.716292	2.1e-36
ENSDARG00000046079	cacng6b	0.931942	2.33e-36
ENSDARG00000075943	si:ch211-250c4.5	-0.889433	3.57e-36
ENSDARG00000058476	stc1l	-0.803353	4.04e-36
ENSDARG00000037861	slc2a3b	-1.93787	4.04e-36
ENSDARG00000088040	si:dkeyp-27c8.2	-0.704781	4.12e-36
ENSDARG00000038859	rgs20	0.681013	5.21e-36
ENSDARG00000042107	si:dkey-44k1.5	0.585697	5.45e-36
ENSDARG00000016856	pon2	0.771958	6.32e-36
ENSDARG00000079572	plcd3b	0.668321	6.41e-36
ENSDARG00000023026	pkp2	-0.591383	6.91e-36
ENSDARG00000105528	si:dkey-86l18.10	0.676711	7.47e-36
ENSDARG00000112918	BX927362.2	-1.01611	8.1e-36
ENSDARG00000038957	flvcr2a	-1.32209	1.03e-35
ENSDARG00000000380	pde6a	1.27325	1.08e-35
ENSDARG00000091650	igflr1	-0.620033	1.23e-35
ENSDARG00000093531	slc37a4b	1.36296	1.3e-35
ENSDARG00000043667	zgc:100997	-1.06934	1.48e-35
ENSDARG00000032206	cthl	0.600337	1.54e-35
ENSDARG00000007494	st3gal8	-0.61703	1.67e-35
ENSDARG00000113676	zgc:113828	1.2961	1.88e-35
ENSDARG00000112840	hist1h2a10	-1.24094	2.09e-35
ENSDARG00000103556	si:ch211-218g23.6	-1.54661	2.09e-35
ENSDARG00000112958	FO704758.2	-0.60422	2.09e-35
ENSDARG00000055791	zgc:158423	0.838221	2.15e-35
ENSDARG00000111484	BX004815.1	0.884471	2.41e-35
ENSDARG00000073891	gdf10b	1.05416	2.49e-35
ENSDARG00000068947	si:ch211-264e16.1	2.86511	2.51e-35
ENSDARG00000105154	creg1	-0.629099	2.88e-35
ENSDARG00000105551	si:cabz01101003.1	-1.16096	3.9e-35
ENSDARG00000062799	baiap2a	-0.584518	4.42e-35
ENSDARG00000112616	xpo6	-1.46685	4.61e-35
ENSDARG00000076773	lrrc58a	-0.9958	4.82e-35
ENSDARG00000019861	fgl2a	-0.950873	5.13e-35
ENSDARG00000075783	hmgxb4a	0.781332	5.15e-35
ENSDARG00000070669	cxcr3.3	-0.629907	5.35e-35
ENSDARG00000002002	lmcd1	-0.829423	5.59e-35
ENSDARG00000111608	cyp4v8	1.678	5.72e-35
ENSDARG00000115179	BX005464.2	0.99153	6.28e-35
ENSDARG00000006447	slc19a3a	0.759649	6.54e-35
ENSDARG00000093087	BX649388.3	-1.11225	6.74e-35
ENSDARG00000005271	zc3h12a	-0.615203	7.45e-35
ENSDARG00000105318	hist1h4l	-0.631623	9.32e-35
ENSDARG00000096932	si:ch211-37e10.2	0.654648	1e-34
ENSDARG00000061690	nxpe3	-0.63893	1.18e-34
ENSDARG00000086911	si:dkey-100n23.5	-0.652729	1.18e-34
ENSDARG00000060410	thbs2a	0.914973	1.22e-34
ENSDARG00000091847	si:ch211-181d7.1	-1.01138	1.24e-34
ENSDARG00000004621	gpm6ab	0.600389	1.3e-34
ENSDARG00000086591	si:ch211-113a14.11	-2.20832	1.63e-34
ENSDARG00000102651	gtpbp2b	0.631479	1.76e-34
ENSDARG00000074036	ky	1.10679	2.06e-34
ENSDARG00000091058	tmem173	-1.0263	2.08e-34
ENSDARG00000038855	chmp5a	0.989807	2.26e-34
ENSDARG00000055159	cyp27a1.4	0.743458	2.34e-34
ENSDARG00000112954	zgc:165555	-0.818528	2.37e-34
ENSDARG00000079361	abcg2b	-0.963739	2.39e-34
ENSDARG00000105703	CT737190.2	-2.14523	2.82e-34
ENSDARG00000042982	cyp2p8	0.704723	3.31e-34
ENSDARG00000039979	tecrl2b	1.41438	3.68e-34
ENSDARG00000093546	si:ch73-56d11.5	-0.668417	3.73e-34
ENSDARG00000040503	sb:cb81	-0.634102	4.15e-34
ENSDARG00000093042	si:dkey-104n9.1	-0.767969	5.45e-34
ENSDARG00000043798	ms4a17a.1	-1.74597	6.13e-34
ENSDARG00000117284	CU627988.1	0.697267	6.72e-34
ENSDARG00000005335	slc22a4	1.07355	8.8e-34
ENSDARG00000077641	thbs3a	0.855129	9.6e-34
ENSDARG00000017388	gstt1b	0.59486	1.31e-33
ENSDARG00000071460	si:ch211-234p6.5	0.766569	1.37e-33
ENSDARG00000086825	znf521	-1.26488	1.4e-33
ENSDARG00000090670	si:dkey-201i6.8	-2.36286	1.93e-33
ENSDARG00000092624	sptbn4b	0.920034	2e-33
ENSDARG00000061222	uba7	0.678029	2.01e-33
ENSDARG00000037675	npm1b	0.607013	2.33e-33
ENSDARG00000044169	prelid1b	-0.921898	2.52e-33
ENSDARG00000097838	si:dkey-42l23.1	3.13513	2.8e-33
ENSDARG00000096888	serpinb1l4	1.10988	3.47e-33
ENSDARG00000116109	ltk	-0.99007	3.5e-33
ENSDARG00000117446	CABZ01089980.1	-2.85556	3.83e-33
ENSDARG00000069673	chid1	0.621382	4.05e-33
ENSDARG00000114858	lrsam1	-1.37941	4.95e-33
ENSDARG00000038561	klf6b	-1.01414	4.99e-33
ENSDARG00000102493	ticam1	-0.647761	5e-33
ENSDARG00000078640	fam117aa	0.602612	5.04e-33
ENSDARG00000032272	sat1b	0.742455	5.09e-33
ENSDARG00000038095	socs1a	-1.27336	5.4e-33
ENSDARG00000102281	CR391937.1	0.650588	5.69e-33
ENSDARG00000045589	kcnj8	-0.615655	6.16e-33
ENSDARG00000026333	xkr7	0.88881	6.25e-33
ENSDARG00000011301	nae1	0.608768	7.11e-33
ENSDARG00000094946	si:ch211-132b12.2	1.64294	8.03e-33
ENSDARG00000041982	adamts6	0.784744	9.47e-33
ENSDARG00000074712	si:ch211-186e20.2	0.780943	9.59e-33
ENSDARG00000105147	osbpl1a	-0.673355	9.6e-33
ENSDARG00000100248	c1r	-0.597595	9.65e-33
ENSDARG00000037963	nek6	-0.661765	9.96e-33
ENSDARG00000099483	vdra	-0.644366	1.17e-32
ENSDARG00000114141	CABZ01083546.1	-1.58626	1.23e-32
ENSDARG00000021573	slc16a7	1.04577	1.41e-32
ENSDARG00000096613	si:ch73-212j7.3	-0.665807	1.71e-32
ENSDARG00000018530	mapkapk2b	1.30718	1.93e-32
ENSDARG00000076043	si:dkeyp-73d8.9	1.12464	2e-32
ENSDARG00000087186	si:ch211-232b12.5	-0.646899	2.02e-32
ENSDARG00000086571	kcna7	0.903715	2.02e-32
ENSDARG00000069649	tmem160	0.617755	2.24e-32
ENSDARG00000018534	slc6a9	0.633796	2.31e-32
ENSDARG00000068856	f2rl1.1	-0.591438	2.49e-32
ENSDARG00000078729	ackr4a	-0.993071	2.68e-32
ENSDARG00000057661	aldoca	0.671377	2.72e-32
ENSDARG00000045999	saa	-2.7435	2.76e-32
ENSDARG00000087260	mtss1lb	0.619215	2.79e-32
ENSDARG00000092955	BX649388.2	1.73105	2.86e-32
ENSDARG00000088589	ponzr3	1.02947	2.86e-32
ENSDARG00000042737	slc52a3	-0.613874	3.21e-32
ENSDARG00000060682	agr1	0.7092	3.24e-32
ENSDARG00000115422	pfkmb	1.95228	3.58e-32
ENSDARG00000111618	rhcgl1	3.01175	3.73e-32
ENSDARG00000062562	egln2	-0.799952	4.25e-32
ENSDARG00000095743	sox11b	-0.804109	4.7e-32
ENSDARG00000041119	ceacam1	-0.728566	5.17e-32
ENSDARG00000068152	malt3	-0.58763	6.08e-32
ENSDARG00000093304	si:dkey-221j11.3	-0.761141	6.87e-32
ENSDARG00000055092	pora	-0.728136	7.65e-32
ENSDARG00000088329	si:ch211-132e22.4	-2.44815	8.02e-32
ENSDARG00000100737	epob	0.622683	9.04e-32
ENSDARG00000097795	zgc:162952	-0.655185	1.14e-31
ENSDARG00000061379	cmya5	0.686221	1.23e-31
ENSDARG00000105972	CABZ01050944.1	-1.42653	1.28e-31
ENSDARG00000115783	nono	-2.17821	1.61e-31
[truncated: 2,369 more rows]
