# Supplementary material for: Characterization of Biological Pathways Regulating Acute Cold Resistance of Zebrafish
Source: Int J Mol Sci. 2021 Mar 16;22(6):3028. doi: 10.3390/ijms22063028 (PMC8001686; doi:10.3390/ijms22063028)
Supplement: Supplementary file 1 [file ijms-22-03028-s001.zip › Supplemental Materials/Table S2 Comparison between the RNA-seq and qPCR results.xlsx]

## Sheet: Averaged relative expression
Gene names	Techniques	Ctrl	lc_1h	lc_2h	lc_6h	lc_12h	lc_24h	re_1h	re_2h	re_6h	re_12h	re_24h
egr4	RNA-seq	1	4.00625	6.97086	9.14488	5.91486	11.2003	1.22358	0.68119	0.705804	0.581737	0.525048
	qPCR	1	4.70515	7.81924	10.5831	12.1614	20.0611	1.86367	1.09639	0.935962	0.841746	0.7735
fosab	RNA-seq	1	7.99328	17.0005	29.8093	16.205	33.1343	9.6835	4.2784	1.74879	0.510692	0.41109
	qPCR	1	48.2194	9.71103	35.1858	63.0321	91.75	16.5963	7.35102	2.22177	1.12775	0.891192
foxq1a	RNA-seq	1	2.21571	2.68384	4.22528	5.0798	5.00864	0.843487	1.04247	1.33024	0.994409	0.936971
	qPCR	1	2.29757	2.75043	5.06433	8.87496	5.57292	1.07418	1.05109	1.20626	0.601112	0.666246
h1f0	RNA-seq	1	1.11668	1.22127	1.44708	2.28797	3.25208	2.28489	2.17757	1.17529	0.776562	0.88052
	qPCR	1	1.21633	1.45253	1.85478	3.86256	3.30633	2.51719	2.29966	1.05917	0.50485	0.622233
id3	RNA-seq	1	1.46397	1.87539	3.09397	3.62046	3.01051	0.799812	1.1024	1.12396	1.03978	0.922433
	qPCR	1	1.45313	1.73	2.82916	10.8937	8.2431	1.6686	1.99174	1.87545	2.07884	1.9596
kat6a	RNA-seq	1	1.0008	1.10526	1.28578	1.69315	1.82521	1.16358	0.943204	0.974813	0.978171	0.932185
	qPCR	1	0.845884	0.919764	1.07334	4.18995	7.01193	3.21756	2.78817	2.11704	4.51603	4.33568
kat6b	RNA-seq	1	0.957544	1.06675	1.23742	1.7094	1.83703	1.45158	1.21716	0.994669	0.950841	1.00113
	qPCR	1	0.969064	1.10065	1.16903	3.5821	2.31371	3.57704	3.10036	2.09348	1.45145	1.51428
npas4a	RNA-seq	1	2.18686	4.34934	4.70206	1.7273	3.8028	0.724287	0.362037	0.619021	0.387752	0.417289
	qPCR	1	2.12873	3.24669	3.77341	4.09438	10.1702	1.41649	0.831896	1.02575	1.26723	1.2022
nr1d1	RNA-seq	1	1.06186	1.84292	9.5663	9.67248	8.71008	0.755633	0.616661	0.378498	0.756991	1.27844
	qPCR	1	1.58573	2.65631	7.85519	45.2375	107.29	2.72501	1.92262	0.981043	4.57231	7.88993
per1b	RNA-seq	1	0.966729	1.01901	4.50844	7.25315	5.94492	1.40182	0.56641	0.493906	0.318873	0.934861
	qPCR	1	0.994879	1.04658	3.1218	19.2492	41.1084	4.58018	1.47424	0.928094	1.34729	4.05677
