# Supplementary material for: Characterization of Biological Pathways Regulating Acute Cold Resistance of Zebrafish
Source: Int J Mol Sci. 2021 Mar 16;22(6):3028. doi: 10.3390/ijms22063028 (PMC8001686; doi:10.3390/ijms22063028)
Supplement: Supplementary file 1 [file ijms-22-03028-s001.zip › Supplemental Materials/Table S3 Enriched GO terms for the DEG clusters.xlsx]

## Sheet: Sheet1
Cluster#1
term_ID	description	log10 p-value
GO:0055114	oxidation-reduction process	-5.0423
GO:0006082	organic acid metabolic process	-4.2134
GO:0019752	carboxylic acid metabolic process	-3.1983
GO:0042180	cellular ketone metabolic process	-2.9621
GO:0044281	small molecule metabolic process	-2.8654
GO:0044282	small molecule catabolic process	-2.4257
GO:0046483	heterocycle metabolic process	-2.1755
GO:0044271	cellular nitrogen compound biosynthetic process	-1.9241
GO:0051186	cofactor metabolic process	-1.6289
GO:0044283	small molecule biosynthetic process	-1.3551
GO:0044106	cellular amine metabolic process	-1.3433
GO:0006635	fatty acid beta-oxidation	-1.3344
GO:0006732	coenzyme metabolic process	-1.3255
GO:0042396	phosphagen biosynthetic process	-1.3255
GO:0006575	cellular modified amino acid metabolic process	-1.3255
GO:0006599	phosphagen metabolic process	-1.3255
GO:0050881	musculoskeletal movement	-1.3051
GO:0050879	multicellular organismal movement	-1.3051
GO:0018130	heterocycle biosynthetic process	-1.3051
Cluster#2
term_ID	description	log10 p-value
GO:0007601	visual perception	-5.4367
GO:0043062	extracellular structure organization	-5.4367
GO:0030198	extracellular matrix organization	-4.9694
GO:0050890	cognition	-3.0579
GO:0015671	oxygen transport	-2.9528
GO:0044282	small molecule catabolic process	-2.9528
GO:0044281	small molecule metabolic process	-2.9006
GO:0015669	gas transport	-2.538
GO:0009310	amine catabolic process	-2.4499
GO:0003008	system process	-1.8595
GO:0006259	DNA metabolic process	-1.7067
GO:0060012	synaptic transmission, glycinergic	-1.5587
GO:0009583	detection of light stimulus	-1.4372
GO:0001505	regulation of neurotransmitter levels	-1.3817
GO:0046942	carboxylic acid transport	-1.3365
GO:0015849	organic acid transport	-1.3365
Cluster#3
term_ID	description	log10 p-value
GO:0019222	regulation of metabolic process	-22.361
GO:0065007	biological regulation	-21.7675
GO:0031323	regulation of cellular metabolic process	-21.5162
GO:0050794	regulation of cellular process	-20.7288
GO:0031324	negative regulation of cellular metabolic process	-11.8219
GO:0048519	negative regulation of biological process	-11.1581
GO:0006357	regulation of transcription from RNA polymerase II promoter	-10.9043
GO:0045859	regulation of protein kinase activity	-7.8061
GO:0006334	nucleosome assembly	-7.3959
GO:0032922	circadian regulation of gene expression	-6.5701
GO:0031325	positive regulation of cellular metabolic process	-6.4309
GO:0006323	DNA packaging	-6.3921
GO:0006325	chromatin organization	-6.2427
GO:0051174	regulation of phosphorus metabolic process	-5.8222
GO:0023014	signal transduction by protein phosphorylation	-4.7273
GO:0042127	regulation of cell proliferation	-4.5502
GO:0048518	positive regulation of biological process	-4.5178
GO:0051726	regulation of cell cycle	-4.2171
GO:0051276	chromosome organization	-4.0301
GO:0065009	regulation of molecular function	-3.9739
GO:0035329	hippo signaling	-3.8783
GO:0035556	intracellular signal transduction	-3.7126
GO:0000165	MAPK cascade	-3.6806
GO:0048511	rhythmic process	-3.3976
GO:0010646	regulation of cell communication	-2.8647
GO:0043687	post-translational protein modification	-2.7622
GO:0007389	pattern specification process	-2.7542
GO:0051673	membrane disruption in other organism	-2.5937
GO:0023051	regulation of signaling	-2.5478
GO:0007167	enzyme linked receptor protein signaling pathway	-2.4839
GO:0030097	hemopoiesis	-2.2409
GO:0018209	peptidyl-serine modification	-2.2048
GO:0006468	protein phosphorylation	-2.0508
GO:0050793	regulation of developmental process	-2.0146
GO:0051591	response to cAMP	-2.004
GO:0018105	peptidyl-serine phosphorylation	-1.9754
GO:0017015	regulation of transforming growth factor beta receptor signaling pathway	-1.9289
GO:0040029	regulation of gene expression, epigenetic	-1.8842
GO:0045815	positive regulation of gene expression, epigenetic	-1.828
GO:0023052	signaling	-1.7907
GO:0006793	phosphorus metabolic process	-1.7543
GO:0006796	phosphate-containing compound metabolic process	-1.7543
GO:0045974	regulation of translation, ncRNA-mediated	-1.6312
GO:0071310	cellular response to organic substance	-1.5995
GO:0003365	establishment of cell polarity involved in ameboidal cell migration	-1.5988
GO:0001666	response to hypoxia	-1.5988
GO:0070482	response to oxygen levels	-1.5988
GO:0042221	response to chemical	-1.5245
GO:0032434	regulation of proteasomal ubiquitin-dependent protein catabolic process	-1.4028
GO:0003007	heart morphogenesis	-1.3782
GO:0051098	regulation of binding	-1.3781
GO:0001516	prostaglandin biosynthetic process	-1.3661
GO:0046599	regulation of centriole replication	-1.3661
GO:0008063	Toll signaling pathway	-1.3661
GO:0050896	response to stimulus	-1.36
GO:0010033	response to organic substance	-1.3576
GO:0032502	developmental process	-1.3546
GO:0035330	regulation of hippo signaling	-1.3546
GO:0090166	Golgi disassembly	-1.3546
GO:0048872	homeostasis of number of cells	-1.3442
GO:0060968	regulation of gene silencing	-1.3427
GO:0010171	body morphogenesis	-1.3406
GO:0014033	neural crest cell differentiation	-1.3247
GO:0060536	cartilage morphogenesis	-1.3205
Cluster#4
term_ID	description	log10 p-value
GO:0008150	biological_process	-4.6778
GO:0009966	regulation of signal transduction	-3.8239
GO:0019222	regulation of metabolic process	-3.7905
GO:0006355	regulation of transcription, DNA-templated	-3.466
GO:0010646	regulation of cell communication	-3.3556
GO:0023051	regulation of signaling	-3.3468
GO:0007265	Ras protein signal transduction	-2.2027
GO:0048583	regulation of response to stimulus	-1.821
GO:0030950	establishment or maintenance of actin cytoskeleton polarity	-1.7496
GO:0006357	regulation of transcription from RNA polymerase II promoter	-1.6289
GO:0065007	biological regulation	-1.5784
GO:2001243	negative regulation of intrinsic apoptotic signaling pathway	-1.5784
GO:0050789	regulation of biological process	-1.5544
GO:0007264	small GTPase mediated signal transduction	-1.5452
GO:0009790	embryo development	-1.4698
GO:0032502	developmental process	-1.466
GO:0002011	morphogenesis of an epithelial sheet	-1.3206
Cluster#5
term_ID	description	log10 p-value
GO:0030198	extracellular matrix organization	-12.5406
GO:0043062	extracellular structure organization	-10.0334
GO:0000278	mitotic cell cycle	-9.6576
GO:0007049	cell cycle	-8.2366
GO:0003413	chondrocyte differentiation involved in endochondral bone morphogenesis	-7.0097
GO:0007059	chromosome segregation	-6.451
GO:0048285	organelle fission	-6.433
GO:0000087	mitotic M phase	-6.2457
GO:0061061	muscle structure development	-5.2111
GO:0051276	chromosome organization	-5.0846
GO:0000226	microtubule cytoskeleton organization	-4.5331
GO:0051383	kinetochore organization	-4.3224
GO:0007517	muscle organ development	-4.056
GO:0009888	tissue development	-3.8665
GO:0048468	cell development	-3.8508
GO:0032438	melanosome organization	-3.5784
GO:0048589	developmental growth	-3.5086
GO:0006996	organelle organization	-3.4522
GO:0001501	skeletal system development	-3.4389
GO:0032502	developmental process	-3.4101
GO:0048678	response to axon injury	-3.3401
GO:0051382	kinetochore assembly	-3.3391
GO:0031099	regeneration	-3.2132
GO:0006091	generation of precursor metabolites and energy	-3.1688
GO:0040007	growth	-3.1568
GO:0007019	microtubule depolymerization	-3.1469
GO:0006260	DNA replication	-2.8794
GO:0006304	DNA modification	-2.719
GO:0014706	striated muscle tissue development	-2.719
GO:0051301	cell division	-2.5834
GO:0045333	cellular respiration	-2.5544
GO:0006259	DNA metabolic process	-2.5467
GO:0032501	multicellular organismal process	-2.2
GO:0006261	DNA-dependent DNA replication	-2.2
GO:0008608	attachment of spindle microtubules to kinetochore	-2.2
GO:0006306	DNA methylation	-2.1884
GO:0006120	mitochondrial electron transport, NADH to ubiquinone	-2.1884
GO:0060047	heart contraction	-2.04
GO:0045786	negative regulation of cell cycle	-1.9245
GO:0034501	protein localization to kinetochore	-1.9136
GO:0007017	microtubule-based process	-1.7696
GO:0046125	pyrimidine deoxyribonucleoside metabolic process	-1.6716
GO:0009120	deoxyribonucleoside metabolic process	-1.6716
GO:0006275	regulation of DNA replication	-1.6716
GO:0009987	cellular process	-1.6253
GO:0023058	adaptation of signaling pathway	-1.4908
GO:0043174	nucleoside salvage	-1.4908
GO:0002029	desensitization of G-protein coupled receptor protein signaling pathway	-1.4908
GO:0044281	small molecule metabolic process	-1.4498
GO:0030007	cellular potassium ion homeostasis	-1.4225
GO:0007155	cell adhesion	-1.4001
GO:0022610	biological adhesion	-1.4001
GO:0051321	meiotic cell cycle	-1.3809
GO:0033334	fin morphogenesis	-1.3497
GO:0030537	larval behavior	-1.341
GO:0045005	DNA-dependent DNA replication maintenance of fidelity	-1.341
GO:0008345	larval locomotory behavior	-1.341
Cluster#6
term_ID	description	log10 p-value
GO:0006260	DNA replication	-21.3152
GO:0009058	biosynthetic process	-21.3152
GO:0044249	cellular biosynthetic process	-20.4214
GO:0009059	macromolecule biosynthetic process	-20.3143
GO:0034645	cellular macromolecule biosynthetic process	-20.0241
GO:0034641	cellular nitrogen compound metabolic process	-18.1029
GO:0006807	nitrogen compound metabolic process	-17.8182
GO:0044238	primary metabolic process	-17.5331
GO:0006139	nucleobase-containing compound metabolic process	-17.4522
GO:0044237	cellular metabolic process	-17.4353
GO:0006259	DNA metabolic process	-16.3344
GO:0008152	metabolic process	-15.9957
GO:0006261	DNA-dependent DNA replication	-15.2204
GO:0044260	cellular macromolecule metabolic process	-13.8665
GO:0090304	nucleic acid metabolic process	-11.0511
GO:0043170	macromolecule metabolic process	-10.7932
GO:0009987	cellular process	-10.51
GO:0006310	DNA recombination	-9.7878
GO:0000724	double-strand break repair via homologous recombination	-8.4868
GO:0006281	DNA repair	-8.153
GO:0006457	protein folding	-8.1337
GO:0044281	small molecule metabolic process	-7.8327
GO:0006270	DNA replication initiation	-7.3335
GO:0006412	translation	-6.8477
GO:0007005	mitochondrion organization	-6.3279
GO:0033365	protein localization to organelle	-6.2097
GO:0006888	ER to Golgi vesicle-mediated transport	-5.382
GO:0006267	pre-replicative complex assembly involved in nuclear cell cycle DNA replication	-4.8962
GO:0006487	protein N-linked glycosylation	-4.684
GO:0009156	ribonucleoside monophosphate biosynthetic process	-4.4283
GO:0017038	protein import	-4.3116
GO:0018196	peptidyl-asparagine modification	-4.2464
GO:0055086	nucleobase-containing small molecule metabolic process	-4.1296
GO:0010467	gene expression	-3.7878
GO:0006996	organelle organization	-3.7077
GO:0032543	mitochondrial translation	-3.6676
GO:0033036	macromolecule localization	-3.5243
GO:0006950	response to stress	-3.4248
GO:0042180	cellular ketone metabolic process	-3.4112
GO:0044267	cellular protein metabolic process	-3.3925
GO:0006606	protein import into nucleus	-3.3054
GO:0071103	DNA conformation change	-3.1403
GO:0044282	small molecule catabolic process	-3.1296
GO:0044262	cellular carbohydrate metabolic process	-3.0991
GO:0034622	cellular macromolecular complex assembly	-3.0353
GO:0006082	organic acid metabolic process	-3.0353
GO:0005975	carbohydrate metabolic process	-2.8297
GO:0005996	monosaccharide metabolic process	-2.8239
GO:0019752	carboxylic acid metabolic process	-2.8097
GO:0009066	aspartate family amino acid metabolic process	-2.8097
GO:0070125	mitochondrial translational elongation	-2.8013
GO:0019320	hexose catabolic process	-2.7773
GO:0009067	aspartate family amino acid biosynthetic process	-2.7399
GO:0007049	cell cycle	-2.6326
GO:0044271	cellular nitrogen compound biosynthetic process	-2.6216
GO:0046483	heterocycle metabolic process	-2.5918
GO:0046365	monosaccharide catabolic process	-2.5086
GO:0043039	tRNA aminoacylation	-2.4437
GO:0043038	amino acid activation	-2.4437
GO:0044106	cellular amine metabolic process	-2.4034
GO:0030859	polarized epithelial cell differentiation	-2.3458
GO:0071569	protein ufmylation	-2.3458
GO:0070085	glycosylation	-2.3206
GO:0051169	nuclear transport	-2.3152
GO:0009308	amine metabolic process	-2.2684
GO:0022616	DNA strand elongation	-2.2255
GO:0009143	nucleoside triphosphate catabolic process	-2.1824
GO:0071445	(obsolete) cellular response to protein stimulus	-2.1379
GO:0044085	cellular component biogenesis	-2.1379
GO:0018193	peptidyl-amino acid modification	-2.1284
GO:0006301	postreplication repair	-2.1284
GO:0051716	cellular response to stimulus	-2.0975
GO:0019538	protein metabolic process	-2.0799
GO:0034976	response to endoplasmic reticulum stress	-2.0799
GO:0006448	regulation of translational elongation	-1.8928
GO:0051789	(obsolete) response to protein	-1.8861
GO:0046164	alcohol catabolic process	-1.8861
GO:0044283	small molecule biosynthetic process	-1.8097
GO:0043933	macromolecular complex subunit organization	-1.7399
GO:0045454	cell redox homeostasis	-1.7375
GO:0044275	cellular carbohydrate catabolic process	-1.719
GO:0009225	nucleotide-sugar metabolic process	-1.6696
GO:0000398	mRNA splicing, via spliceosome	-1.6289
GO:0006098	pentose-phosphate shunt	-1.6055
GO:0042558	pteridine-containing compound metabolic process	-1.4522
GO:0001522	pseudouridine synthesis	-1.4498
GO:0071216	cellular response to biotic stimulus	-1.4449
GO:0018126	protein hydroxylation	-1.4425
GO:0000278	mitotic cell cycle	-1.4425
GO:0006014	D-ribose metabolic process	-1.4425
GO:0006766	vitamin metabolic process	-1.4168
GO:0009100	glycoprotein metabolic process	-1.4168
GO:0006984	ER-nucleus signaling pathway	-1.3969
GO:0007029	endoplasmic reticulum organization	-1.3768
GO:0008380	RNA splicing	-1.3747
GO:0016445	somatic diversification of immunoglobulins	-1.3143
GO:0009226	nucleotide-sugar biosynthetic process	-1.3143
GO:0009200	deoxyribonucleoside triphosphate metabolic process	-1.3143
Cluster#7
term_ID	description	log10 p-value
GO:0006355	regulation of transcription, DNA-templated	-20.4078
GO:0019222	regulation of metabolic process	-15.0191
GO:0007399	nervous system development	-13.5654
GO:0006357	regulation of transcription from RNA polymerase II promoter	-8.2291
GO:0032501	multicellular organismal process	-7.163
GO:0032502	developmental process	-6.4034
GO:0050794	regulation of cellular process	-5.8794
GO:0045892	negative regulation of transcription, DNA-templated	-4.7852
GO:0003002	regionalization	-4.7852
GO:0060041	retina development in camera-type eye	-3.6946
GO:0065007	biological regulation	-3.6271
GO:0016337	single organismal cell-cell adhesion	-3.5969
GO:0051093	negative regulation of developmental process	-3.0937
GO:0021954	central nervous system neuron development	-3.0092
GO:0045165	cell fate commitment	-2.9208
GO:0031325	positive regulation of cellular metabolic process	-2.7212
GO:0007270	neuron-neuron synaptic transmission	-2.6478
GO:0000904	cell morphogenesis involved in differentiation	-2.567
GO:0045596	negative regulation of cell differentiation	-2.4763
GO:0030030	cell projection organization	-2.2055
GO:0007422	peripheral nervous system development	-2.1221
GO:0051216	cartilage development	-2.1158
GO:0048663	neuron fate commitment	-1.9626
GO:0043114	regulation of vascular permeability	-1.8996
GO:0009888	tissue development	-1.8041
GO:0060837	blood vessel endothelial cell differentiation	-1.7144
GO:0046530	photoreceptor cell differentiation	-1.5768
GO:0048519	negative regulation of biological process	-1.3958
GO:0031954	positive regulation of protein autophosphorylation	-1.3143
GO:0035066	positive regulation of histone acetylation	-1.3143
GO:0060384	innervation	-1.3063
Cluster#8
term_ID	description	log10 p-value
GO:0044260	cellular macromolecule metabolic process	-6.8508
GO:0016070	RNA metabolic process	-5.0044
GO:0043170	macromolecule metabolic process	-4.6216
GO:0090304	nucleic acid metabolic process	-4.0259
GO:0010467	gene expression	-2.9872
GO:0006139	nucleobase-containing compound metabolic process	-2.7471
GO:0006396	RNA processing	-2.7122
GO:0043412	macromolecule modification	-2.5157
GO:0034645	cellular macromolecule biosynthetic process	-2.2798
GO:0009059	macromolecule biosynthetic process	-2.2464
GO:0044267	cellular protein metabolic process	-1.9872
GO:0034641	cellular nitrogen compound metabolic process	-1.9318
GO:0006807	nitrogen compound metabolic process	-1.9172
GO:0006353	DNA-templated transcription, termination	-1.8633
GO:0034660	ncRNA metabolic process	-1.7258
GO:0006464	cellular protein modification process	-1.6615
GO:0042158	lipoprotein biosynthetic process	-1.6038
GO:0050684	regulation of mRNA processing	-1.6038
GO:0043543	protein acylation	-1.6038
GO:0010468	regulation of gene expression	-1.5952
GO:0006505	GPI anchor metabolic process	-1.5735
GO:0019222	regulation of metabolic process	-1.5607
GO:0044237	cellular metabolic process	-1.5513
GO:0003323	type B pancreatic cell development	-1.5513
GO:0006473	protein acetylation	-1.5513
GO:0009100	glycoprotein metabolic process	-1.5346
GO:0070085	glycosylation	-1.4895
GO:0006486	protein glycosylation	-1.4895
GO:0044265	cellular macromolecule catabolic process	-1.3747
GO:0006363	termination of RNA polymerase I transcription	-1.3747
GO:0034470	ncRNA processing	-1.3487
GO:0030488	tRNA methylation	-1.3487
GO:0042157	lipoprotein metabolic process	-1.308
Cluster#9
term_ID	description	log10 p-value
GO:0006355	regulation of transcription, DNA-templated	-13.5591
GO:0050794	regulation of cellular process	-9.4698
GO:0019222	regulation of metabolic process	-8.6216
GO:0007399	nervous system development	-8.1057
GO:0006357	regulation of transcription from RNA polymerase II promoter	-7.9431
GO:0065007	biological regulation	-7.0565
GO:0032502	developmental process	-6.6904
GO:0010558	negative regulation of macromolecule biosynthetic process	-4.8069
GO:0032501	multicellular organismal process	-4.4214
GO:0045893	positive regulation of transcription, DNA-templated	-4.3883
GO:0048519	negative regulation of biological process	-4.3487
GO:0000904	cell morphogenesis involved in differentiation	-4.2472
GO:0009888	tissue development	-3.7773
GO:0060828	regulation of canonical Wnt signaling pathway	-3.7212
GO:0030030	cell projection organization	-3.4559
GO:0003002	regionalization	-3.0159
GO:0048518	positive regulation of biological process	-2.3028
GO:0071300	cellular response to retinoic acid	-2.2321
GO:0048634	regulation of muscle organ development	-2.2211
GO:0071299	cellular response to vitamin A	-2.0825
GO:0033564	anterior/posterior axon guidance	-2.0825
GO:0008286	insulin receptor signaling pathway	-1.9914
GO:0010646	regulation of cell communication	-1.8962
GO:0021983	pituitary gland development	-1.8962
GO:0061061	muscle structure development	-1.8962
GO:0043550	regulation of lipid kinase activity	-1.8297
GO:0042694	muscle cell fate specification	-1.8297
GO:0031670	cellular response to nutrient	-1.71
GO:0048167	regulation of synaptic plasticity	-1.6946
GO:0061017	hepatoblast differentiation	-1.6696
GO:0007623	circadian rhythm	-1.5391
GO:0008589	regulation of smoothened signaling pathway	-1.5258
GO:0023052	signaling	-1.4522
GO:0060429	epithelium development	-1.4486
GO:0051899	membrane depolarization	-1.3536
GO:0021754	facial nucleus development	-1.3536
Cluster#10
term_ID	description	log10 p-value
GO:0006355	regulation of transcription, DNA-templated	-11.2765
GO:0007399	nervous system development	-9.9318
GO:0019222	regulation of metabolic process	-9.3233
GO:0032502	developmental process	-7.7799
GO:0006357	regulation of transcription from RNA polymerase II promoter	-4.6556
GO:0045165	cell fate commitment	-4.4306
GO:0048663	neuron fate commitment	-4.4101
GO:0032501	multicellular organismal process	-2.9355
GO:0050794	regulation of cellular process	-2.9318
GO:0048925	lateral line system development	-2.4023
GO:0048880	sensory system development	-2.4023
GO:0010629	negative regulation of gene expression	-2.2581
GO:0035270	endocrine system development	-2.1739
GO:0021545	cranial nerve development	-2.1073
GO:0010001	glial cell differentiation	-2.0565
GO:0016579	protein deubiquitination	-1.7595
GO:0043584	nose development	-1.7212
GO:0061074	regulation of neural retina development	-1.7077
GO:0090047	(obsolete) positive regulation of transcription regulator activity	-1.6234
GO:0070647	protein modification by small protein conjugation or removal	-1.6234
GO:0051091	positive regulation of sequence-specific DNA binding transcription factor activity	-1.6234
GO:0019637	organophosphate metabolic process	-1.6234
GO:0006644	phospholipid metabolic process	-1.5513
GO:0021982	pineal gland development	-1.5513
GO:0016125	sterol metabolic process	-1.5346
GO:0021675	nerve development	-1.5346
GO:0048762	mesenchymal cell differentiation	-1.5346
GO:0051099	positive regulation of binding	-1.5214
GO:0010876	lipid localization	-1.4597
GO:0016114	terpenoid biosynthetic process	-1.4597
GO:0060541	respiratory system development	-1.4597
GO:0065007	biological regulation	-1.4535
GO:0006382	adenosine to inosine editing	-1.4413
GO:0046548	retinal rod cell development	-1.4413
GO:0046488	phosphatidylinositol metabolic process	-1.4413
GO:0003002	regionalization	-1.4389
GO:0070306	lens fiber cell differentiation	-1.3958
GO:0060485	mesenchyme development	-1.3152
Cluster#11
term_ID	description	log10 p-value
GO:0006281	DNA repair	-4.4989
GO:0006259	DNA metabolic process	-4.2684
GO:0006310	DNA recombination	-2.0329
GO:0042073	intraciliary transport	-1.8996
GO:0043064	(obsolete) flagellum organization	-1.6364
GO:0007031	peroxisome organization	-1.4449
GO:0000723	telomere maintenance	-1.4449
GO:0034198	cellular response to amino acid starvation	-1.4449
GO:0032200	telomere organization	-1.4449
Cluster#12
term_ID	description	log10 p-value
GO:0050896	response to stimulus	-5.0101
GO:0051707	response to other organism	-5.0101
GO:0009607	response to biotic stimulus	-5.0101
GO:0016584	nucleosome positioning	-4.6383
GO:0051704	multi-organism process	-4.6383
GO:0060969	negative regulation of gene silencing	-4.301
GO:0045910	negative regulation of DNA recombination	-4.1918
GO:0045815	positive regulation of gene expression, epigenetic	-3.983
GO:0002682	regulation of immune system process	-3.7305
GO:0006950	response to stress	-3.7144
GO:0006914	autophagy	-3.4737
GO:0060326	cell chemotaxis	-3.3372
GO:0009611	response to wounding	-3.1226
GO:0031667	response to nutrient levels	-2.9393
GO:0006952	defense response	-2.7375
GO:0009605	response to external stimulus	-2.684
GO:0014743	regulation of muscle hypertrophy	-2.5467
GO:0042221	response to chemical	-2.4056
GO:0006954	inflammatory response	-2.3516
GO:0048585	negative regulation of response to stimulus	-2.3516
GO:0007610	behavior	-2.3215
GO:0000045	autophagosome assembly	-2.2411
GO:0002376	immune system process	-2.1198
GO:0000186	activation of MAPKK activity	-2.0964
GO:0006323	DNA packaging	-2.0706
GO:0009266	response to temperature stimulus	-2.0462
GO:0010033	response to organic substance	-2.0462
GO:0006333	chromatin assembly or disassembly	-2.011
GO:0048518	positive regulation of biological process	-1.9508
GO:0044085	cellular component biogenesis	-1.9508
GO:0048583	regulation of response to stimulus	-1.9469
GO:0022607	cellular component assembly	-1.9208
GO:0008343	adult feeding behavior	-1.8069
GO:0002755	MyD88-dependent toll-like receptor signaling pathway	-1.8069
GO:0070925	organelle assembly	-1.8013
GO:0009056	catabolic process	-1.767
GO:0007033	vacuole organization	-1.7496
GO:0030168	platelet activation	-1.5952
GO:0044248	cellular catabolic process	-1.5622
GO:0003179	heart valve morphogenesis	-1.4737
GO:0030511	positive regulation of transforming growth factor beta receptor signaling pathway	-1.451
GO:0065008	regulation of biological quality	-1.3936
GO:0032104	regulation of response to extracellular stimulus	-1.3936
GO:0050817	coagulation	-1.308
Cluster#13
term_ID	description	log10 p-value
GO:0006952	defense response	-6.5143
GO:0006955	immune response	-4.0501
GO:0009617	response to bacterium	-3.9208
GO:0048002	antigen processing and presentation of peptide antigen	-3.7959
GO:0055083	monovalent inorganic anion homeostasis	-2.8827
GO:0002541	activation of plasma proteins involved in acute inflammatory response	-2.8041
GO:0015833	peptide transport	-2.7212
GO:0002526	acute inflammatory response	-2.7212
GO:0055081	anion homeostasis	-2.6345
GO:0002376	immune system process	-2.6216
GO:0042221	response to chemical	-2.5544
GO:0010951	negative regulation of endopeptidase activity	-2.5346
GO:0070887	cellular response to chemical stimulus	-2.5346
GO:0050896	response to stimulus	-2.5129
GO:0071383	cellular response to steroid hormone stimulus	-2.4461
GO:0007229	integrin-mediated signaling pathway	-2.3799
GO:0006954	inflammatory response	-2.3799
GO:0043627	response to estrogen	-2.2815
GO:0003094	glomerular filtration	-2.2596
GO:0051704	multi-organism process	-2.1871
GO:0035556	intracellular signal transduction	-2.1791
GO:0016042	lipid catabolic process	-2.1062
GO:0006629	lipid metabolic process	-1.8697
GO:0016485	protein processing	-1.8697
GO:0071391	cellular response to estrogen stimulus	-1.8697
GO:0030149	sphingolipid catabolic process	-1.8697
GO:0006516	glycoprotein catabolic process	-1.8041
GO:0009607	response to biotic stimulus	-1.7852
GO:0060326	cell chemotaxis	-1.7852
GO:0006884	cell volume homeostasis	-1.6882
GO:0050994	regulation of lipid catabolic process	-1.684
GO:0007160	cell-matrix adhesion	-1.5622
GO:0015718	monocarboxylic acid transport	-1.5622
GO:0051180	vitamin transport	-1.4989
GO:0009719	response to endogenous stimulus	-1.4989
GO:0003014	renal system process	-1.4989
GO:0051604	protein maturation	-1.4855
GO:0006950	response to stress	-1.3872
GO:0009914	hormone transport	-1.3143
Cluster#14
term_ID	description	log10 p-value
GO:0055114	oxidation-reduction process	-11.9172
GO:0009056	catabolic process	-8.451
GO:0044248	cellular catabolic process	-7.2343
GO:0006508	proteolysis	-7.2343
GO:0044281	small molecule metabolic process	-7.2343
GO:0009308	amine metabolic process	-7.0904
GO:0006725	cellular aromatic compound metabolic process	-5.8729
GO:0006082	organic acid metabolic process	-5.7471
GO:0008152	metabolic process	-5.5969
GO:0009410	response to xenobiotic stimulus	-5.5969
GO:0071466	cellular response to xenobiotic stimulus	-4.8013
GO:0010951	negative regulation of endopeptidase activity	-4.4711
GO:0009310	amine catabolic process	-3.9172
GO:0002088	lens development in camera-type eye	-3.6757
GO:0043605	cellular amide catabolic process	-3.6655
GO:0019752	carboxylic acid metabolic process	-3.4342
GO:0042180	cellular ketone metabolic process	-3.4134
GO:0043603	cellular amide metabolic process	-3.1851
GO:0009112	nucleobase metabolic process	-2.9431
GO:0009072	aromatic amino acid family metabolic process	-2.8268
GO:0006144	purine nucleobase metabolic process	-2.71
GO:0046483	heterocycle metabolic process	-2.317
GO:0044238	primary metabolic process	-2.2976
GO:0017144	drug metabolic process	-2.2741
GO:0042738	exogenous drug catabolic process	-2.2741
GO:0042737	drug catabolic process	-2.2741
GO:0006414	translational elongation	-2.2233
GO:0005975	carbohydrate metabolic process	-2.2055
GO:0006066	alcohol metabolic process	-2.2055
GO:0070887	cellular response to chemical stimulus	-2.1656
GO:0007601	visual perception	-2.1463
GO:0034656	nucleobase-containing small molecule catabolic process	-2.0287
GO:0006857	oligopeptide transport	-2.0088
GO:0006570	tyrosine metabolic process	-1.9872
GO:0042221	response to chemical	-1.9318
GO:0006030	chitin metabolic process	-1.8125
GO:0006000	fructose metabolic process	-1.8125
GO:0042214	terpene metabolic process	-1.7471
GO:0016110	tetraterpenoid catabolic process	-1.7471
GO:0006721	terpenoid metabolic process	-1.7212
GO:0016042	lipid catabolic process	-1.6383
GO:0055088	lipid homeostasis	-1.6345
GO:0006081	cellular aldehyde metabolic process	-1.6003
GO:0006955	immune response	-1.6003
GO:0042219	cellular modified amino acid catabolic process	-1.6003
GO:0006629	lipid metabolic process	-1.5528
GO:0006534	cysteine metabolic process	-1.5376
GO:0008300	isoprenoid catabolic process	-1.5376
GO:0042493	response to drug	-1.5017
GO:0044242	cellular lipid catabolic process	-1.4572
GO:0019442	tryptophan catabolic process to acetyl-CoA	-1.4179
GO:0000256	allantoin catabolic process	-1.4179
GO:0008272	sulfate transport	-1.4012
GO:0009749	response to glucose	-1.4012
GO:0043604	amide biosynthetic process	-1.3925
GO:0006558	L-phenylalanine metabolic process	-1.3925
GO:0009069	serine family amino acid metabolic process	-1.3575
GO:0009648	photoperiodism	-1.3439
GO:0006575	cellular modified amino acid metabolic process	-1.3439
GO:0015695	organic cation transport	-1.3439
GO:0009743	response to carbohydrate	-1.3439
GO:0051289	protein homotetramerization	-1.3134
GO:0019748	secondary metabolic process	-1.3134
Cluster#15
term_ID	description	log10 p-value
GO:0042254	ribosome biogenesis	-30.0482
GO:0034660	ncRNA metabolic process	-20.308
GO:0016072	rRNA metabolic process	-20.153
GO:0006396	RNA processing	-8.8268
GO:0016070	RNA metabolic process	-8.7986
GO:0044085	cellular component biogenesis	-6.7905
GO:0090304	nucleic acid metabolic process	-5.2336
GO:0010467	gene expression	-4.8665
GO:0000463	maturation of LSU-rRNA from tricistronic rRNA transcript (SSU-rRNA, 5.8S rRNA, LSU-rRNA)	-4.0809
GO:0043170	macromolecule metabolic process	-3.1884
GO:0006139	nucleobase-containing compound metabolic process	-3.1884
GO:0000491	small nucleolar ribonucleoprotein complex assembly	-2.7905
GO:0044260	cellular macromolecule metabolic process	-2.6234
GO:0033750	ribosome localization	-2.6003
GO:0051168	nuclear export	-2.6003
GO:0034641	cellular nitrogen compound metabolic process	-2.4056
GO:0034620	cellular response to unfolded protein	-2.266
GO:0061077	chaperone-mediated protein folding	-2.2403
GO:0006807	nitrogen compound metabolic process	-2.1993
GO:0000466	maturation of 5.8S rRNA from tricistronic rRNA transcript (SSU-rRNA, 5.8S rRNA, LSU-rRNA)	-2.1993
GO:0009408	response to heat	-2.1898
GO:0000492	box C/D snoRNP assembly	-2.1824
GO:0023014	signal transduction by protein phosphorylation	-2.1599
GO:0051085	chaperone mediated protein folding requiring cofactor	-2.1302
GO:0071445	(obsolete) cellular response to protein stimulus	-1.9872
GO:0006458	'de novo' protein folding	-1.9872
GO:0051169	nuclear transport	-1.9872
GO:0042026	protein refolding	-1.8327
GO:0007229	integrin-mediated signaling pathway	-1.8125
GO:0035556	intracellular signal transduction	-1.8069
GO:0044238	primary metabolic process	-1.7986
GO:0009451	RNA modification	-1.762
GO:0051789	(obsolete) response to protein	-1.71
GO:0071216	cellular response to biotic stimulus	-1.6402
GO:0046578	regulation of Ras protein signal transduction	-1.5591
GO:0006356	regulation of transcription from RNA polymerase I promoter	-1.5287
GO:0006360	transcription from RNA polymerase I promoter	-1.5287
GO:0007259	JAK-STAT cascade	-1.341
GO:0007249	I-kappaB kinase/NF-kappaB signaling	-1.341
