# Supplementary material for: Characterization of Biological Pathways Regulating Acute Cold Resistance of Zebrafish
Source: Int J Mol Sci. 2021 Mar 16;22(6):3028. doi: 10.3390/ijms22063028 (PMC8001686; doi:10.3390/ijms22063028)
Supplement: Supplementary file 1 [file ijms-22-03028-s001.zip › Supplemental Materials/Table S4 Genes affected by the inhibitors.xlsx]

## Sheet: Sheet1
10oC_DMSO/28oC_DMSO
Gene ID	Gene name	log2Foldchange	padj
ENSDARG00000004060	bhlhe40	4.96141	0
ENSDARG00000012499	per1b	5.1558	0
ENSDARG00000020298	btg2	3.88323	0
ENSDARG00000023062	ccn1	4.50103	0
ENSDARG00000033160	nr1d1	5.01558	0
ENSDARG00000035859	angptl4	2.31668	0
ENSDARG00000037421	egr1	4.89154	0
ENSDARG00000040764	id1	1.97769	0
ENSDARG00000058094	ciarta	4.54802	0
ENSDARG00000068995	h2afx1	2.98439	0
ENSDARG00000068996	hist2h2l	2.78781	0
ENSDARG00000104773	junbb	4.74956	0
ENSDARG00000115563	egr1	4.79727	0
ENSDARG00000094965	nfil3-5	2.90947	5.50421e-302
ENSDARG00000099195	ier2a	4.68952	6.25143e-302
ENSDARG00000057652	dbpb	3.27463	1.2486e-291
ENSDARG00000043531	jun	1.99488	5.16934e-289
ENSDARG00000016623	si:ch211-195b13.1	2.91507	4.02478e-285
ENSDARG00000010519	per3	3.4742	1.08278e-281
ENSDARG00000038754	plk3	2.58153	4.49362e-272
ENSDARG00000061948	amotl2b	2.94403	4.05646e-271
ENSDARG00000007823	atf3	5.10024	8.45208e-262
ENSDARG00000102403	cry2	4.69239	8.10894e-258
ENSDARG00000102558	pde6ha	4.37552	5.17642e-256
ENSDARG00000077799	egr4	6.11751	6.68167e-251
ENSDARG00000104501	FP236812.1	5.81215	3.30733e-246
ENSDARG00000075397	cipca	4.09442	2.00776e-243
ENSDARG00000031683	fosab	7.58844	1.17628e-236
ENSDARG00000079497	tcima	2.71661	1.67941e-231
ENSDARG00000038429	csrnp1b	2.57645	1.70083e-226
ENSDARG00000103846	hspa5	1.63686	7.91712e-225
ENSDARG00000088171	ciartb	2.54482	2.96562e-224
ENSDARG00000069135	ppp1r15a	2.04211	5.85419e-219
ENSDARG00000086881	ier2b	4.06007	8.67516e-219
ENSDARG00000036107	txnipa	1.68392	4.42405e-205
ENSDARG00000077473	mych	2.69932	4.76919e-202
ENSDARG00000016200	trib3	2.86574	7.04992e-201
ENSDARG00000030844	klf11a	2.13777	4.06343e-199
ENSDARG00000059370	nr1d4b	2.81799	1.10711e-183
ENSDARG00000056511	arr3a	1.70888	5.18776e-182
ENSDARG00000032619	tob1a	1.76275	1.75647e-177
ENSDARG00000019307	dusp5	5.27525	1.87041e-170
ENSDARG00000087188	nfil3-6	4.61877	2.28749e-164
ENSDARG00000042934	ccn2a	2.42991	1.16425e-163
ENSDARG00000045768	cry1a	3.80552	1.01033e-161
ENSDARG00000009779	mcl1a	1.80024	3.23283e-161
ENSDARG00000009544	cldnb	2.50172	7.05151e-161
ENSDARG00000112123	bhlhe41	3.57542	1.50354e-157
ENSDARG00000096842	CT573157.1	3.00737	5.12864e-153
ENSDARG00000089156	egr3	3.1201	9.51938e-150
ENSDARG00000005673	f3b	3.35916	3.57064e-149
ENSDARG00000055752	npas4a	5.39544	6.03918e-149
ENSDARG00000091728	zgc:114046	5.48709	2.36951e-147
ENSDARG00000074120	usp2b	2.87798	7.20281e-147
ENSDARG00000056885	per1a	3.96478	8.2278e-146
ENSDARG00000094860	gpr186	5.13696	4.23266e-144
ENSDARG00000062960	armc10	4.01388	4.424e-141
ENSDARG00000067850	jund	2.35005	5.6221e-141
ENSDARG00000091234	si:ch73-335l21.4	4.62235	9.29536e-141
ENSDARG00000052856	khdrbs1a	0.767471	3.68415e-140
ENSDARG00000103720	zgc:162730	2.14975	3.48562e-139
ENSDARG00000009505	prelid3b	2.56086	1.59062e-138
ENSDARG00000111934	zgc:112234	4.8515	2.03936e-138
ENSDARG00000042725	cebpb	2.99337	2.48452e-136
ENSDARG00000035990	cited4a	1.30859	4.82898e-136
ENSDARG00000041294	noxo1a	4.44951	1.3651e-135
ENSDARG00000009594	nr1d2b	2.15575	2.63038e-132
ENSDARG00000004187	zgc:122979	3.215	1.68589e-129
ENSDARG00000013794	klf11b	2.30665	6.81356e-129
ENSDARG00000009881	ier5	1.76491	9.32238e-127
ENSDARG00000055751	fosb	5.76951	1.57241e-125
ENSDARG00000042874	phlda2	2.9463	5.57475e-122
ENSDARG00000027744	gadd45ba	2.4792	1.30611e-121
ENSDARG00000054823	id3	1.86756	2.36831e-121
ENSDARG00000078567	lonrf1l	4.08209	2.96699e-120
ENSDARG00000099411	zgc:158343	3.30332	4.07107e-119
ENSDARG00000100515	dusp1	3.10455	1.07976e-118
ENSDARG00000005481	nfkbiaa	2.91807	1.14236e-118
ENSDARG00000094836	si:ch211-195b15.8	1.49513	8.65591e-118
ENSDARG00000040334	mat2aa	1.42284	3.75944e-117
ENSDARG00000104472	si:ch211-39i2.2	5.19955	3.68322e-116
ENSDARG00000040135	fosaa	3.35317	6.80397e-113
ENSDARG00000100020	pim1	2.08403	2.90317e-111
ENSDARG00000074378	junba	3.09599	3.01878e-111
ENSDARG00000112150	hist2h2l	2.23459	1.2152e-110
ENSDARG00000095451	si:ch211-196l7.4	1.6838	2.18086e-109
ENSDARG00000022303	higd1a	3.01162	9.32543e-109
ENSDARG00000038068	ddx5	1.06632	3.80724e-107
ENSDARG00000045695	myca	1.33542	1.06866e-105
ENSDARG00000060054	epc1b	1.5703	7.7246e-105
ENSDARG00000035563	znf703	1.61814	3.70851e-104
ENSDARG00000110831	dusp5	4.79539	1.51019e-103
ENSDARG00000002369	UBB	1.27347	4.46341e-103
ENSDARG00000029072	klf6a	1.57539	1.98774e-102
ENSDARG00000003820	nr1d2a	3.19961	3.90365e-102
ENSDARG00000041691	bhlhe41	3.32338	5.00932e-101
ENSDARG00000070914	dusp6	1.60707	7.99681e-100
ENSDARG00000010572	slc25a25a	3.66256	2.23178e-99
ENSDARG00000025428	socs3a	3.54912	2.30622e-99
ENSDARG00000040284	si:dkey-79d12.5	4.23937	3.01216e-99
ENSDARG00000058606	sik1	1.6154	3.90649e-98
ENSDARG00000015164	mknk2b	1.84061	4.55771e-98
ENSDARG00000105355	zgc:154164	4.12353	7.57485e-97
ENSDARG00000103937	ndrg4	-0.889959	1.36134e-96
ENSDARG00000077540	f2rl1.2	3.53973	3.49022e-95
ENSDARG00000098108	dusp2	2.29565	2.42446e-94
ENSDARG00000059906	sdc4	1.59011	3.88609e-94
ENSDARG00000031161	nr1d4a	2.74399	6.19922e-94
ENSDARG00000098746	dhrs13l1	1.85128	1.54704e-92
ENSDARG00000021372	tob1b	1.30623	8.29887e-92
ENSDARG00000040059	gbp	1.88468	8.78497e-92
ENSDARG00000097075	CU855801.1	6.38023	8.7976e-91
ENSDARG00000055276	rel	2.60772	1.5626e-90
ENSDARG00000042977	nfil3	2.07142	3.80676e-90
ENSDARG00000057231	rorca	1.64955	6.40505e-90
ENSDARG00000004588	sox4a	-1.1813	1.18281e-89
ENSDARG00000030896	foxq1a	3.52092	5.80553e-89
ENSDARG00000007693	nfkbiab	1.86078	1.20008e-88
ENSDARG00000077812	slc5a3b	2.52877	1.28452e-88
ENSDARG00000006260	tuba8l4	1.03831	2.91342e-85
ENSDARG00000044511	etv5b	1.82522	3.28433e-85
ENSDARG00000077726	nocta	2.717	1.08016e-84
ENSDARG00000098103	tefb	1.30981	1.05559e-83
ENSDARG00000074071	mrnip	7.23667	2.20699e-82
ENSDARG00000032103	mapk6	1.30258	6.0515e-82
ENSDARG00000038785	abcf2a	1.47503	1.98044e-81
ENSDARG00000077982	elf3	2.25442	1.77868e-80
ENSDARG00000010276	ptgs2b	5.59189	3.30729e-80
ENSDARG00000093313	ubb	1.60421	5.45283e-79
ENSDARG00000035809	col1a1b	0.992393	8.28403e-79
ENSDARG00000017665	snrkb	1.56741	5.15572e-78
ENSDARG00000057241	tnfsf10	-2.83577	1.16415e-77
ENSDARG00000032849	ndrg1a	-0.968355	3.62669e-77
ENSDARG00000015355	fosl1a	6.17014	4.75829e-77
ENSDARG00000012789	plek2	3.62453	1.53148e-76
ENSDARG00000045886	slc38a2	1.21118	3.47442e-76
ENSDARG00000094154	hist2h3c	5.41419	9.50326e-76
ENSDARG00000059163	rbp3	1.0707	1.75181e-75
ENSDARG00000009040	si:ch73-141c7.1	2.36031	3.26195e-75
ENSDARG00000039943	tent5ba	1.70967	4.62141e-75
ENSDARG00000042322	si:dkey-177p2.6	1.26379	5.27012e-75
ENSDARG00000010641	slc20a1b	1.75652	8.26336e-72
ENSDARG00000018492	znf503	1.15074	6.77188e-71
ENSDARG00000040623	fosl2	2.36261	1.882e-70
ENSDARG00000061923	amotl2a	1.2957	1.43344e-69
ENSDARG00000104588	zgc:112234	5.68545	2.09787e-69
ENSDARG00000044688	dusp4	3.06648	3.02371e-69
ENSDARG00000040432	klf2b	1.55354	1.95103e-68
ENSDARG00000010231	ppm1na	3.06325	2.23337e-68
ENSDARG00000033999	cyp26a1	2.84767	1.23292e-67
ENSDARG00000032705	foxg1b	1.66802	1.29729e-67
ENSDARG00000074726	nrde2	2.5474	2.0043e-67
ENSDARG00000013721	g6pca.2	1.8099	6.66078e-67
ENSDARG00000041051	mid1ip1a	1.58304	1.17694e-66
ENSDARG00000032465	slc1a8b	3.34882	1.60357e-66
ENSDARG00000043581	gadd45aa	2.10019	4.22448e-66
ENSDARG00000009299	dusp8a	0.980854	5.74736e-66
ENSDARG00000032868	pde4ba	0.992196	7.1557e-66
ENSDARG00000002509	zgc:153911	4.55647	8.45665e-66
ENSDARG00000060316	cish	1.84685	2.26646e-65
ENSDARG00000105384	si:dkey-23a13.22	5.51334	6.91538e-65
ENSDARG00000068374	si:ch211-132b12.7	2.73588	1.70778e-64
ENSDARG00000039931	slc25a33	1.827	2.28281e-64
ENSDARG00000059337	tgif1	1.36097	5.55534e-64
ENSDARG00000091127	klf15	1.29536	1.8813e-63
ENSDARG00000099514	zgc:112234	8.38001	2.62506e-63
ENSDARG00000010478	hsp90aa1.1	1.71769	8.83913e-63
ENSDARG00000110963	trib1	2.29621	1.3816e-62
ENSDARG00000010420	ndrg1b	-1.63571	4.50491e-62
ENSDARG00000004539	ptgs2a	3.02681	3.30937e-61
ENSDARG00000103459	evplb	1.00958	1.26125e-60
ENSDARG00000063014	dbpa	1.52872	3.22624e-60
ENSDARG00000078095	cipcb	1.67713	3.3829e-60
ENSDARG00000086856	stk35	1.98684	6.0578e-60
ENSDARG00000024195	znf395b	1.42996	1.6285e-59
ENSDARG00000009637	rcvrn3	2.05194	1.32036e-58
ENSDARG00000038524	pik3r1	1.05999	3.01149e-58
ENSDARG00000116832	CR749164.1	2.24794	1.48941e-57
ENSDARG00000117675	CABZ01016692.1	1.45603	1.7384e-57
ENSDARG00000069074	cry3a	-1.36159	1.67113e-55
ENSDARG00000023217	crema	1.98239	1.84773e-55
ENSDARG00000007377	odc1	2.64432	3.69468e-55
ENSDARG00000078817	rnf165b	1.33293	4.55008e-55
ENSDARG00000079552	maml3	1.31211	5.04697e-55
ENSDARG00000074894	myorg	-1.45528	1.13354e-54
ENSDARG00000093494	si:ch211-217k17.9	2.11817	1.57445e-54
ENSDARG00000021086	znf367	1.65609	1.81714e-54
ENSDARG00000092846	zgc:162611	3.2251	2.61198e-54
ENSDARG00000055897	zgc:154093	1.62206	4.63592e-54
ENSDARG00000068732	spry4	1.39148	7.0486e-54
ENSDARG00000018524	midn	1.04719	9.52985e-54
ENSDARG00000075482	zgc:173587	5.38743	1.30745e-53
ENSDARG00000020602	grk7a	1.13928	1.68456e-53
ENSDARG00000099695	si:dkey-61n16.5	2.05388	3.17631e-52
ENSDARG00000028517	hbp1	-1.18193	3.37714e-52
ENSDARG00000058039	bhlhe22	-1.74047	4.90663e-52
ENSDARG00000030758	guca1c	2.76874	5.13212e-52
ENSDARG00000039987	hivep2a	1.15464	1.14822e-51
ENSDARG00000054906	ier5l	0.966417	1.23765e-51
ENSDARG00000090337	pprc1	1.72855	1.48973e-51
ENSDARG00000034503	per2	3.40198	1.59597e-51
ENSDARG00000088087	kdm6ba	1.18659	2.20737e-51
ENSDARG00000100397	pde6c	1.09917	2.33684e-51
ENSDARG00000043285	zbtb21	1.78161	2.49738e-51
ENSDARG00000053097	hsf2	2.1812	2.51497e-51
ENSDARG00000057497	stk35l	1.42981	3.1282e-51
ENSDARG00000038687	nfkb2	1.64129	5.26396e-51
ENSDARG00000096489	BX248324.1	-1.21957	1.11917e-50
ENSDARG00000029476	ldlra	0.787686	1.66105e-50
ENSDARG00000093864	wee1	1.76857	1.70041e-50
ENSDARG00000013845	ttc14	-1.44456	1.9556e-50
ENSDARG00000038556	zgc:112185	3.14717	2.17516e-50
ENSDARG00000101597	si:dkeyp-57d7.4	2.06088	3.99144e-50
ENSDARG00000100872	otud1	2.51537	9.82951e-50
ENSDARG00000104538	tmem184a	1.27051	1.04347e-49
ENSDARG00000032651	ppp1r10	1.13279	2.10493e-49
ENSDARG00000055395	foxq1b	1.62081	2.72749e-49
ENSDARG00000078529	adgrb1b	1.86256	3.36744e-49
ENSDARG00000055129	pim3	1.87563	6.84406e-49
ENSDARG00000035519	histh1l	1.7107	8.16443e-49
ENSDARG00000020007	col1a2	0.848225	1.03709e-48
ENSDARG00000011020	hnrnpa1a	0.636308	2.253e-48
ENSDARG00000043932	stmn4l	1.61731	2.253e-48
ENSDARG00000090953	igsf5b	1.11952	2.67754e-48
ENSDARG00000074501	tnip2	2.68857	2.69739e-48
ENSDARG00000042953	cyp2n13	1.33268	1.08361e-47
ENSDARG00000037968	fus	-1.25364	2.14931e-47
ENSDARG00000093753	BX004774.2	-1.91358	2.64376e-47
ENSDARG00000037099	irs2a	1.25341	2.92421e-47
ENSDARG00000021250	slc25a48	-1.70868	3.30062e-47
ENSDARG00000044625	pcf11	1.87478	6.52297e-47
ENSDARG00000079274	prss59.1	-1.07826	6.82168e-47
ENSDARG00000104139	atp1a3b	1.00198	8.60507e-47
ENSDARG00000040046	snai2	1.29351	2.25876e-46
ENSDARG00000114844	phlda2	2.94536	2.43661e-46
ENSDARG00000000019	ube2h	-0.984549	6.4777e-46
ENSDARG00000031776	fthl27	0.916122	1.62268e-45
ENSDARG00000009525	tial1	-1.5448	1.75615e-45
ENSDARG00000017634	pdcb	1.18274	2.13723e-45
ENSDARG00000035622	xbp1	1.04658	4.54878e-45
ENSDARG00000109370	hist1h2ba	6.48229	2.12674e-44
ENSDARG00000059836	ddit3	1.45664	2.20251e-44
ENSDARG00000076554	cdkn1a	1.8379	2.31108e-44
ENSDARG00000040041	mcm4	0.939448	2.43851e-44
ENSDARG00000016290	clca1	-2.00125	2.54593e-44
ENSDARG00000007241	mycb	1.30336	3.66769e-44
ENSDARG00000104992	epgn	1.92721	7.80728e-44
ENSDARG00000069018	cyp7a1	-2.01673	7.93113e-44
ENSDARG00000036695	calcoco1a	-0.914861	9.29175e-44
ENSDARG00000011122	pptc7a	1.69876	1.25353e-43
ENSDARG00000036670	aplnrb	-2.11701	1.57942e-43
ENSDARG00000018145	mid1ip1l	2.14598	2.88773e-43
ENSDARG00000112808	zgc:158343	3.4279	5.53415e-43
ENSDARG00000036558	col18a1a	0.621058	7.30603e-43
ENSDARG00000062469	hipk3a	1.20318	9.63526e-43
ENSDARG00000038141	atf4b	1.20797	1.58565e-42
ENSDARG00000022280	brd2a	0.861806	2.83159e-42
ENSDARG00000019130	plk2b	1.75084	3.19508e-42
ENSDARG00000097323	si:ch211-14i3.2	-3.41382	3.47728e-42
ENSDARG00000013990	ube2q2	-1.17625	3.58566e-42
ENSDARG00000055854	nr4a3	2.20401	4.298e-42
ENSDARG00000073742	prss59.2	-0.874014	4.61921e-42
ENSDARG00000053800	si:ch211-276c2.4	-1.37451	7.4745e-42
ENSDARG00000104571	gadd45ab	1.68396	9.06816e-42
ENSDARG00000006003	mycla	1.97086	1.08616e-41
ENSDARG00000019274	rasd1	1.59958	1.16802e-41
ENSDARG00000102047	mab21l1	-0.968176	1.89499e-41
ENSDARG00000103019	gstp2	2.26215	2.65642e-41
ENSDARG00000044375	zgc:158291	-1.92928	4.14562e-41
ENSDARG00000090895	kansl1a	1.0603	5.0526e-41
ENSDARG00000116888	dusp6	1.39918	5.73708e-41
ENSDARG00000027249	btg1	0.922514	1.55694e-40
ENSDARG00000000796	nr4a1	2.39474	3.44661e-40
ENSDARG00000103519	adamts1	1.52968	3.93222e-40
ENSDARG00000025522	sgk1	1.52619	5.23961e-40
ENSDARG00000100697	FQ323156.1	1.43682	5.23961e-40
ENSDARG00000113744	etv5b	1.79112	6.02144e-40
ENSDARG00000086272	si:dkey-4p15.5	-1.13104	1.25574e-39
ENSDARG00000111939	atf4a	0.712365	1.36812e-39
ENSDARG00000039650	itm2cb	1.27127	1.69806e-39
ENSDARG00000015134	camkk1b	3.57641	1.72517e-39
ENSDARG00000077737	spsb3a	-1.24042	1.72517e-39
ENSDARG00000056160	hspd1	0.784599	2.68405e-39
ENSDARG00000009901	slc38a5a	1.36979	5.05134e-39
ENSDARG00000060610	pcdh7b	1.20795	5.40129e-39
ENSDARG00000018817	bdnf	1.49336	7.28986e-39
ENSDARG00000015611	rasl11b	1.64089	7.91758e-39
ENSDARG00000015495	klf3	1.893	1.02518e-38
ENSDARG00000078308	spry2	-1.01442	1.14631e-38
ENSDARG00000036700	si:ch211-114n24.6	1.25368	1.62028e-38
ENSDARG00000031600	rd3	-1.40606	3.22321e-38
ENSDARG00000099101	gch2	1.42993	4.6147e-38
ENSDARG00000090512	trim8a	1.2369	4.69095e-38
ENSDARG00000092394	dcun1d4	-2.14466	4.69095e-38
ENSDARG00000098805	vwa11	0.909488	6.42545e-38
ENSDARG00000091660	fgfbp1b	1.96074	6.745e-38
ENSDARG00000042332	plin2	1.87951	1.33717e-37
ENSDARG00000032765	net1	1.01209	1.55682e-37
ENSDARG00000055510	ypel3	-1.23601	2.06406e-37
ENSDARG00000097422	CU929360.1	3.39126	3.51498e-37
ENSDARG00000078572	stox2b	0.917965	3.92102e-37
ENSDARG00000035161	pkdcca	1.12691	5.2862e-37
ENSDARG00000104636	si:dkey-112a7.4	1.32669	5.70344e-37
ENSDARG00000019417	gadd45ga	1.15544	8.35944e-37
ENSDARG00000045444	fzd8a	-1.0696	8.72078e-37
ENSDARG00000057323	e2f8	2.15053	1.5933e-36
ENSDARG00000011583	cry1b	1.7021	1.98635e-36
ENSDARG00000012405	col1a1a	0.841571	3.31252e-36
ENSDARG00000077906	rnf165a	1.2138	4.13316e-36
ENSDARG00000067713	snx18a	1.42254	4.51732e-36
ENSDARG00000075282	irs2b	1.2782	4.92689e-36
ENSDARG00000008188	sf1	1.13297	5.35627e-36
ENSDARG00000037121	mat2ab	1.5213	7.3407e-36
ENSDARG00000017860	rgs5b	2.58418	1.08303e-35
ENSDARG00000020876	pdk2a	1.07062	1.10929e-35
ENSDARG00000069737	pou4f2	-1.23198	2.08587e-35
ENSDARG00000017780	rorcb	1.65869	3.0868e-35
ENSDARG00000030915	cpa1	-1.17121	3.45085e-35
ENSDARG00000062830	tent5d	2.73127	4.61673e-35
ENSDARG00000022129	rbm4.3	0.649303	5.08823e-35
ENSDARG00000019728	bmpr1aa	-1.27525	7.48746e-35
ENSDARG00000105325	CABZ01044764.1	1.65	9.54146e-35
ENSDARG00000002204	hspb11	1.57546	1.06193e-34
ENSDARG00000054010	scaf1	-0.845737	1.84775e-34
ENSDARG00000062801	erfl3	1.22106	2.40178e-34
ENSDARG00000036028	arrdc3b	1.57521	2.64459e-34
ENSDARG00000017314	cela1.6	-0.821997	3.4044e-34
ENSDARG00000060994	fbxw7	1.0456	4.37053e-34
ENSDARG00000061242	tuft1a	1.62527	5.22526e-34
ENSDARG00000101910	pcdh20	-2.40551	5.56856e-34
ENSDARG00000103775	thbs1a	2.42215	5.56856e-34
ENSDARG00000077052	tnrc18	0.975966	5.75785e-34
ENSDARG00000015567	zic1	-1.1026	6.32027e-34
ENSDARG00000100558	slbp	1.52355	6.42959e-34
ENSDARG00000078619	pnp5a	1.34776	7.47769e-34
ENSDARG00000068680	ctrl	-0.852779	1.17914e-33
ENSDARG00000040747	tm4sf4	0.898409	1.56764e-33
ENSDARG00000042993	prss1	-0.944495	2.01767e-33
ENSDARG00000100270	FP085414.1	-1.30166	2.01909e-33
ENSDARG00000102750	cdh1	0.839374	2.17391e-33
ENSDARG00000105643	adgrg1	2.95778	2.31178e-33
ENSDARG00000019613	ip6k2b	0.759491	2.53206e-33
ENSDARG00000079712	gal3st4	-1.06589	2.8855e-33
ENSDARG00000002344	tubb4b	0.642659	3.18684e-33
ENSDARG00000042010	pklr	-0.776223	3.22881e-33
ENSDARG00000091317	hunk	0.94022	3.5562e-33
ENSDARG00000095896	pou3f3b	-0.903355	4.36038e-33
ENSDARG00000074979	larp4ab	1.339	4.4426e-33
ENSDARG00000096843	zgc:193593	-0.94637	4.64885e-33
ENSDARG00000025847	sox12	-1.10994	5.20349e-33
ENSDARG00000061985	rbm47	0.730847	8.88184e-33
ENSDARG00000054087	irs1	1.24297	9.02146e-33
ENSDARG00000098591	tubb2b	0.602111	1.03082e-32
ENSDARG00000018846	dgat2	-0.813032	1.18703e-32
ENSDARG00000035120	gldc	-0.912541	1.25696e-32
ENSDARG00000021242	mvp	0.854357	1.28185e-32
ENSDARG00000007276	ela3l	-1.08444	2.63534e-32
ENSDARG00000105629	BX470211.1	1.29058	2.81898e-32
ENSDARG00000004232	dlb	1.10881	3.57559e-32
ENSDARG00000101043	ppl	0.742441	5.321e-32
ENSDARG00000077688	cpo	-0.950967	5.51007e-32
ENSDARG00000075593	trim71	0.838392	5.75463e-32
ENSDARG00000079317	dlc1	1.0653	6.6132e-32
ENSDARG00000056938	kera	1.07678	6.75866e-32
ENSDARG00000091834	si:ch211-198m17.1	1.07516	9.92921e-32
ENSDARG00000026540	ppp4r2a	-1.47616	1.05739e-31
ENSDARG00000051854	cdt1	1.87501	1.12664e-31
ENSDARG00000056719	slc6a19b	-1.05646	1.30312e-31
ENSDARG00000010791	dla	0.866201	1.61801e-31
ENSDARG00000075545	si:dkey-89b17.4	-0.650549	2.12104e-31
ENSDARG00000007430	prdm12b	-2.27503	2.64461e-31
ENSDARG00000042544	degs2	1.14116	3.60078e-31
ENSDARG00000052012	rtn4rl2a	2.11228	4.63125e-31
ENSDARG00000101628	ascl1b	-2.19607	4.90778e-31
ENSDARG00000044684	rbp4l	0.836853	5.34723e-31
ENSDARG00000056029	cyp26c1	1.71628	6.06641e-31
ENSDARG00000099351	igfbp1a	2.22526	6.40185e-31
ENSDARG00000005739	gpm6ba	-0.973993	6.99643e-31
ENSDARG00000006031	abat	0.654169	7.92055e-31
ENSDARG00000104826	pcdh1gc5	-1.17967	8.6312e-31
ENSDARG00000037488	canx	0.654556	8.74716e-31
ENSDARG00000075222	amer2	0.799872	1.31898e-30
ENSDARG00000025420	fzd5	-1.81084	1.42965e-30
ENSDARG00000109473	nr4a1	2.37668	1.65079e-30
ENSDARG00000007480	rpe65a	0.829251	2.20699e-30
ENSDARG00000013576	gadd45bb	2.97458	2.89437e-30
ENSDARG00000058232	fbrsl1	0.957474	4.05496e-30
ENSDARG00000099969	zgc:152863	2.15859	4.06342e-30
ENSDARG00000077955	rnf6	1.23625	5.01894e-30
ENSDARG00000060937	adnp2a	1.13186	5.40565e-30
ENSDARG00000114163	atf4b	1.18314	5.70167e-30
ENSDARG00000014954	snx33	1.31365	9.35973e-30
ENSDARG00000078133	kdm2ab	-0.844268	9.35999e-30
ENSDARG00000074244	arhgef10lb	-0.976584	1.06463e-29
ENSDARG00000116703	dbpb	2.9836	1.18114e-29
ENSDARG00000086735	SAMD4B	0.902458	1.30124e-29
ENSDARG00000101127	map1lc3b	-0.735646	1.31518e-29
ENSDARG00000077811	sox11a	-0.923237	1.31685e-29
ENSDARG00000038378	sagb	0.84869	1.38766e-29
ENSDARG00000038559	h1f0	1.10689	1.78991e-29
ENSDARG00000061205	stag1a	-1.35292	1.89057e-29
ENSDARG00000068179	trib2	1.28578	3.05555e-29
ENSDARG00000114704	FP016205.1	-1.9473	3.5202e-29
ENSDARG00000002710	ncl	0.684261	3.68951e-29
ENSDARG00000074908	col6a1	0.628814	4.19354e-29
ENSDARG00000036912	edn1	2.3913	5.06551e-29
ENSDARG00000074752	hlfa	1.12882	5.0832e-29
ENSDARG00000061841	tiparp	1.22337	6.37517e-29
ENSDARG00000103165	AL929057.1	1.41912	7.19006e-29
ENSDARG00000089307	pmaip1	2.11177	7.63741e-29
ENSDARG00000114895	si:ch211-113a14.22	6.2866	7.74633e-29
ENSDARG00000074519	BX248501.1	1.53258	8.68027e-29
ENSDARG00000014488	ca2	0.892981	8.83083e-29
ENSDARG00000010010	trim13	0.82107	1.06994e-28
ENSDARG00000060264	si:dkey-37g12.1	1.42417	1.76154e-28
ENSDARG00000008986	e2f7	2.25301	2.19032e-28
ENSDARG00000057714	cmah	-0.961778	2.58624e-28
ENSDARG00000059035	porb	0.880737	3.54037e-28
ENSDARG00000102702	lrrn3b	-1.21699	3.64475e-28
ENSDARG00000092115	eif4a1a	1.13324	3.74168e-28
ENSDARG00000112741	ccn2a	2.44583	3.99424e-28
ENSDARG00000102795	CU681842.1	0.964816	4.31354e-28
ENSDARG00000017624	krt4	0.604289	4.76642e-28
ENSDARG00000093844	zgc:136461	-1.01096	4.85104e-28
ENSDARG00000099148	bzw1b	1.40424	5.23323e-28
ENSDARG00000099164	nacc1a	1.02329	5.515e-28
ENSDARG00000117403	FO904966.2	1.92379	5.515e-28
ENSDARG00000007412	slc2a1b	1.13825	5.88814e-28
ENSDARG00000029292	zgc:55943	-1.2276	5.91836e-28
ENSDARG00000039269	arg2	1.92531	9.28429e-28
ENSDARG00000117295	AL929210.2	1.08194	1.10648e-27
ENSDARG00000094003	serp2	1.87173	1.22642e-27
ENSDARG00000030326	efna1a	0.952509	1.4044e-27
ENSDARG00000029822	cel.2	-0.830505	1.57776e-27
ENSDARG00000011334	ncaldb	1.83348	1.69154e-27
ENSDARG00000028086	zbtb2b	0.949127	1.84637e-27
ENSDARG00000102146	si:ch211-69b7.6	1.89883	2.15214e-27
ENSDARG00000036698	znf865	0.810874	2.48891e-27
ENSDARG00000079571	mfsd4b	-2.25114	3.00072e-27
ENSDARG00000062577	arhgap35a	0.891847	3.03471e-27
ENSDARG00000058868	apc	-0.720971	3.32636e-27
ENSDARG00000104860	si:ch211-128m15.3	-1.82841	4.28363e-27
ENSDARG00000002172	aplnra	-1.46036	5.21541e-27
ENSDARG00000060246	slc16a6b	2.02945	5.68161e-27
ENSDARG00000017843	srsf1b	-0.780876	5.99412e-27
ENSDARG00000056105	syt11b	0.651478	7.58016e-27
ENSDARG00000096214	si:ch211-197k17.3	1.01582	7.58979e-27
ENSDARG00000012820	nop56	0.850632	8.47703e-27
ENSDARG00000078671	cdk5r2b	1.54671	9.14633e-27
ENSDARG00000061345	wwp2	0.82009	9.79236e-27
ENSDARG00000018907	kat6a	0.668397	1.09987e-26
ENSDARG00000069093	col2a1a	1.00502	1.37426e-26
ENSDARG00000100259	zgc:171759	8.18034	1.4058e-26
ENSDARG00000077372	tfr1b	1.1266	1.47002e-26
ENSDARG00000015266	mab21l2	-0.824019	1.51018e-26
ENSDARG00000054271	cdkn1bb	0.899711	1.51201e-26
ENSDARG00000117693	CR318673.1	0.941938	1.54274e-26
ENSDARG00000103342	wu:fa56d06	-0.897909	1.54424e-26
ENSDARG00000014329	npm1a	0.987214	2.7981e-26
ENSDARG00000115891	CR533578.1	2.19119	2.84383e-26
ENSDARG00000005122	atp2a2b	0.718334	2.92579e-26
ENSDARG00000110297	ctrb1	-0.816428	2.96744e-26
ENSDARG00000070600	dyrk3	-0.897067	3.20696e-26
ENSDARG00000070280	hist1h2a3	5.31831	3.47571e-26
ENSDARG00000055118	mylipb	1.69117	3.65107e-26
ENSDARG00000111240	dhrs13a.2	1.86249	4.27863e-26
ENSDARG00000011890	cry4	-1.07953	4.58505e-26
ENSDARG00000011581	si:dkey-23k10.5	-1.87138	5.31217e-26
ENSDARG00000098589	cyb5a	0.790086	5.50261e-26
ENSDARG00000101413	dusp7	0.928132	6.54156e-26
ENSDARG00000111753	hist1h4l	5.94923	6.74874e-26
ENSDARG00000101009	cited4b	0.922782	8.72044e-26
ENSDARG00000104039	errfi1a	1.4161	9.05591e-26
ENSDARG00000114472	ctxn3	1.61483	1.03872e-25
ENSDARG00000019360	sec23b	1.39511	1.40018e-25
ENSDARG00000075793	prex1	-1.38617	2.05638e-25
ENSDARG00000086342	zgc:101566	-0.911783	2.21888e-25
ENSDARG00000073704	si:dkeyp-72g9.4	0.606904	2.32896e-25
ENSDARG00000076623	col14a1b	0.667238	2.3686e-25
ENSDARG00000008275	klhl24b	-0.959165	3.49288e-25
ENSDARG00000022970	tm9sf1	-1.68888	5.03324e-25
ENSDARG00000052578	c6ast4	-0.856765	5.18233e-25
ENSDARG00000069472	chsy3	1.04275	5.3833e-25
ENSDARG00000063354	abtb1	-1.56148	7.10699e-25
ENSDARG00000004840	rassf1	0.802125	7.35738e-25
ENSDARG00000074868	AL929017.1	-1.2206	7.35738e-25
ENSDARG00000058008	six3a	-2.46163	8.4285e-25
ENSDARG00000003681	eif5	-0.794756	9.35591e-25
ENSDARG00000062688	gpnmb	0.828084	9.79991e-25
ENSDARG00000053453	mpp2a	-1.25928	9.82027e-25
ENSDARG00000112575	CU467905.1	2.89497	1.19801e-24
ENSDARG00000116445	CABZ01046954.1	2.38493	1.27746e-24
ENSDARG00000105382	hist1h4l	5.0447	1.41064e-24
ENSDARG00000105483	zgc:112234	6.43548	1.43875e-24
ENSDARG00000016089	bicral	1.16435	1.55734e-24
ENSDARG00000004621	gpm6ab	-0.785153	1.6092e-24
ENSDARG00000104903	cdkn1cb	2.50992	1.85307e-24
ENSDARG00000020944	ezra	0.822937	1.855e-24
ENSDARG00000052553	lig3	-0.889468	1.93539e-24
ENSDARG00000012593	col5a1	0.7154	1.98922e-24
ENSDARG00000006598	sgk2b	1.88926	2.36983e-24
ENSDARG00000059109	si:dkeyp-113d7.1	0.695944	2.50995e-24
ENSDARG00000041359	zgc:161969	-1.04231	2.59238e-24
ENSDARG00000020219	dld	0.982377	2.73359e-24
ENSDARG00000004105	tie1	-1.13164	2.89369e-24
ENSDARG00000090814	si:dkey-18a10.3	3.92609	4.27024e-24
ENSDARG00000110922	CR847936.6	1.21651	4.68102e-24
ENSDARG00000037652	zgc:56409	0.695249	5.38632e-24
ENSDARG00000056795	serpine1	3.79216	6.10162e-24
ENSDARG00000099719	cdkn1d	0.84647	6.21687e-24
ENSDARG00000045442	cpb1	-0.721565	6.9704e-24
ENSDARG00000075666	tsc22d3	0.904626	7.32051e-24
ENSDARG00000114648	arr3a	1.55619	9.85757e-24
ENSDARG00000020645	slc7a3a	1.31645	1.09987e-23
ENSDARG00000040628	zgc:110333	-1.39105	1.15374e-23
ENSDARG00000077530	ahctf1	0.75314	1.20392e-23
ENSDARG00000069708	cdc34a	-1.023	1.20406e-23
ENSDARG00000006125	csnk1db	0.842738	1.39555e-23
ENSDARG00000099960	elovl1a	1.71441	1.48396e-23
ENSDARG00000074955	nup98	0.977843	1.59841e-23
ENSDARG00000037773	rybpa	-1.06155	1.61395e-23
ENSDARG00000028058	traf6	1.16955	1.64489e-23
ENSDARG00000070972	si:ch211-81a5.8	1.19759	1.8907e-23
ENSDARG00000101710	arid1aa	0.793297	2.16712e-23
ENSDARG00000077145	adcy3a	-0.796337	2.20732e-23
ENSDARG00000098970	CU459186.1	2.44298	2.22844e-23
ENSDARG00000021647	gnai1	-0.835738	2.42801e-23
ENSDARG00000068213	fzd10	-1.29129	2.46016e-23
ENSDARG00000112651	CU182823.2	0.85509	2.53937e-23
ENSDARG00000031929	stard14	1.81299	2.56575e-23
ENSDARG00000071570	si:dkeyp-87e7.4	0.923583	2.9058e-23
ENSDARG00000026764	ahsg1	-1.58568	2.90844e-23
ENSDARG00000061149	nrn1lb	1.67975	3.23739e-23
ENSDARG00000054890	rgra	0.95295	3.28467e-23
ENSDARG00000052244	zgc:158564	0.657734	3.65648e-23
ENSDARG00000098529	ccne2	1.82374	3.7277e-23
ENSDARG00000093406	zgc:111986	-0.670392	3.86499e-23
ENSDARG00000055837	arhgef1b	-0.692489	4.00556e-23
ENSDARG00000079017	tlnrd1	1.2879	4.53099e-23
ENSDARG00000098475	arr3b	1.21302	4.53099e-23
ENSDARG00000101497	znf1047	0.774051	4.91616e-23
ENSDARG00000091902	b3gnt2b	1.00985	5.17539e-23
ENSDARG00000053068	cyp8b1	-1.29514	6.70859e-23
ENSDARG00000062226	ino80db	1.03069	6.81247e-23
ENSDARG00000005774	ddx3xb	0.770408	6.97345e-23
ENSDARG00000059409	abcd2	1.50255	6.99763e-23
ENSDARG00000093978	zgc:77486	-0.825703	7.21857e-23
ENSDARG00000098646	mthfd2	1.46988	7.47361e-23
ENSDARG00000095007	sinhcafl	-1.08094	7.74573e-23
ENSDARG00000045127	FAM53C	-0.959937	7.86421e-23
ENSDARG00000098700	il1b	3.68076	8.57325e-23
ENSDARG00000103980	ets2	1.92019	9.01323e-23
ENSDARG00000093370	lrrc66	-1.26711	9.78201e-23
ENSDARG00000104068	gstp1	0.707182	1.04127e-22
ENSDARG00000112953	ubb	1.69153	1.051e-22
ENSDARG00000104687	slc16a9b	1.42386	1.08321e-22
ENSDARG00000044328	ankrd46a	-0.9353	1.44561e-22
ENSDARG00000076805	leng8	-0.742135	1.55221e-22
ENSDARG00000012025	hs6st2	0.771237	1.59025e-22
ENSDARG00000056744	ela2	-0.899872	1.85679e-22
ENSDARG00000053884	med13a	0.990901	2.15908e-22
ENSDARG00000117375	BX005399.3	1.28931	2.27115e-22
ENSDARG00000039077	tyr	0.762556	2.39394e-22
ENSDARG00000036560	gpr185b	1.34259	3.0157e-22
ENSDARG00000075045	cxcl18b	2.37645	3.3439e-22
ENSDARG00000017562	banp	-1.57247	3.38344e-22
ENSDARG00000056765	ela2l	-1.15747	3.55342e-22
ENSDARG00000011989	crx	-0.673537	3.57453e-22
ENSDARG00000087697	lpl	0.614135	3.84704e-22
ENSDARG00000030616	nfe2l1a	1.79677	4.30341e-22
ENSDARG00000037278	lrata	-3.2986	8.6225e-22
ENSDARG00000043141	si:ch211-132f19.7	-1.15146	9.13009e-22
ENSDARG00000094300	nupr1a	-0.671837	1.05255e-21
ENSDARG00000112918	BX927362.2	3.16062	1.07033e-21
ENSDARG00000015053	grip1	-1.02858	1.15402e-21
ENSDARG00000028542	si:ch211-114c12.2	0.827024	1.22049e-21
ENSDARG00000053876	klhl26	1.0026	1.43069e-21
ENSDARG00000026166	emilin1b	-0.824443	1.45118e-21
ENSDARG00000071051	cbx6a	-0.941231	1.71995e-21
ENSDARG00000099002	creb5a	2.615	2.25106e-21
ENSDARG00000019299	znf687b	-0.940058	2.38828e-21
ENSDARG00000045676	calua	0.793024	2.6844e-21
ENSDARG00000022712	stat3	-0.985748	3.27343e-21
ENSDARG00000045863	asb15b	-4.21421	3.39849e-21
ENSDARG00000069752	ckba	0.715891	3.58929e-21
ENSDARG00000040184	syncrip	0.654037	3.85502e-21
ENSDARG00000041381	arntl2	-1.26106	4.26917e-21
ENSDARG00000095649	si:dkey-97a13.12	3.62253	4.641e-21
ENSDARG00000015088	dnajb11	0.854771	4.67976e-21
ENSDARG00000078355	zc3h4	0.697343	5.463e-21
ENSDARG00000054879	six3b	-1.26722	5.69045e-21
ENSDARG00000102364	si:dkey-202l22.6	2.18033	7.24344e-21
ENSDARG00000112653	hnrnpa0b	0.672841	7.6481e-21
ENSDARG00000011407	col2a1b	0.748158	7.89612e-21
ENSDARG00000103981	bhlha9	-4.01058	8.04919e-21
ENSDARG00000114405	zgc:194989	5.716	9.27787e-21
ENSDARG00000018787	efna1b	1.19605	9.32197e-21
ENSDARG00000018272	wdr33	-0.709718	9.80216e-21
ENSDARG00000103211	si:dkey-19b23.8	1.58695	1.00477e-20
ENSDARG00000100519	spop	-0.970372	1.05502e-20
ENSDARG00000053774	alpi.2	-0.739327	1.07015e-20
ENSDARG00000102808	calr3b	0.899205	1.08034e-20
ENSDARG00000079104	mfhas1	1.22034	1.08202e-20
ENSDARG00000093412	sertad2a	1.9628	1.12214e-20
ENSDARG00000036687	bcl9	0.71625	1.1382e-20
ENSDARG00000114256	ela2l	-0.894136	1.19136e-20
ENSDARG00000039117	tefa	1.03928	1.40573e-20
ENSDARG00000101635	dact1	0.876261	1.47226e-20
ENSDARG00000041382	si:dkey-283b15.2	-1.01269	1.86998e-20
ENSDARG00000009942	cdc6	3.98931	2.32291e-20
ENSDARG00000016858	smad7	1.06989	2.36056e-20
ENSDARG00000060808	mecom	0.903155	2.647e-20
ENSDARG00000016391	calcoco1b	-2.06143	2.92677e-20
ENSDARG00000002872	zgc:113210	-1.78711	3.30242e-20
ENSDARG00000051939	pcxb	0.662352	3.31291e-20
ENSDARG00000061048	ranbp9	-0.755548	3.41918e-20
ENSDARG00000097863	si:dkeyp-84f3.9	-1.19608	3.77977e-20
ENSDARG00000077489	lrfn2b	-1.39755	4.48693e-20
ENSDARG00000033587	CABZ01088134.1	1.11323	4.498e-20
ENSDARG00000105393	zgc:112234	9.82373	4.52193e-20
ENSDARG00000112175	zgc:173552	4.1667	4.55156e-20
ENSDARG00000033285	gsto2	0.738019	4.68804e-20
ENSDARG00000045660	hic1l	1.42946	4.75682e-20
ENSDARG00000024204	mcm3	0.683608	5.19407e-20
ENSDARG00000035399	ankra2	-0.941823	5.35399e-20
ENSDARG00000036058	gnao1b	0.651398	5.35399e-20
ENSDARG00000103156	gpc6a	0.945579	5.46916e-20
ENSDARG00000056774	gpr37l1b	-0.890283	5.8035e-20
ENSDARG00000039486	bag3	1.26418	6.27455e-20
ENSDARG00000023900	casd1	-0.878051	7.19318e-20
ENSDARG00000004023	isl1	-0.696878	7.38001e-20
ENSDARG00000101831	irx1a	-0.941661	8.28154e-20
ENSDARG00000076121	smpd1	-1.17517	8.48874e-20
ENSDARG00000099186	slc1a5	0.898354	9.21739e-20
ENSDARG00000013122	maf1	-1.04094	9.9956e-20
ENSDARG00000104542	ppt2	-1.52234	1.00924e-19
ENSDARG00000014366	luc7l3	-0.846394	1.06178e-19
ENSDARG00000030368	naa15b	-0.844562	1.19178e-19
ENSDARG00000004141	zgc:92630	1.43811	1.20411e-19
ENSDARG00000076320	ano9a	2.55603	1.20411e-19
ENSDARG00000102482	zgc:165573	0.913665	1.21423e-19
ENSDARG00000036135	bbox1	1.55876	1.24731e-19
ENSDARG00000019601	col12a1b	0.728271	1.28843e-19
ENSDARG00000075569	gpbp1l1	-0.753355	1.3941e-19
ENSDARG00000103522	si:zfos-943e10.1	1.00377	1.45687e-19
ENSDARG00000042956	cyp2ad6	1.43745	1.60265e-19
ENSDARG00000016363	her8a	-2.10888	1.90705e-19
ENSDARG00000087407	si:ch73-304f21.1	1.59232	1.93648e-19
ENSDARG00000061357	chst6	1.55414	2.12511e-19
ENSDARG00000105651	BX323060.3	1.00164	2.25256e-19
ENSDARG00000045929	oaz2a	-0.611113	2.59837e-19
ENSDARG00000052997	sema4e	-1.14299	2.74801e-19
ENSDARG00000042293	ca4b	-1.23861	2.7528e-19
ENSDARG00000012140	ccnl1b	1.2692	2.94572e-19
ENSDARG00000105255	zbtb4	-0.721878	3.09066e-19
ENSDARG00000018121	cenpj	2.45177	3.15842e-19
ENSDARG00000077095	si:ch211-160o17.4	0.642306	3.23409e-19
ENSDARG00000089697	nfe2l2b	1.5914	3.53919e-19
ENSDARG00000074904	si:ch211-253b8.5	1.52844	4.27151e-19
ENSDARG00000017490	cel.1	-0.796526	4.29964e-19
ENSDARG00000012667	tfap2b	-0.789447	4.73235e-19
ENSDARG00000075400	fbxo33	0.770719	6.07488e-19
ENSDARG00000013598	tnfb	3.96448	6.16791e-19
ENSDARG00000090401	CABZ01020840.1	2.52187	6.20071e-19
ENSDARG00000079835	man2c1	-1.35997	6.61086e-19
ENSDARG00000094557	nupr1b	-0.764649	6.741e-19
ENSDARG00000007344	tcap	2.2606	7.27746e-19
ENSDARG00000021225	prkci	-0.791519	7.75196e-19
ENSDARG00000104818	si:ch211-93f2.1	0.687999	8.05162e-19
ENSDARG00000095434	si:ch211-217k17.8	1.77632	8.19939e-19
ENSDARG00000015955	cldnc	0.942062	8.25806e-19
ENSDARG00000078322	col12a1a	0.777139	9.13748e-19
ENSDARG00000025033	stx5a	1.03622	9.9494e-19
ENSDARG00000062268	jarid2b	2.52963	9.9494e-19
ENSDARG00000117335	LO018608.1	1.00437	1.01669e-18
ENSDARG00000010246	prmt1	0.620569	1.13843e-18
ENSDARG00000043173	cela1.3	-1.44424	1.1479e-18
ENSDARG00000088634	adcy1b	1.05007	1.18966e-18
ENSDARG00000052011	rrad	1.79596	1.24533e-18
ENSDARG00000063182	rc3h1b	0.681249	1.28704e-18
ENSDARG00000026165	col11a1a	0.754998	1.43368e-18
ENSDARG00000015554	zic2a	-0.713325	1.43897e-18
ENSDARG00000003865	pard6b	0.961721	1.45934e-18
ENSDARG00000070571	inavab	2.15336	1.60421e-18
ENSDARG00000040534	epcam	0.832639	1.63724e-18
ENSDARG00000101251	ldha	0.638424	1.71677e-18
ENSDARG00000087844	plekhn1	2.27984	1.80926e-18
ENSDARG00000013492	zbtb34	2.81973	1.87015e-18
ENSDARG00000020133	jdp2b	4.22637	1.87523e-18
ENSDARG00000017532	kif25	-1.62281	1.88784e-18
ENSDARG00000054898	ms4a17a.16	-1.15292	1.90696e-18
ENSDARG00000114158	CR385053.3	4.02789	2.02393e-18
ENSDARG00000040008	neurod6a	-1.4318	2.05107e-18
ENSDARG00000076829	ankib1b	-0.795467	2.45067e-18
ENSDARG00000043012	napgb	0.830022	2.49496e-18
ENSDARG00000078552	grhl3	-2.24103	2.55509e-18
ENSDARG00000077499	plekho1b	1.01168	2.65592e-18
ENSDARG00000103756	CR388184.2	1.92123	2.67821e-18
ENSDARG00000045074	arl4d	0.753371	2.69535e-18
ENSDARG00000078966	rbm15b	0.693451	2.77904e-18
ENSDARG00000075597	flrt1b	-1.19806	3.09976e-18
ENSDARG00000027079	znf804a	0.818665	3.17541e-18
ENSDARG00000071037	pex13	-1.29193	3.1855e-18
ENSDARG00000038446	nrp2b	0.670064	3.24627e-18
ENSDARG00000099819	sb:cb1058	1.12023	3.25547e-18
ENSDARG00000022904	skilb	0.792921	3.47161e-18
ENSDARG00000035732	arntl1b	-1.05859	3.6862e-18
ENSDARG00000112049	cldn15a	-1.18461	3.88557e-18
ENSDARG00000001993	myhb	0.850287	3.97111e-18
ENSDARG00000078087	CNNM1	1.00169	4.3788e-18
ENSDARG00000098435	BX005003.1	-1.0006	4.39435e-18
ENSDARG00000079783	isg20	0.83433	4.7054e-18
ENSDARG00000100296	pja2	-1.24763	4.7054e-18
ENSDARG00000014962	ppp3cca	-0.86969	4.78846e-18
ENSDARG00000003974	spoplb	-0.793264	4.85733e-18
ENSDARG00000094214	si:dkeyp-117b8.4	0.991766	4.87242e-18
ENSDARG00000016570	prlra	1.18683	4.92736e-18
ENSDARG00000056108	ndufa4	0.611268	5.17595e-18
ENSDARG00000061791	nyx	1.31711	5.35557e-18
ENSDARG00000043976	etf1b	0.821738	6.58969e-18
ENSDARG00000075121	hbegfa	1.90232	6.79945e-18
ENSDARG00000013245	wbp1la	-1.34541	7.07926e-18
ENSDARG00000078416	zeb2b	0.69653	7.69118e-18
ENSDARG00000023768	mfsd4aa	-1.56163	8.403e-18
ENSDARG00000015780	ankrd46b	-0.985255	8.53213e-18
ENSDARG00000030270	tnnt3a	0.716163	8.91684e-18
ENSDARG00000099841	prkcab	3.67092	9.67763e-18
ENSDARG00000063177	manf	1.09998	9.73321e-18
ENSDARG00000061692	yjefn3	-1.7857	1.03055e-17
ENSDARG00000105507	zgc:112234	9.2189	1.16429e-17
ENSDARG00000076120	foxp4	1.03015	1.1898e-17
ENSDARG00000087873	eevs	1.30615	1.1967e-17
ENSDARG00000016260	fxr2	0.779924	1.24476e-17
ENSDARG00000017354	epha2a	2.44714	1.29981e-17
ENSDARG00000062864	gk5	-1.05257	1.32352e-17
ENSDARG00000078440	ccdc88aa	-1.63466	1.38294e-17
ENSDARG00000060340	si:dkey-157l19.2	0.94079	1.38962e-17
ENSDARG00000014047	cldn7b	1.06126	1.44619e-17
ENSDARG00000004415	tcf7l2	-1.08121	1.49952e-17
ENSDARG00000006341	tas1r3	1.0269	1.66748e-17
ENSDARG00000055534	grk7b	1.84412	1.80042e-17
ENSDARG00000079922	klf4	2.17019	1.8249e-17
ENSDARG00000111964	zgc:171759	5.5909	1.82852e-17
ENSDARG00000058322	enc3	0.692431	1.88571e-17
ENSDARG00000043722	cpa4	-0.804778	1.94399e-17
ENSDARG00000075446	naa25	-0.747102	1.99784e-17
ENSDARG00000002745	tdh	0.910567	2.04378e-17
ENSDARG00000097962	BX571762.2	-0.9323	2.05422e-17
ENSDARG00000070174	PLEKHH3	0.764754	2.20558e-17
ENSDARG00000053586	creb1a	-1.00126	2.31485e-17
ENSDARG00000112584	dusp4	2.45718	2.32356e-17
ENSDARG00000041848	rh50	-1.7705	2.38912e-17
ENSDARG00000090548	CR753886.1	1.10866	2.53144e-17
ENSDARG00000044526	camk1ga	1.56125	2.58176e-17
ENSDARG00000002298	ankrd22	2.73528	2.65836e-17
ENSDARG00000006791	arntl1a	-0.769519	2.86285e-17
ENSDARG00000045847	si:ch211-214j24.10	0.767682	3.01774e-17
ENSDARG00000016088	rtn2a	0.958533	3.15818e-17
ENSDARG00000101485	si:ch1073-469d17.2	0.744789	3.21364e-17
ENSDARG00000099441	cbx4	1.09915	3.46754e-17
ENSDARG00000117474	CABZ01048956.1	2.40921	3.5933e-17
ENSDARG00000004451	tnfrsfa	1.01287	3.92525e-17
ENSDARG00000045706	tspan9b	-0.840436	4.32164e-17
ENSDARG00000004866	mindy1	-0.895841	4.44516e-17
ENSDARG00000078266	twist2	-1.67482	4.64912e-17
ENSDARG00000070229	zgc:158258	1.24377	4.69801e-17
ENSDARG00000040455	unc50	-1.32278	4.73298e-17
ENSDARG00000040280	zgc:110182	1.01127	4.90521e-17
ENSDARG00000020956	pck2	0.716224	5.10701e-17
ENSDARG00000038867	shhb	-2.04318	5.37923e-17
ENSDARG00000077620	cdca7a	0.873397	5.84473e-17
ENSDARG00000103979	calr3a	0.590652	5.92265e-17
ENSDARG00000002764	miox	-0.694871	6.30813e-17
ENSDARG00000043168	cela1.5	-1.03162	6.51964e-17
ENSDARG00000036630	plp2	0.598769	6.52243e-17
ENSDARG00000094708	sftpba	1.27751	6.66138e-17
ENSDARG00000079266	foxe1	-2.93322	6.7542e-17
ENSDARG00000116968	CR848813.2	1.39523	6.78578e-17
ENSDARG00000054683	prdm8b	-0.836939	6.80682e-17
ENSDARG00000001953	pfkfb3	2.77429	7.27899e-17
ENSDARG00000034956	myclb	0.82969	7.37942e-17
ENSDARG00000044098	egr2a	2.93103	7.65412e-17
ENSDARG00000051886	ankrd11	0.62116	7.80888e-17
ENSDARG00000035571	abhd17b	0.927889	7.86571e-17
ENSDARG00000037588	bhlhe23	-1.22854	1.02796e-16
ENSDARG00000068582	rnf44	0.9347	1.05815e-16
ENSDARG00000079930	si:dkeyp-68b7.5	1.78992	1.06397e-16
ENSDARG00000004594	znf800a	0.926055	1.06408e-16
ENSDARG00000061424	znf646	0.600484	1.09819e-16
ENSDARG00000077022	fam131a	-1.36446	1.09907e-16
ENSDARG00000009823	pou3f1	-0.709315	1.12412e-16
ENSDARG00000063310	oxr1b	-0.797798	1.15079e-16
ENSDARG00000014792	lrrc4bb	0.646113	1.18042e-16
ENSDARG00000026820	gucy2d	0.636447	1.2367e-16
ENSDARG00000015890	mafa	-1.12997	1.27133e-16
ENSDARG00000055523	slc22a6l	-1.28834	1.27893e-16
ENSDARG00000039063	CR847936.1	1.42254	1.28031e-16
ENSDARG00000030116	susd6	0.77732	1.30764e-16
ENSDARG00000055124	ccnl1a	0.981011	1.31893e-16
ENSDARG00000094889	cplx4c	1.45322	1.32645e-16
ENSDARG00000015922	stk17al	1.42131	1.34909e-16
ENSDARG00000059279	tfap2a	-0.683986	1.37434e-16
ENSDARG00000005578	ugp2a	0.676088	1.38909e-16
ENSDARG00000105340	zgc:112234	7.43305	1.39124e-16
ENSDARG00000100986	INHBC	1.53822	1.46877e-16
ENSDARG00000016081	cldn15la	0.688862	1.66278e-16
ENSDARG00000002986	gda	1.38274	2.00826e-16
ENSDARG00000069324	vps53	-0.961205	2.07645e-16
ENSDARG00000042946	hook1	-0.976814	2.4115e-16
ENSDARG00000009443	zgc:92137	-0.952177	2.64905e-16
ENSDARG00000057452	ston2	-0.752687	3.28056e-16
ENSDARG00000010785	thbs1b	1.37834	3.34164e-16
ENSDARG00000101387	CAMK2N1	-0.875763	3.38795e-16
ENSDARG00000022810	fzr1b	-0.838991	3.52565e-16
ENSDARG00000074839	impg1b	1.25531	3.53558e-16
ENSDARG00000001975	hsd11b2	-1.2827	3.71057e-16
ENSDARG00000052907	bcl7a	-0.931276	3.78188e-16
ENSDARG00000029544	id2b	1.04295	3.93283e-16
ENSDARG00000071230	lrfn5a	0.814872	4.45987e-16
ENSDARG00000019507	mcm5	0.603477	4.65291e-16
ENSDARG00000070164	ubr2	-0.649718	4.70619e-16
ENSDARG00000018825	tmem248	-0.981177	4.7682e-16
ENSDARG00000092354	si:ch211-284e13.6	-0.868229	4.89365e-16
ENSDARG00000059054	pdk2b	1.49644	5.16746e-16
ENSDARG00000074153	slitrk5b	1.90021	5.32904e-16
ENSDARG00000040717	macc1	1.35375	6.04148e-16
ENSDARG00000099123	CU459186.2	7.21951	6.04148e-16
ENSDARG00000029832	slc26a1	-1.39526	6.14547e-16
ENSDARG00000033376	chchd4a	-1.69859	6.81414e-16
ENSDARG00000102175	hamp	2.2403	7.04435e-16
ENSDARG00000017821	gata5	-1.09739	7.17678e-16
ENSDARG00000103375	si:ch211-161m3.4	0.923489	7.56449e-16
ENSDARG00000077201	myo7bb	0.873571	8.00086e-16
ENSDARG00000068219	b3gnt2l	0.747065	8.06873e-16
ENSDARG00000056979	lhx9	-0.731282	8.20185e-16
ENSDARG00000052700	SLC9B2	-1.07744	8.69616e-16
ENSDARG00000018921	lratd1	-0.85621	9.00382e-16
ENSDARG00000013221	pde4ca	1.29137	9.24257e-16
ENSDARG00000056678	trim47	-0.905235	9.24257e-16
ENSDARG00000097909	si:dkey-195m11.11	3.51809	9.43669e-16
ENSDARG00000097374	si:dkey-108k21.7	1.77524	9.46239e-16
ENSDARG00000055638	ankrd33aa	1.20508	9.71243e-16
ENSDARG00000040214	scrt1b	-1.22655	9.78548e-16
ENSDARG00000052787	zdhhc12b	-0.908151	1.02131e-15
ENSDARG00000074540	gpr63	1.00153	1.05327e-15
ENSDARG00000022213	uck2b	-0.692628	1.08145e-15
ENSDARG00000005943	htra4	-1.51274	1.09301e-15
ENSDARG00000055076	nxf1	-0.645993	1.09301e-15
ENSDARG00000018958	nrarpb	1.04044	1.14258e-15
ENSDARG00000046106	rab10	0.613494	1.20663e-15
ENSDARG00000092044	si:dkey-22f5.9	1.55289	1.27435e-15
ENSDARG00000063333	nup210	0.625781	1.30216e-15
ENSDARG00000092181	im:7140055	1.03195	1.30216e-15
ENSDARG00000070568	atad5a	1.17608	1.34901e-15
ENSDARG00000035595	ficd	0.720146	1.36563e-15
ENSDARG00000098671	prelid1a	0.842224	1.36563e-15
ENSDARG00000012422	col11a2	0.870356	1.39258e-15
ENSDARG00000090428	ctrb1	-0.817124	1.52438e-15
ENSDARG00000109926	si:ch211-113a14.19	4.89768	1.53296e-15
ENSDARG00000105400	CU457819.3	3.89281	1.57824e-15
ENSDARG00000042866	cx35.4	1.12507	1.60748e-15
ENSDARG00000010437	tent5c	1.07566	1.63148e-15
ENSDARG00000097234	AL929435.1	9.97166	1.67095e-15
ENSDARG00000060112	sybu	1.13907	1.80262e-15
ENSDARG00000034893	rarab	0.669374	1.84874e-15
ENSDARG00000086626	im:7147486	-0.69335	1.93149e-15
ENSDARG00000036345	cmtr2	-1.84205	1.97897e-15
ENSDARG00000062030	gpr17	-1.40512	2.0022e-15
ENSDARG00000100766	ube2q1	-0.815666	2.19851e-15
ENSDARG00000042383	zbtb25	-2.42887	2.92338e-15
ENSDARG00000093535	BX005309.1	1.23443	2.92794e-15
ENSDARG00000071555	zgc:153675	1.04928	3.1732e-15
ENSDARG00000004754	hspa4a	0.754559	3.21957e-15
ENSDARG00000055429	kat6b	0.739217	3.41972e-15
ENSDARG00000003635	mogat3b	-1.01068	3.51713e-15
ENSDARG00000057648	dnttip2	0.837441	3.52868e-15
ENSDARG00000092963	BX321877.1	2.37706	3.68015e-15
ENSDARG00000068404	tbcb	0.783976	3.78286e-15
ENSDARG00000097385	si:ch211-15d5.12	1.22245	3.86909e-15
ENSDARG00000098280	rbm5	-0.816488	4.29352e-15
ENSDARG00000100199	si:ch1073-185p12.2	1.2016	4.44246e-15
ENSDARG00000103057	zfhx3	0.730603	5.18491e-15
ENSDARG00000005915	tcf3a	1.36542	5.48176e-15
ENSDARG00000069065	btg3	1.28476	5.62694e-15
ENSDARG00000053864	elmsan1b	0.874519	5.69956e-15
ENSDARG00000092362	hsp70.2	1.69695	5.95197e-15
ENSDARG00000077487	spsb3b	-2.62526	6.24155e-15
ENSDARG00000103542	vegfaa	1.36077	6.38648e-15
ENSDARG00000008697	epas1a	0.664912	6.38697e-15
ENSDARG00000078433	spc25	0.619288	6.52335e-15
ENSDARG00000013522	pck1	1.63357	6.66556e-15
ENSDARG00000104806	fbxw11a	-0.754331	6.66556e-15
ENSDARG00000098051	opn6b	-1.27383	7.00069e-15
ENSDARG00000105468	zgc:112234	9.75363	7.05612e-15
ENSDARG00000114728	zgc:136461	-1.0961	7.30657e-15
ENSDARG00000055559	chrna6	-1.46233	7.7672e-15
ENSDARG00000069607	zgc:162331	1.51833	7.78224e-15
ENSDARG00000041098	barx2	-1.38067	7.78667e-15
ENSDARG00000024746	hsp90aa1.2	0.65106	7.9373e-15
ENSDARG00000093342	si:ch211-13f8.1	1.14212	8.58874e-15
ENSDARG00000104530	znf609b	0.648869	8.87013e-15
ENSDARG00000103388	znf609a	0.904911	9.69263e-15
ENSDARG00000104497	pcdh1g29	-1.02874	9.8649e-15
ENSDARG00000005049	rab20	-1.24933	9.95117e-15
ENSDARG00000100947	mafk	3.10353	9.96923e-15
ENSDARG00000098583	wbp1	-0.868367	1.01298e-14
ENSDARG00000045422	otulina	1.24924	1.1041e-14
ENSDARG00000051852	kcnc1a	-1.0543	1.11957e-14
ENSDARG00000079306	rlim	0.769464	1.12017e-14
ENSDARG00000093157	si:ch73-236c18.8	-1.5661	1.14142e-14
ENSDARG00000008153	serinc5	-0.602256	1.15135e-14
ENSDARG00000102565	vasnb	-0.898066	1.19314e-14
ENSDARG00000087835	si:ch211-113p18.3	-2.1498	1.24615e-14
ENSDARG00000011496	ppm1bb	-0.602441	1.25257e-14
ENSDARG00000018698	carm1	-0.650888	1.43288e-14
ENSDARG00000074303	phf12a	0.851961	1.58604e-14
ENSDARG00000102689	BX663516.2	3.51481	1.63039e-14
ENSDARG00000032951	nrbp2a	0.659952	1.65238e-14
ENSDARG00000006219	gnl3	0.721106	1.66243e-14
ENSDARG00000053779	si:ch211-218m3.13	2.90414	1.88479e-14
ENSDARG00000106873	LO018188.1	1.37682	1.95328e-14
ENSDARG00000008434	bcl2l1	0.737737	2.0315e-14
ENSDARG00000013414	lin7a	-0.64903	2.03777e-14
ENSDARG00000086553	nlrc3l1	-0.854878	2.44276e-14
ENSDARG00000069282	bbc3	1.10748	2.63262e-14
ENSDARG00000078216	eps15	-0.74305	2.63454e-14
ENSDARG00000019103	kdm4ab	-0.806299	2.74658e-14
ENSDARG00000055723	hsp70l	2.01789	2.75208e-14
ENSDARG00000055672	map3k10	0.731884	2.89076e-14
ENSDARG00000079760	zgc:112998	1.38642	2.89076e-14
ENSDARG00000111929	zgc:158291	-2.00087	2.89076e-14
ENSDARG00000116789	CR352310.1	2.25552	3.10764e-14
ENSDARG00000069988	arid6	1.32923	3.13638e-14
ENSDARG00000007195	grm2b	-0.955132	3.18382e-14
ENSDARG00000011404	fen1	0.726181	3.26801e-14
ENSDARG00000020239	lpin1	0.828195	3.26801e-14
ENSDARG00000014634	mbtps1	-0.695064	3.28333e-14
ENSDARG00000011703	clocka	-0.933122	3.28768e-14
ENSDARG00000076135	mmrn2a	-0.925399	3.58855e-14
ENSDARG00000103588	prrt2	-0.648301	3.58855e-14
ENSDARG00000055966	cflara	1.14462	4.06324e-14
ENSDARG00000036074	cebpa	0.60796	4.44272e-14
ENSDARG00000090866	kcnj1a.2	-2.91202	4.64368e-14
ENSDARG00000074613	si:ch211-240l19.6	-0.805261	4.92068e-14
ENSDARG00000101160	apoa4a	1.96349	5.36003e-14
ENSDARG00000041483	paqr6	-0.65463	5.36769e-14
ENSDARG00000097284	si:ch211-261d7.3	-0.803552	5.59415e-14
ENSDARG00000062936	ndnf	-0.639474	5.61227e-14
ENSDARG00000015263	adma	1.23942	6.38749e-14
ENSDARG00000006566	nlk1	-0.589625	6.72572e-14
ENSDARG00000052336	ociad2	0.775048	6.75841e-14
ENSDARG00000041703	rrbp1b	0.881578	6.91794e-14
ENSDARG00000024904	stil	1.57473	7.68256e-14
ENSDARG00000003971	isl2a	-0.969141	7.71724e-14
ENSDARG00000016364	gna15.1	-0.852363	8.80391e-14
ENSDARG00000103316	si:ch211-212k18.5	0.686183	9.09718e-14
ENSDARG00000099060	zgc:111868	2.46979	9.16252e-14
ENSDARG00000061180	vps45	-0.894733	9.21449e-14
ENSDARG00000003411	foxa2	-1.43139	1.06508e-13
ENSDARG00000102511	cript	-0.978826	1.06731e-13
ENSDARG00000092726	si:dkey-184p9.7	-1.85279	1.07689e-13
ENSDARG00000092422	CR854838.1	1.29931	1.08827e-13
ENSDARG00000023886	cacna2d4b	-0.746171	1.10732e-13
ENSDARG00000078911	zgc:163098	-1.67813	1.15458e-13
ENSDARG00000112880	tfr1b	0.989964	1.15807e-13
ENSDARG00000110821	kat8	-2.3167	1.19539e-13
ENSDARG00000075837	si:dkey-1d7.3	-0.984582	1.2153e-13
ENSDARG00000028786	chst12a	-2.05728	1.22646e-13
ENSDARG00000092341	AL590150.2	2.00701	1.25614e-13
ENSDARG00000002353	tagapa	2.46279	1.2855e-13
ENSDARG00000043902	gabrr1	1.31431	1.32219e-13
ENSDARG00000075564	fam13a	0.649074	1.32219e-13
ENSDARG00000112336	atxn2l	9.51418	1.35207e-13
ENSDARG00000102583	il4r.1	1.51844	1.35667e-13
ENSDARG00000095462	cela1.2	-1.23102	1.38261e-13
ENSDARG00000091111	si:ch211-15b10.6	0.917642	1.4626e-13
ENSDARG00000022309	dspa	0.990682	1.48621e-13
ENSDARG00000060071	tent4b	0.813365	1.54537e-13
ENSDARG00000033614	rasgef1ba	0.863323	1.56871e-13
ENSDARG00000076466	maml1	0.778701	1.74146e-13
ENSDARG00000090963	atp6ap1lb	-0.88222	1.7886e-13
ENSDARG00000102048	slc25a43	1.11403	1.87397e-13
ENSDARG00000091905	si:dkey-108k21.21	5.85333	1.96065e-13
ENSDARG00000037012	slc3a2b	0.589097	2.01044e-13
ENSDARG00000006079	gpr37l1a	-0.984097	2.10273e-13
ENSDARG00000114841	CABZ01071061.1	1.064	2.40015e-13
ENSDARG00000027689	pold1	0.730275	2.41536e-13
ENSDARG00000010023	CU856539.1	0.988106	2.42026e-13
ENSDARG00000114889	hnrnpa0l	0.627761	2.49124e-13
ENSDARG00000041947	styk1b	1.00585	2.50791e-13
ENSDARG00000034262	pld2	-0.984334	2.53014e-13
ENSDARG00000087303	cebpd	0.814911	2.63972e-13
ENSDARG00000032469	ampd3b	-1.26273	2.70691e-13
ENSDARG00000041689	usf1	-0.818174	2.72156e-13
ENSDARG00000037889	wnt9b	-1.01037	2.92632e-13
ENSDARG00000117393	CABZ01064941.1	1.89238	3.04191e-13
ENSDARG00000077946	smarcc2	-0.699756	3.24477e-13
ENSDARG00000114143	klf3	1.67254	3.3029e-13
ENSDARG00000093120	si:dkey-117m1.4	-0.707871	3.54392e-13
ENSDARG00000099814	FBXO46	-0.750659	3.59231e-13
ENSDARG00000025693	tmem9b	-0.769066	3.74248e-13
ENSDARG00000105122	BX323031.2	2.1053	3.81223e-13
ENSDARG00000113084	tlr4ba	4.91256	3.88522e-13
ENSDARG00000112419	si:ch211-62a1.3	0.889292	3.93681e-13
ENSDARG00000078076	nab2	1.46112	3.94194e-13
ENSDARG00000101369	CABZ01090890.1	0.80695	3.95144e-13
ENSDARG00000079900	shroom4	0.916131	4.09083e-13
ENSDARG00000063075	soga1	0.601344	4.30919e-13
ENSDARG00000017741	g3bp1	0.612711	4.31301e-13
ENSDARG00000057857	arfrp1	-0.847924	4.42729e-13
ENSDARG00000011613	rbm39a	0.630081	4.60579e-13
ENSDARG00000079031	si:ch211-22d5.2	1.66661	5.00287e-13
ENSDARG00000070427	s100v1	0.747925	5.0995e-13
ENSDARG00000087178	scpp9	-2.3224	5.11973e-13
ENSDARG00000052881	dnajb5	1.09999	5.1593e-13
ENSDARG00000025797	abhd2a	4.92249	5.1738e-13
ENSDARG00000102252	USP34	0.843947	5.18165e-13
ENSDARG00000078254	ftr14l	2.07059	5.37834e-13
ENSDARG00000061437	inpp5f	-0.805595	5.54037e-13
ENSDARG00000095890	znf236	-0.818601	5.55937e-13
ENSDARG00000013856	amy2a	-0.947565	5.675e-13
ENSDARG00000043483	otx5	0.61895	5.94485e-13
ENSDARG00000116454	plin2	2.81821	6.0971e-13
ENSDARG00000051926	plag1	-1.11023	6.65707e-13
ENSDARG00000105414	zgc:112234	5.83796	6.65707e-13
ENSDARG00000114046	arl4d	0.897813	6.68179e-13
ENSDARG00000075508	si:dkey-108k21.10	7.87513	6.76214e-13
ENSDARG00000061185	nat15	-0.951352	7.16836e-13
ENSDARG00000093318	si:dkey-57a22.15	-0.6588	7.63296e-13
ENSDARG00000061566	slc7a3b	1.1799	8.01561e-13
ENSDARG00000056262	slc35g2a	0.830721	8.13883e-13
ENSDARG00000045904	nr2e3	1.67747	8.27153e-13
ENSDARG00000113104	trim63a	1.05565	8.32487e-13
ENSDARG00000086222	nat16	-0.885381	9.1749e-13
ENSDARG00000025034	syngr3b	0.682849	9.17725e-13
ENSDARG00000045708	adm2a	1.56675	9.71425e-13
ENSDARG00000103032	rap2b	0.75313	1.02357e-12
ENSDARG00000059399	si:ch211-160o17.6	-2.07906	1.04077e-12
ENSDARG00000092463	rhbdd2	-1.51233	1.08542e-12
ENSDARG00000004055	uhrf1bp1l	-0.875404	1.14967e-12
ENSDARG00000104142	si:dkey-15h8.10	0.822943	1.178e-12
ENSDARG00000021938	smad9	1.04737	1.21982e-12
ENSDARG00000005675	sec61a1l	0.669995	1.26713e-12
ENSDARG00000006615	hnf1ba	-0.770715	1.28656e-12
ENSDARG00000061368	klf13	-0.632108	1.29725e-12
ENSDARG00000058133	foxd2	-1.01623	1.34387e-12
ENSDARG00000100480	si:ch73-364h19.2	-0.944197	1.3649e-12
ENSDARG00000078118	sinhcafl	0.845953	1.41153e-12
ENSDARG00000078674	hspb9	1.42368	1.46802e-12
ENSDARG00000105362	faim2b	1.10614	1.54772e-12
ENSDARG00000055835	slc26a6	-0.857918	1.56284e-12
ENSDARG00000057218	tbc1d15	-1.06541	1.56841e-12
ENSDARG00000042236	atrx	-0.836208	1.57531e-12
ENSDARG00000116402	CR925755.2	1.65875	1.59787e-12
ENSDARG00000070545	top1l	-0.611101	1.60109e-12
ENSDARG00000107760	BX897670.1	0.758327	1.61639e-12
ENSDARG00000087017	si:dkey-11k2.7	1.68137	1.67407e-12
ENSDARG00000061173	st14a	-0.838429	1.78885e-12
ENSDARG00000117818	CR926130.2	1.67267	1.79646e-12
ENSDARG00000101034	si:dkey-206d17.12	1.6835	1.80589e-12
ENSDARG00000029242	fbxo3	-0.80607	1.81789e-12
ENSDARG00000012366	fbp2	0.756439	1.8411e-12
ENSDARG00000038780	ubtfl	-0.669174	1.88356e-12
ENSDARG00000014554	ppp1r3cb	0.776591	1.91794e-12
ENSDARG00000020086	nuak1a	0.846691	2.00262e-12
ENSDARG00000021339	cpa5	-0.675364	2.061e-12
ENSDARG00000038489	b3gnt7	0.949872	2.10869e-12
ENSDARG00000098151	BX255896.1	1.38162	2.1386e-12
ENSDARG00000022000	traf3	1.34448	2.19185e-12
ENSDARG00000110762	cpb1	-0.955837	2.20497e-12
ENSDARG00000001437	slc2a1a	1.07944	2.32241e-12
ENSDARG00000102267	znf750	1.35761	2.34845e-12
ENSDARG00000096797	si:ch73-127m5.2	-1.31312	2.46016e-12
ENSDARG00000035322	myh7bb	0.757417	2.69935e-12
ENSDARG00000059960	plch2a	-0.903074	2.70343e-12
ENSDARG00000103658	hivep1	0.842933	2.70343e-12
ENSDARG00000097119	AL928657.1	2.07985	2.73585e-12
ENSDARG00000040466	vil1	0.693473	2.8133e-12
ENSDARG00000042652	rreb1b	0.675459	2.83257e-12
ENSDARG00000054304	homeza	1.14656	3.04518e-12
ENSDARG00000030871	siah1	-0.644794	3.0809e-12
ENSDARG00000116300	zgc:165515	1.16388	3.1693e-12
ENSDARG00000105410	BX324230.1	1.03128	3.20105e-12
ENSDARG00000037919	rbbp6	0.634337	3.22259e-12
ENSDARG00000028676	nuak1b	0.600591	3.41539e-12
ENSDARG00000070480	agr2	0.881655	3.77855e-12
ENSDARG00000006215	akr1b1.1	0.614231	3.81735e-12
ENSDARG00000060526	bmp3	-0.834907	3.82167e-12
ENSDARG00000013251	hsf4	0.959421	3.92908e-12
ENSDARG00000042151	skia	0.601022	4.3203e-12
ENSDARG00000079013	dpy19l3	-0.658656	4.49584e-12
ENSDARG00000043646	slc6a8	1.20754	4.51001e-12
ENSDARG00000037064	galca	-0.625085	4.56254e-12
ENSDARG00000055271	nkd2a	0.641348	4.59051e-12
ENSDARG00000113178	nr2e3	1.76397	4.59819e-12
ENSDARG00000057729	ephb6	-1.35368	4.7068e-12
ENSDARG00000101576	tbxta	2.73797	4.81081e-12
ENSDARG00000043035	capn3b	0.95632	4.81524e-12
ENSDARG00000027017	ppp2r5a	1.29827	5.13222e-12
ENSDARG00000031534	CU571315.1	-1.72304	5.21025e-12
ENSDARG00000078981	faxcb	-0.751576	5.24873e-12
ENSDARG00000097596	tac3b	-1.46185	5.30484e-12
ENSDARG00000094197	znfl1l	-1.00142	5.34481e-12
ENSDARG00000078941	ano9a	5.18559	5.56953e-12
ENSDARG00000098164	aipl2	-1.31119	5.59809e-12
ENSDARG00000016464	cdc42bpab	-0.808082	6.10716e-12
ENSDARG00000098122	BX005085.2	0.700315	6.15594e-12
ENSDARG00000056829	zmp:0000000662	-1.0477	6.34608e-12
ENSDARG00000100657	egfl7	1.08333	6.50333e-12
ENSDARG00000087779	pum3	0.599674	6.70605e-12
ENSDARG00000035889	zbtb8b	-0.847242	6.78082e-12
ENSDARG00000099558	NPC1L1	-0.750505	6.94269e-12
ENSDARG00000021154	zgc:92040	-0.68961	7.04436e-12
ENSDARG00000009693	llgl1	-0.815054	7.09923e-12
ENSDARG00000051880	kcnj11	1.06511	7.29482e-12
ENSDARG00000035434	zmat5	-1.21288	7.37313e-12
ENSDARG00000013004	tdg.1	-0.772761	7.39058e-12
ENSDARG00000013841	abl2	0.690294	7.69532e-12
ENSDARG00000062058	slc12a7b	0.619786	7.69532e-12
ENSDARG00000041065	hspb1	0.737953	8.29185e-12
ENSDARG00000040777	inhbb	0.713275	8.46663e-12
ENSDARG00000062221	arap1a	-1.49244	8.82225e-12
ENSDARG00000076574	si:ch73-160i9.3	0.900096	9.11827e-12
ENSDARG00000037845	col9a3	0.587029	9.43126e-12
ENSDARG00000100555	aqp11	0.796509	9.44752e-12
ENSDARG00000058222	mpp4a	1.59925	9.52012e-12
ENSDARG00000070318	arl8bb	1.08269	1.04436e-11
ENSDARG00000007753	cpne2	-1.22713	1.07682e-11
ENSDARG00000003320	fam91a1	-0.730587	1.09391e-11
ENSDARG00000028027	trim63a	1.00306	1.12148e-11
ENSDARG00000051931	edc3	-0.9606	1.13222e-11
ENSDARG00000040027	osbpl10b	0.865845	1.17075e-11
ENSDARG00000038716	casq1a	0.737252	1.21294e-11
ENSDARG00000105368	CR383676.3	1.02808	1.23678e-11
ENSDARG00000029751	wbp1lb	0.848371	1.29434e-11
ENSDARG00000075014	sqstm1	1.22774	1.2949e-11
ENSDARG00000060542	lgr4	-0.640033	1.33807e-11
ENSDARG00000016875	gys1	0.8429	1.34408e-11
ENSDARG00000074212	SLC5A10	1.36763	1.3933e-11
ENSDARG00000068194	klf9	1.65388	1.59647e-11
ENSDARG00000097205	ulk2	1.02032	1.64504e-11
ENSDARG00000115600	sgk1	1.29461	1.64504e-11
ENSDARG00000029204	tyrp1a	0.614237	1.78922e-11
ENSDARG00000024314	herpud1	0.602476	1.85851e-11
ENSDARG00000101726	si:ch211-93f2.1	0.584904	1.89595e-11
ENSDARG00000112358	dis3l	-1.29638	1.90543e-11
ENSDARG00000076308	pdp1	-0.872599	1.93957e-11
ENSDARG00000042707	cx30.3	0.920123	2.04382e-11
ENSDARG00000117300	BX936456.1	1.19656	2.04382e-11
ENSDARG00000096739	si:dkey-219e21.2	1.65213	2.0611e-11
ENSDARG00000041853	rbm39b	-0.619081	2.41836e-11
ENSDARG00000045036	cdc42ep4b	0.638575	2.43695e-11
ENSDARG00000004635	epha7	0.901189	2.46995e-11
ENSDARG00000117060	mthfd2	1.28186	2.57932e-11
ENSDARG00000029688	hsp70.1	2.03159	2.62009e-11
ENSDARG00000003902	ctsl.1	-0.697034	2.64561e-11
ENSDARG00000078991	si:ch211-195e19.1	-0.841012	2.66584e-11
ENSDARG00000095667	znf1175	1.29166	2.81144e-11
ENSDARG00000035521	sfrp1a	-0.71237	2.84987e-11
ENSDARG00000077130	bcl10	1.05453	2.87188e-11
ENSDARG00000038742	rbp1.2	-1.32349	2.9218e-11
ENSDARG00000101707	si:ch211-156b7.4	0.608448	2.96208e-11
ENSDARG00000095817	znhit6	-1.12002	2.97321e-11
ENSDARG00000071548	josd1	-0.720507	2.97838e-11
ENSDARG00000055561	c1galt1b	-1.71779	3.01239e-11
ENSDARG00000008637	mttp	0.978671	3.02106e-11
ENSDARG00000080009	bahcc1b	0.645436	3.05089e-11
ENSDARG00000021735	cacna1ba	0.761544	3.09331e-11
ENSDARG00000100821	scrt1a	-0.807473	3.10257e-11
ENSDARG00000009438	myog	0.696404	3.10994e-11
ENSDARG00000102769	CDH18	0.819475	3.13621e-11
ENSDARG00000110002	svila	-0.733278	3.29227e-11
ENSDARG00000026473	six1b	-0.721235	3.32052e-11
ENSDARG00000091481	foxc1a	-0.73927	3.4323e-11
ENSDARG00000083588	dre-mir-181b-3	2.32433	3.49702e-11
ENSDARG00000095343	BX248512.2	3.34065	3.51345e-11
ENSDARG00000115938	zgc:171759	8.55637	3.54803e-11
ENSDARG00000055647	ftr82	0.612252	3.87446e-11
ENSDARG00000060830	fam83hb	0.62414	3.88422e-11
ENSDARG00000038386	ascl1a	-0.916013	3.98207e-11
ENSDARG00000070800	zgc:109744	0.995445	4.09552e-11
ENSDARG00000099743	zgc:113019	-1.20377	4.22441e-11
ENSDARG00000102059	RGS13	1.93255	4.22865e-11
ENSDARG00000004748	zgc:100868	0.974925	4.29049e-11
ENSDARG00000051762	CABZ01080568.1	1.24208	4.39506e-11
ENSDARG00000114334	zgc:173552	7.3135	4.43159e-11
ENSDARG00000013317	pygmb	0.693293	4.44425e-11
ENSDARG00000058801	rev3l	-0.662254	4.7241e-11
ENSDARG00000095863	afp4	0.786063	4.74656e-11
ENSDARG00000009372	diras1b	-1.0795	4.77125e-11
ENSDARG00000037618	ddit4	1.01989	4.77125e-11
ENSDARG00000102338	ptar1	-0.781781	4.86103e-11
ENSDARG00000060977	zgc:153018	0.681754	4.86977e-11
ENSDARG00000092975	AL935198.1	4.78945	4.97234e-11
ENSDARG00000020946	auts2b	1.15227	5.19064e-11
ENSDARG00000005841	tnni2a.2	0.645625	5.4133e-11
ENSDARG00000062831	si:ch73-22o12.1	0.604026	5.44848e-11
ENSDARG00000027649	cpsf3	0.644254	5.4634e-11
ENSDARG00000045824	zgc:101783	-0.907389	5.4634e-11
ENSDARG00000025891	shox	-0.868692	5.50877e-11
ENSDARG00000070100	si:ch211-168d1.3	0.761833	5.66395e-11
ENSDARG00000020952	si:ch211-214j8.1	-0.675664	5.68432e-11
ENSDARG00000008859	mylipa	0.75071	5.68889e-11
ENSDARG00000056228	pld1a	-0.650673	5.73539e-11
ENSDARG00000054963	alg1	-1.708	5.76709e-11
ENSDARG00000059832	adgrb3	-0.694785	6.06459e-11
ENSDARG00000058649	trim46b	-0.693391	6.27332e-11
ENSDARG00000115268	CR394572.1	-7.31514	6.4375e-11
ENSDARG00000053761	si:dkey-187j14.4	-1.49137	6.68684e-11
ENSDARG00000097478	qkia	0.87535	6.82777e-11
ENSDARG00000023868	si:dkey-172h23.2	0.793029	6.88066e-11
ENSDARG00000089292	adgrl1a	1.1117	7.19941e-11
ENSDARG00000100315	slc15a1a	-0.673779	7.2286e-11
ENSDARG00000067829	ppargc1a	0.752403	7.31503e-11
ENSDARG00000105822	CABZ01117780.1	1.38501	7.43459e-11
ENSDARG00000116156	pex5	-0.908144	7.50255e-11
ENSDARG00000115610	ccl25a	-0.994045	7.61111e-11
ENSDARG00000036967	smox	0.624999	7.61505e-11
ENSDARG00000010563	spopla	-0.893839	7.66096e-11
ENSDARG00000008886	msx1b	-1.22135	7.73697e-11
ENSDARG00000089232	prr14	-0.659719	8.00397e-11
ENSDARG00000062636	fem1b	0.800291	8.09636e-11
ENSDARG00000101562	znf1014	-1.03842	8.13971e-11
ENSDARG00000103277	cyp24a1	1.56711	8.13971e-11
ENSDARG00000061690	nxpe3	-0.853475	8.18868e-11
ENSDARG00000094719	CR318588.3	-0.751598	8.39552e-11
ENSDARG00000074806	afap1l2	-0.69234	8.41838e-11
ENSDARG00000092719	AL954655.2	0.86686	8.60575e-11
ENSDARG00000100613	CABZ01089777.1	0.919629	8.73903e-11
ENSDARG00000088013	CYP27A1 (1 of many)	-0.942933	8.81028e-11
ENSDARG00000090228	gsta.1	0.67454	9.08019e-11
ENSDARG00000055240	xdh	-0.73026	9.22e-11
ENSDARG00000070453	gch1	0.87191	9.24105e-11
ENSDARG00000069116	timm10	0.753938	9.26473e-11
ENSDARG00000106745	FO904901.1	0.984613	9.58554e-11
ENSDARG00000109737	zgc:171759	5.95114	9.6791e-11
ENSDARG00000111789	BX571665.1	1.91163	9.68718e-11
ENSDARG00000040277	fbxo32	-1.80387	9.70788e-11
ENSDARG00000078072	si:ch211-232i5.1	-1.40654	9.91297e-11
ENSDARG00000069968	pcsk7	-0.758914	9.91463e-11
ENSDARG00000070256	suz12a	0.7689	1.0194e-10
ENSDARG00000029695	pgp	0.769183	1.03084e-10
ENSDARG00000037928	ddx42	-0.637525	1.03329e-10
ENSDARG00000078383	mcrip1	-1.10472	1.03712e-10
ENSDARG00000086107	MTERF1	-1.41413	1.03732e-10
ENSDARG00000045190	ch25h	3.98504	1.04954e-10
ENSDARG00000005023	fkbp9	0.810555	1.0543e-10
ENSDARG00000004218	rnd1b	1.084	1.0951e-10
ENSDARG00000019025	podn	0.900678	1.15368e-10
ENSDARG00000093863	si:dkey-248f6.3	4.4757	1.18155e-10
ENSDARG00000017115	kctd10	0.69871	1.1959e-10
ENSDARG00000105366	hist1h2a10	4.93988	1.20407e-10
ENSDARG00000040815	tsku	0.69676	1.21839e-10
ENSDARG00000042055	niban1a	-1.35179	1.2667e-10
ENSDARG00000076964	cables2a	0.862977	1.29677e-10
ENSDARG00000011724	marveld1	1.26332	1.30428e-10
ENSDARG00000069168	si:dkey-73n10.1	1.66081	1.32593e-10
ENSDARG00000105314	CU459186.5	8.28301	1.32793e-10
ENSDARG00000033978	nxn	-0.910831	1.35043e-10
ENSDARG00000058004	six2a	-0.986979	1.36136e-10
ENSDARG00000043250	ppm1ab	0.667137	1.372e-10
ENSDARG00000063416	ptprk	0.649987	1.38439e-10
ENSDARG00000079586	gabrb2a	-1.08105	1.40481e-10
ENSDARG00000103361	tshz3b	0.621444	1.409e-10
ENSDARG00000042551	mboat2b	-0.988117	1.43777e-10
ENSDARG00000036500	fam122b	-0.723878	1.46989e-10
ENSDARG00000038243	e4f1	-0.871164	1.54832e-10
ENSDARG00000036338	vps11	-0.739433	1.57487e-10
ENSDARG00000021059	alas1	0.636029	1.58808e-10
ENSDARG00000116617	spaca4l	0.67761	1.60671e-10
ENSDARG00000062750	si:ch73-74h11.1	-0.765375	1.70452e-10
ENSDARG00000105607	si:dkey-183c6.9	-2.63335	1.71444e-10
ENSDARG00000039304	six1a	-1.15498	1.73558e-10
ENSDARG00000030367	metrn	0.66758	1.74236e-10
ENSDARG00000102229	mapk8ip1a	0.591909	1.78016e-10
ENSDARG00000037924	gna13b	-0.735639	1.80462e-10
ENSDARG00000110720	ugt2a1	0.765642	1.87619e-10
ENSDARG00000081646	dre-mir-205	-2.58816	1.88503e-10
ENSDARG00000036161	hnrnpa0l	0.741074	1.88712e-10
ENSDARG00000030215	matn1	0.610978	1.90507e-10
ENSDARG00000028096	cldn23a	0.871842	1.94111e-10
ENSDARG00000076480	mcf2lb	-0.951668	1.94206e-10
ENSDARG00000008363	mcl1b	0.643616	2.01551e-10
ENSDARG00000013961	slc31a1	0.773092	2.04373e-10
ENSDARG00000077002	igsf3	-0.650034	2.11599e-10
ENSDARG00000008306	rdh5	1.00423	2.16624e-10
ENSDARG00000056732	her4.1	-1.45254	2.16736e-10
ENSDARG00000094265	si:dkey-183n20.15	-3.08965	2.17189e-10
ENSDARG00000105028	toporsb	0.712321	2.20523e-10
ENSDARG00000052604	cpeb2	0.663214	2.27473e-10
ENSDARG00000055133	cenpf	-0.921569	2.2936e-10
ENSDARG00000088238	kansl1b	0.945965	2.45027e-10
ENSDARG00000070654	pex5	-0.872988	2.45557e-10
ENSDARG00000061400	csgalnact2	-0.939061	2.45846e-10
ENSDARG00000071203	sptssa	0.885447	2.49697e-10
ENSDARG00000070441	zdhhc17	-0.888589	2.53786e-10
ENSDARG00000117493	BX511218.1	0.942369	2.54131e-10
ENSDARG00000005010	si:dkeyp-2e4.8	-1.80581	2.54237e-10
ENSDARG00000090976	NABP2	-0.747786	2.58311e-10
ENSDARG00000031343	rab6bb	-0.709704	2.59641e-10
ENSDARG00000117537	CABZ01044154.1	-0.820175	2.66375e-10
ENSDARG00000053479	gdf6a	-1.3344	2.67382e-10
ENSDARG00000045864	lmod2b	-1.16718	2.73252e-10
ENSDARG00000024642	pip5k1ab	-0.631993	2.75218e-10
ENSDARG00000076439	ppp4cb	0.75302	2.85156e-10
ENSDARG00000002127	stam	-0.77395	2.96962e-10
ENSDARG00000076122	si:ch211-160b11.4	-1.60904	3.00017e-10
ENSDARG00000059642	mtmr14	-0.68555	3.02045e-10
ENSDARG00000075331	golga4	-0.607918	3.02045e-10
ENSDARG00000074863	si:dkey-112m2.1	-2.01442	3.0437e-10
ENSDARG00000062972	hip1	-0.590477	3.10522e-10
ENSDARG00000079802	aanat2	-1.19985	3.1191e-10
ENSDARG00000058660	ilf3a	-0.700884	3.14889e-10
ENSDARG00000115464	opn1lw1	-2.93682	3.30387e-10
ENSDARG00000041540	sult1st2	0.972798	3.36768e-10
ENSDARG00000006467	pcdh8	-1.13688	3.53959e-10
ENSDARG00000086623	vav3a	-1.37093	3.58331e-10
ENSDARG00000043729	plac8.1	0.794	3.58703e-10
ENSDARG00000012790	tmem161a	0.631449	3.59244e-10
ENSDARG00000011821	plod2	0.72195	3.60665e-10
ENSDARG00000098121	FP101882.1	1.37714	3.6094e-10
ENSDARG00000005834	gatad2b	0.610806	3.62852e-10
ENSDARG00000060569	tmem229b	-0.639549	3.62852e-10
ENSDARG00000116973	srpk1a	-0.820837	3.72303e-10
ENSDARG00000087753	CR388166.1	2.50431	3.83876e-10
ENSDARG00000105243	ogt.1	-0.806786	3.97603e-10
ENSDARG00000027199	smad1	0.703083	4.15725e-10
ENSDARG00000042041	tal2	-0.834862	4.30696e-10
ENSDARG00000012135	fbxl2	-0.713611	4.33176e-10
ENSDARG00000033182	arl4ab	0.709667	4.39072e-10
ENSDARG00000002791	atp1a1a.1	0.682046	4.43029e-10
ENSDARG00000037865	cln3	-1.12995	4.44791e-10
ENSDARG00000073847	rbm15	-0.67036	4.56933e-10
ENSDARG00000059567	si:ch73-281f12.4	0.831354	4.71765e-10
ENSDARG00000045015	cyp27b1	1.66731	4.72103e-10
ENSDARG00000077236	hspb6	1.14032	4.86588e-10
ENSDARG00000063223	arl14	1.06847	4.92803e-10
ENSDARG00000052747	gpatch3	0.729668	5.13096e-10
ENSDARG00000035909	mfsd2ab	2.08798	5.1923e-10
ENSDARG00000021032	foxd3	-0.828367	5.4332e-10
ENSDARG00000105564	si:ch73-367j5.3	5.19948	5.4332e-10
ENSDARG00000073801	si:dkeyp-104h9.5	-0.754894	5.44213e-10
ENSDARG00000075017	myzap	0.916601	5.58087e-10
ENSDARG00000091215	rpz2	0.803499	5.60461e-10
ENSDARG00000055989	tmem161b	-1.09216	5.63411e-10
ENSDARG00000056427	auts2a	0.615541	5.64392e-10
ENSDARG00000076462	ndnfl	-0.738833	5.81616e-10
ENSDARG00000040869	upp1	0.839102	5.84706e-10
ENSDARG00000078166	si:dkey-78p8.1	-1.46182	6.00562e-10
ENSDARG00000012788	foxa3	0.777306	6.02003e-10
ENSDARG00000059327	gata2a	0.861399	6.20496e-10
ENSDARG00000029546	grem1a	1.75367	6.30871e-10
ENSDARG00000086112	si:ch211-266i6.3	-0.744005	6.36321e-10
ENSDARG00000030107	si:ch211-207i1.2	-0.677012	6.36542e-10
ENSDARG00000062040	atp8b5a	-1.27012	6.40489e-10
ENSDARG00000077488	si:ch73-289h5.4	-1.96044	6.54352e-10
ENSDARG00000111667	ela2	-1.31621	6.8635e-10
ENSDARG00000105136	ccdc50	0.750095	6.86553e-10
ENSDARG00000010946	cbsb	0.620926	7.01494e-10
ENSDARG00000100308	SEMA4F	-1.1102	7.24323e-10
ENSDARG00000101695	si:dkey-26m3.3	-1.19893	7.24323e-10
ENSDARG00000102418	enc2	-0.788633	7.29383e-10
ENSDARG00000099931	pcdh1g26	-0.856995	7.49936e-10
ENSDARG00000007382	ubtd1a	0.971726	7.58908e-10
ENSDARG00000045342	si:ch211-140b10.6	-1.78924	7.58908e-10
ENSDARG00000060297	arhgap35b	0.740057	7.64848e-10
ENSDARG00000038862	kcnb2	0.661155	7.71025e-10
ENSDARG00000016854	neurod2	-1.62561	7.84619e-10
ENSDARG00000020948	gmcl1	-0.722393	8.0681e-10
ENSDARG00000079671	plppr4a	-0.860996	8.21399e-10
ENSDARG00000006636	slitrk2	-0.941861	8.2383e-10
ENSDARG00000052104	atg4b	-0.853353	8.2383e-10
ENSDARG00000068941	zgc:113983	3.09991	8.27996e-10
ENSDARG00000110420	ctdsp2	-21.9974	8.38133e-10
ENSDARG00000056594	irx1b	-1.10945	8.44254e-10
ENSDARG00000053293	ftr14	-1.7287	8.45001e-10
ENSDARG00000113138	homeza	1.26775	8.50591e-10
ENSDARG00000057060	tvp23b	-1.19584	8.94304e-10
ENSDARG00000074453	zfx	0.597203	8.97386e-10
ENSDARG00000116265	BX649301.2	0.799182	9.00458e-10
ENSDARG00000069342	zgc:153115	0.677464	9.17064e-10
ENSDARG00000068257	kcne4	2.26118	9.20056e-10
ENSDARG00000019742	tlr4ba	8.04306	9.23258e-10
ENSDARG00000105477	si:dkey-88n24.12	2.26393	9.34529e-10
ENSDARG00000039669	TSTA3 (1 of many)	0.653674	9.37112e-10
ENSDARG00000100717	socs5a	-0.744263	9.37392e-10
ENSDARG00000010936	abcb4	0.653576	9.56094e-10
ENSDARG00000087162	tmem102	-0.790855	9.7411e-10
ENSDARG00000041887	sf3a1	0.722833	9.75328e-10
ENSDARG00000094460	CR354556.3	1.09984	9.97754e-10
ENSDARG00000079659	wdr53	0.634564	1.02736e-09
ENSDARG00000100407	si:ch211-166e11.5	-0.796436	1.02736e-09
ENSDARG00000040526	s1pr5a	0.976604	1.04622e-09
ENSDARG00000059348	rxfp3.3b	1.05022	1.05336e-09
ENSDARG00000005246	asb3	-1.4093	1.09648e-09
ENSDARG00000079850	dchs1b	1.01466	1.09877e-09
ENSDARG00000104968	si:ch211-227e10.1	0.801907	1.10072e-09
ENSDARG00000117662	CABZ01090219.1	0.7101	1.10084e-09
ENSDARG00000111037	BX511222.1	1.08635	1.1151e-09
ENSDARG00000103254	si:dkeyp-80d11.4	1.9152	1.11775e-09
ENSDARG00000092035	si:ch211-156j16.1	0.584873	1.18273e-09
ENSDARG00000060115	lrrn1	0.642376	1.1836e-09
ENSDARG00000088711	lgals1l1	0.916355	1.19513e-09
ENSDARG00000013813	fam219ab	0.607631	1.19857e-09
ENSDARG00000060362	nadkb	-1.17113	1.20306e-09
ENSDARG00000012311	myoz2a	0.921098	1.21459e-09
ENSDARG00000080337	NC_002333.4	0.707899	1.2285e-09
ENSDARG00000114749	chaf1a	0.785906	1.2285e-09
ENSDARG00000011743	pigo	-0.709735	1.24148e-09
ENSDARG00000034988	asb4	1.87044	1.24265e-09
ENSDARG00000073723	zgc:194679	-2.45664	1.27341e-09
ENSDARG00000114500	CU302436.1	7.95319	1.28061e-09
ENSDARG00000062934	gpr12	0.67098	1.28972e-09
ENSDARG00000105529	vgf	0.823581	1.31161e-09
ENSDARG00000100854	ago4	-0.618113	1.31692e-09
ENSDARG00000035508	barhl1a	-1.69989	1.33226e-09
ENSDARG00000037091	asah1a	-1.0696	1.34701e-09
ENSDARG00000036952	zgc:198371	-0.883506	1.35632e-09
ENSDARG00000070157	tgm2a	1.05528	1.36931e-09
ENSDARG00000074698	sdsl	0.646275	1.3829e-09
ENSDARG00000071113	xirp2a	0.978816	1.39246e-09
ENSDARG00000036772	pygo2	-0.770064	1.47135e-09
ENSDARG00000097244	zgc:174263	-0.762452	1.49346e-09
ENSDARG00000062181	bmt2	1.04008	1.50897e-09
ENSDARG00000076807	zgc:174268	0.870414	1.54438e-09
ENSDARG00000021896	asap3	-0.872581	1.54981e-09
ENSDARG00000095141	BX004962.2	2.93688	1.56601e-09
ENSDARG00000088116	gstm.3	0.74111	1.57708e-09
ENSDARG00000001999	adamts18	-0.867207	1.57814e-09
ENSDARG00000098162	zgc:77748	0.587428	1.58628e-09
ENSDARG00000109507	mbtps1	-0.778913	1.6124e-09
ENSDARG00000101626	arf6a	0.592604	1.62235e-09
ENSDARG00000060646	senp5	-1.02376	1.67012e-09
ENSDARG00000105352	hist1h4l	3.62957	1.71661e-09
ENSDARG00000103071	si:ch211-244c8.4	-0.644141	1.72425e-09
ENSDARG00000070458	zgc:153292	-2.13581	1.72796e-09
ENSDARG00000079128	becn1	-0.744557	1.72995e-09
ENSDARG00000114082	pcf11	1.49568	1.72995e-09
ENSDARG00000060849	dlgap4a	0.63346	1.73918e-09
ENSDARG00000003570	hsp90b1	0.809346	1.77056e-09
ENSDARG00000062020	gse1	0.642317	1.78534e-09
ENSDARG00000111619	hist1h4l	3.73382	1.79839e-09
ENSDARG00000088836	si:ch211-76m11.5	-0.9959	1.81413e-09
ENSDARG00000063276	msh3	1.16419	1.82683e-09
ENSDARG00000093317	si:ch211-209j10.6	1.44851	1.84888e-09
ENSDARG00000039828	zp3b	2.99557	1.862e-09
ENSDARG00000103682	AL954715.1	0.773284	1.92693e-09
ENSDARG00000099352	si:rp71-62i8.1	0.846696	1.97586e-09
ENSDARG00000114333	wee1	1.73401	2.00111e-09
ENSDARG00000100996	BX901898.2	1.80686	2.01827e-09
ENSDARG00000010169	myd88	0.876891	2.05484e-09
ENSDARG00000077151	cbln2b	-0.832987	2.06431e-09
ENSDARG00000087349	reep6	0.645125	2.09248e-09
ENSDARG00000100968	si:ch211-1a19.3	1.52711	2.0979e-09
ENSDARG00000106529	dut	0.600305	2.18844e-09
ENSDARG00000069478	slc13a3	-1.61891	2.22802e-09
ENSDARG00000020777	cep85l	0.703171	2.23222e-09
ENSDARG00000075625	lrig1	0.783334	2.25383e-09
ENSDARG00000092337	CU467861.4	0.766994	2.34447e-09
ENSDARG00000115368	tuft1a	1.06341	2.40203e-09
ENSDARG00000113707	si:ch211-113a14.19	4.26075	2.43717e-09
ENSDARG00000035978	ube3c	-0.674886	2.46996e-09
ENSDARG00000089940	znf1008	1.15936	2.50736e-09
ENSDARG00000040282	zgc:92590	-1.91207	2.52941e-09
ENSDARG00000075571	bicd2	-0.987779	2.55303e-09
ENSDARG00000044304	prrc1	0.765342	2.55785e-09
ENSDARG00000024874	dock4b	-0.722866	2.56742e-09
ENSDARG00000004392	hdr	-1.12858	2.59e-09
ENSDARG00000056102	uxs1	-0.726603	2.67428e-09
ENSDARG00000019969	smarcd3b	-0.718458	2.70083e-09
ENSDARG00000110186	CDCP1	-0.743004	2.79071e-09
ENSDARG00000058992	cers2b	0.614723	2.79159e-09
ENSDARG00000037738	fbxl3l	-2.23	2.80026e-09
ENSDARG00000104938	ftsj3	0.644493	2.80798e-09
ENSDARG00000005549	znf710b	-0.691139	2.86279e-09
ENSDARG00000086551	irs4a	0.617913	2.88481e-09
ENSDARG00000109856	rlbp1b	0.770092	2.9216e-09
ENSDARG00000035066	ubtf	0.58602	3.05538e-09
ENSDARG00000007125	asb6	-0.894385	3.08043e-09
ENSDARG00000091906	rbp7a	1.76697	3.11129e-09
ENSDARG00000029331	atxn7l3	-0.868675	3.21222e-09
ENSDARG00000105452	plxna1a	1.19272	3.21234e-09
ENSDARG00000044862	opn1lw1	-2.99425	3.24312e-09
ENSDARG00000059053	slc13a4	1.03749	3.24312e-09
ENSDARG00000094295	CR855337.1	-1.00183	3.26495e-09
ENSDARG00000093998	si:ch73-7i4.2	1.33148	3.29886e-09
ENSDARG00000062618	kcnj12b	-1.34617	3.34747e-09
ENSDARG00000087663	si:ch211-248l17.3	-1.81619	3.42025e-09
ENSDARG00000003383	asb8	-0.742895	3.65618e-09
ENSDARG00000007691	cul1b	-0.626111	3.76413e-09
ENSDARG00000006915	arl8ba	-0.864989	3.82117e-09
ENSDARG00000079508	fam114a2	-0.676582	3.99801e-09
ENSDARG00000036055	thap11	-0.779545	4.02638e-09
ENSDARG00000018361	sult1st3	0.887099	4.04663e-09
ENSDARG00000105350	si:ch1073-153i20.4	5.56135	4.17902e-09
ENSDARG00000061017	spns2	0.842918	4.30228e-09
ENSDARG00000103006	si:ch1073-303d10.1	0.798832	4.38601e-09
ENSDARG00000015506	pibf1	-0.717908	4.39885e-09
ENSDARG00000029075	pfkfb4b	1.09922	4.42871e-09
ENSDARG00000068123	gkap1	-0.682186	4.4535e-09
ENSDARG00000045153	slc16a8	2.049	4.59717e-09
ENSDARG00000069503	cldnh	0.656946	4.60662e-09
ENSDARG00000010816	slc7a14a	-0.699727	4.6313e-09
ENSDARG00000020242	fermt2	0.588449	4.7422e-09
ENSDARG00000020857	ccdc149b	-1.22352	4.78562e-09
ENSDARG00000017316	bag5	-1.1402	4.81139e-09
ENSDARG00000032242	tnnt2c	0.858476	4.91006e-09
ENSDARG00000080020	il13ra1	0.792384	4.97871e-09
ENSDARG00000034836	si:dkey-222n6.2	0.879834	5.14762e-09
ENSDARG00000015610	tubg1	-0.61754	5.2607e-09
ENSDARG00000117646	CABZ01072309.2	0.736119	5.5469e-09
ENSDARG00000099331	CABZ01064859.1	-1.21888	5.57544e-09
ENSDARG00000061195	cnnm2a	1.00276	5.63183e-09
ENSDARG00000060113	znf395a	0.9606	6.12663e-09
ENSDARG00000075269	si:dkey-20i10.7	-1.15981	6.17573e-09
ENSDARG00000074146	zgc:113452	-1.14248	6.32261e-09
ENSDARG00000092602	BX546499.1	-1.14321	6.36703e-09
ENSDARG00000045835	si:dkey-14d8.6	-1.16512	6.38248e-09
ENSDARG00000033854	abrab	0.643475	6.41897e-09
ENSDARG00000116529	CR352239.1	1.53527	6.59795e-09
ENSDARG00000103013	pcdh1g22	-0.712712	6.67006e-09
ENSDARG00000069829	rragca	-0.637375	6.77669e-09
ENSDARG00000095580	si:ch211-67e16.11	-0.836099	6.89325e-09
ENSDARG00000076766	zgc:163061	3.6128	7.1522e-09
ENSDARG00000063224	nxph2a	-0.969501	7.25731e-09
ENSDARG00000033501	zgc:64189	0.925942	7.29761e-09
ENSDARG00000061445	adcy6a	0.587405	7.3709e-09
ENSDARG00000089767	rnf130	-0.875036	7.37764e-09
ENSDARG00000011932	prkcbp1l	-0.594214	7.43043e-09
ENSDARG00000095322	fkbpl	-1.69659	7.4425e-09
ENSDARG00000095840	CU929426.1	5.4808	7.48075e-09
ENSDARG00000068705	tmem168a	-0.913958	7.51457e-09
ENSDARG00000033539	paics	0.820631	7.87543e-09
ENSDARG00000037260	toporsa	1.04089	7.87636e-09
ENSDARG00000055381	bambia	-0.619781	7.92059e-09
ENSDARG00000043179	bag4	-1.13825	7.94232e-09
ENSDARG00000016706	atic	0.948614	7.96332e-09
ENSDARG00000013415	lmna	0.640244	7.96696e-09
ENSDARG00000026383	si:dkey-27j5.5	1.4709	8.00092e-09
ENSDARG00000074262	nck1a	-0.870063	8.04256e-09
ENSDARG00000099985	ccn1l2	0.938143	8.24594e-09
ENSDARG00000102722	itih3b	-0.708993	8.39962e-09
ENSDARG00000057995	arl15b	-0.710957	8.51043e-09
ENSDARG00000054222	fbxl8	-2.83384	8.54051e-09
ENSDARG00000086591	si:ch211-113a14.11	7.57604	8.54051e-09
ENSDARG00000056259	tmem131	-0.884176	8.59698e-09
ENSDARG00000025071	brd8	-0.710433	8.67634e-09
ENSDARG00000069290	bida	1.55733	8.6868e-09
ENSDARG00000076972	plvapa	-1.11186	8.69413e-09
ENSDARG00000070228	cdk6	0.67946	8.70398e-09
ENSDARG00000103311	fbln1	0.877652	8.72658e-09
ENSDARG00000002084	lamb2	0.704298	8.75642e-09
ENSDARG00000040137	jdp2a	0.831128	8.75642e-09
ENSDARG00000011973	slc35d1a	1.20344	9.23829e-09
ENSDARG00000054103	ripply1	2.08088	9.44509e-09
ENSDARG00000074060	map3k14a	0.81695	9.46373e-09
ENSDARG00000069017	elnb	0.85601	9.53391e-09
ENSDARG00000099920	zgc:163040	4.80885	9.80857e-09
ENSDARG00000042920	sult3st3	1.27595	1.00088e-08
ENSDARG00000029457	cacna1sa	0.682192	1.00192e-08
ENSDARG00000104894	si:ch73-138e16.2	-1.77626	1.00704e-08
ENSDARG00000059244	arfip2a	-0.647394	1.01306e-08
ENSDARG00000092949	si:ch73-366i20.1	2.33463	1.02476e-08
ENSDARG00000026630	mark3b	0.713374	1.02966e-08
ENSDARG00000086851	si:dkey-264d12.5	-1.29467	1.03758e-08
ENSDARG00000104795	cxcl8a	2.38455	1.05915e-08
ENSDARG00000027222	adgrg1	0.75371	1.06903e-08
ENSDARG00000010472	atp1a2a	1.18003	1.07685e-08
ENSDARG00000099099	CABZ01015815.1	-0.93836	1.08004e-08
ENSDARG00000116608	pitx1	-0.78119	1.0931e-08
ENSDARG00000104264	XKR4	-0.836648	1.10265e-08
ENSDARG00000075943	si:ch211-250c4.5	2.99504	1.11627e-08
ENSDARG00000113326	leng8	-1.80425	1.1236e-08
ENSDARG00000017154	cables2b	0.934881	1.14737e-08
ENSDARG00000031261	sap30bp	-0.758705	1.16655e-08
ENSDARG00000042969	znf1035	0.628483	1.19266e-08
ENSDARG00000041205	slc6a1l	0.908226	1.20482e-08
ENSDARG00000057238	si:dkey-30k6.5	-1.37983	1.22417e-08
ENSDARG00000075211	chd7	0.968196	1.22906e-08
ENSDARG00000102658	zgc:174624	1.24092	1.23831e-08
ENSDARG00000104207	pcyt1bb	0.810569	1.23882e-08
ENSDARG00000036335	c1galt1c1	-0.650034	1.24189e-08
ENSDARG00000030376	grin2bb	-0.58724	1.25276e-08
ENSDARG00000027088	ptgdsb.1	0.591357	1.25649e-08
ENSDARG00000008491	si:ch211-107o10.3	0.951059	1.25895e-08
ENSDARG00000003998	phyhipla	-1.3193	1.26322e-08
ENSDARG00000103739	bahcc1a	0.641112	1.27555e-08
ENSDARG00000101865	pcdh1g30	-0.676129	1.29616e-08
ENSDARG00000013293	crispld1b	-0.72645	1.33963e-08
ENSDARG00000053625	anxa2b	0.642358	1.34121e-08
ENSDARG00000044356	tp63	-0.915906	1.40763e-08
ENSDARG00000036235	zbtb3	-1.13667	1.42434e-08
ENSDARG00000068370	ralgps1	-0.817496	1.47499e-08
ENSDARG00000074688	fbrs	0.684952	1.52936e-08
ENSDARG00000063233	baz1a	0.81933	1.56008e-08
ENSDARG00000105127	si:ch211-155e24.3	-0.658994	1.56045e-08
ENSDARG00000077353	rerea	0.592536	1.56552e-08
ENSDARG00000093357	nyap2b	0.690955	1.59495e-08
ENSDARG00000067848	nmrk2	0.982548	1.60417e-08
ENSDARG00000102615	fra10ac1	-1.3516	1.62109e-08
ENSDARG00000081145	dre-mir-181b-1	1.22719	1.68745e-08
ENSDARG00000078959	tpcn3	-0.965517	1.68913e-08
ENSDARG00000091003	il34	1.25855	1.80918e-08
ENSDARG00000082396	dre-mir-206-1	-3.53453	1.81221e-08
ENSDARG00000052138	slc1a2a	1.46859	1.82203e-08
ENSDARG00000031632	chst10	-1.2353	1.86558e-08
ENSDARG00000023448	galnt14	0.751848	1.8956e-08
ENSDARG00000069283	ercc8	-2.2753	1.93863e-08
ENSDARG00000095615	si:dkeyp-86h10.3	-1.16187	1.95853e-08
ENSDARG00000074476	odam	-1.36525	2.01172e-08
ENSDARG00000079964	dlx2a	-1.04865	2.01614e-08
ENSDARG00000093044	si:ch211-161h7.5	1.68633	2.05205e-08
ENSDARG00000061375	sgpl1	0.608224	2.07339e-08
ENSDARG00000003109	rcan1a	0.601897	2.09352e-08
ENSDARG00000039699	fam204a	-0.853836	2.09955e-08
ENSDARG00000074289	tuba4l	0.830458	2.10004e-08
ENSDARG00000018854	scaf4b	0.977851	2.11569e-08
ENSDARG00000062788	irg1l	1.66951	2.11792e-08
ENSDARG00000086459	si:ch211-165g14.1	-0.987093	2.20098e-08
ENSDARG00000116815	znf1024	0.676995	2.23242e-08
ENSDARG00000012896	anos1a	-0.615502	2.26793e-08
ENSDARG00000093932	ftr04	1.07079	2.34745e-08
ENSDARG00000003900	gpr61l	2.37892	2.3846e-08
ENSDARG00000018621	slc6a19a.1	-0.624569	2.38905e-08
ENSDARG00000031647	stat2	-1.04152	2.40271e-08
ENSDARG00000101361	znf644a	-0.646124	2.406e-08
ENSDARG00000036040	atg13	-0.635956	2.41998e-08
ENSDARG00000042807	slc16a4	-0.722751	2.43961e-08
ENSDARG00000113572	si:dkey-102c8.3	-0.73339	2.45127e-08
ENSDARG00000035719	arl5c	1.17814	2.47924e-08
ENSDARG00000060330	si:ch211-284e13.4	0.71254	2.53344e-08
ENSDARG00000077431	usf3	-0.661022	2.53344e-08
ENSDARG00000058218	fam151a	-0.952408	2.58429e-08
ENSDARG00000030604	phkg1a	0.671127	2.67032e-08
ENSDARG00000076644	kcnv2a	-1.56893	2.67401e-08
ENSDARG00000100918	prc1a	-0.692698	2.67938e-08
ENSDARG00000001549	sp3a	1.92241	2.70586e-08
ENSDARG00000070929	sox14	-0.871005	2.73695e-08
ENSDARG00000052522	snx11	-0.73671	2.74779e-08
ENSDARG00000052658	pptc7b	0.75449	2.77131e-08
ENSDARG00000093640	ugt5a2	1.51313	2.8999e-08
ENSDARG00000062152	chaf1a	0.750486	2.98732e-08
ENSDARG00000007711	rab3il1	-1.03781	3.01226e-08
ENSDARG00000039082	zgc:123010	-0.734411	3.01226e-08
ENSDARG00000088967	wnk4b	0.611362	3.03613e-08
ENSDARG00000051989	tmem187	-0.988402	3.06935e-08
ENSDARG00000094441	si:dkey-161j23.5	1.26199	3.11834e-08
ENSDARG00000053505	fbxo22	-0.798788	3.17278e-08
ENSDARG00000097612	si:dkey-24l11.2	-7.22694	3.18373e-08
ENSDARG00000100467	fkrp	-1.01177	3.19666e-08
ENSDARG00000062518	ulk1a	-1.02097	3.24464e-08
ENSDARG00000058200	plcxd2	-1.55454	3.3645e-08
ENSDARG00000087765	crygm2d10	-0.660271	3.38574e-08
ENSDARG00000079581	nyap2a	1.36689	3.41495e-08
ENSDARG00000002401	gale	0.857322	3.45528e-08
ENSDARG00000093354	si:ch211-57i17.2	1.63464	3.45528e-08
ENSDARG00000031483	col9a1b	1.57873	3.52265e-08
ENSDARG00000053425	serinc2l	-1.04191	3.55417e-08
ENSDARG00000002300	p2rx2	0.721853	3.56363e-08
ENSDARG00000019013	barhl1b	-0.793703	3.64745e-08
ENSDARG00000088124	adrb2a	-1.33231	3.69786e-08
ENSDARG00000114324	tsc22d3	1.12233	3.70388e-08
ENSDARG00000070467	lactbl1b	-0.979987	3.70655e-08
ENSDARG00000075859	mcf2la	-0.923711	3.70997e-08
ENSDARG00000104314	nrg1	0.783564	3.76026e-08
ENSDARG00000098883	stac3	0.59355	3.77721e-08
ENSDARG00000076238	gramd1c	-1.06494	3.78665e-08
ENSDARG00000057042	tm2d1	-1.02813	3.84427e-08
ENSDARG00000057110	slc25a1a	-0.68845	3.91434e-08
ENSDARG00000045139	ca7	-1.51038	4.0408e-08
ENSDARG00000044417	disp1	0.674684	4.22371e-08
ENSDARG00000100642	plppr1	-0.696352	4.24509e-08
ENSDARG00000117663	AL935295.2	1.83232	4.27006e-08
ENSDARG00000113660	si:ch211-196f19.1	-1.74551	4.33806e-08
ENSDARG00000015674	msx3	-0.952091	4.37617e-08
ENSDARG00000041237	med18	-1.29959	4.38873e-08
ENSDARG00000057519	pcdh1g9	-0.764365	4.38873e-08
ENSDARG00000041433	si:dkey-7c18.24	-0.857955	4.45935e-08
ENSDARG00000103038	pik3r3a	1.1021	4.50593e-08
ENSDARG00000053488	si:ch73-22a13.3	2.82287	4.54302e-08
ENSDARG00000008979	golga1	-0.642281	4.58341e-08
ENSDARG00000052905	zgc:165423	0.641804	4.62728e-08
ENSDARG00000090116	znf1136	0.992053	4.72095e-08
ENSDARG00000094396	CR848841.1	2.79603	4.76028e-08
ENSDARG00000062662	lmod3	0.889548	4.77866e-08
ENSDARG00000103586	si:dkey-65j6.2	0.685872	4.93889e-08
ENSDARG00000112454	FO744833.2	-0.981613	4.94093e-08
ENSDARG00000099902	il17rc	-1.17023	5.08564e-08
ENSDARG00000076419	si:dkeyp-117b11.2	-1.65666	5.12404e-08
ENSDARG00000096990	si:ch1073-340i21.2	1.4438	5.17911e-08
ENSDARG00000005176	zgc:101040	-1.13729	5.26881e-08
ENSDARG00000024654	pgm3	0.802034	5.35794e-08
ENSDARG00000104716	zgc:91849	1.09926	5.36055e-08
ENSDARG00000061651	marveld2b	-1.0467	5.36356e-08
ENSDARG00000095034	zgc:162928	0.82261	5.42961e-08
ENSDARG00000104906	mtr	0.612309	5.48786e-08
ENSDARG00000097001	FP245462.1	2.25176	5.61702e-08
ENSDARG00000078571	wdr6	-1.09566	5.73226e-08
ENSDARG00000008639	kifap3a	-0.802552	5.74368e-08
ENSDARG00000077317	snx29	-0.667512	5.79147e-08
ENSDARG00000011886	pdca	0.939518	5.98489e-08
ENSDARG00000031664	sox21a	1.14123	6.0184e-08
ENSDARG00000102506	lrp2a	0.639825	6.05021e-08
ENSDARG00000067966	fem1a	0.648437	6.0891e-08
ENSDARG00000074739	slitrk3b	-1.4333	6.1555e-08
ENSDARG00000067592	BX901974.1	0.858317	6.32641e-08
ENSDARG00000099564	atoh1b	-3.51503	6.35028e-08
ENSDARG00000092636	AL935295.1	2.09901	6.37513e-08
ENSDARG00000094602	si:dkey-7n6.2	1.09999	6.42227e-08
ENSDARG00000080922	5S_rRNA	3.4824	6.64311e-08
ENSDARG00000052496	arhgap45a	1.27581	6.83895e-08
ENSDARG00000007477	fbxo8	-0.893056	7.20146e-08
ENSDARG00000112349	CABZ01015105.1	-1.04098	7.23035e-08
ENSDARG00000113729	etv5a	1.0809	7.23035e-08
ENSDARG00000112647	si:dkey-108k21.24	4.59707	7.27593e-08
ENSDARG00000042379	zgc:103681	1.09831	7.75361e-08
ENSDARG00000094316	si:rp71-80o10.4	1.78265	7.84297e-08
ENSDARG00000115875	si:ch211-113a14.19	3.58288	7.95214e-08
ENSDARG00000042341	tmem251	-0.917718	8.00786e-08
ENSDARG00000089399	tmem176l.2	-0.720049	8.0959e-08
ENSDARG00000019304	phactr3b	0.673325	8.32528e-08
ENSDARG00000104306	LO018474.1	-0.632978	8.40218e-08
ENSDARG00000019179	lrit1a	0.747902	8.8049e-08
ENSDARG00000070408	ccnd2b	1.2351	9.0437e-08
ENSDARG00000104502	si:ch211-266c8.1	-1.11781	9.24656e-08
ENSDARG00000024940	rnf144b	-0.823077	9.29428e-08
ENSDARG00000037533	mep1b	-1.42556	9.29428e-08
ENSDARG00000009266	uevld	0.969777	9.32087e-08
ENSDARG00000112444	nupr1b	-0.792242	9.36859e-08
ENSDARG00000053152	pcmtd1	-0.598688	9.48244e-08
ENSDARG00000016866	fam102ab	0.589893	9.58161e-08
ENSDARG00000101286	5S_rRNA	1.78891	9.82858e-08
ENSDARG00000092556	si:ch211-214j8.12	-1.61525	1.00017e-07
ENSDARG00000007671	ghrb	-0.811922	1.00698e-07
ENSDARG00000070346	hoxc8a	0.721159	1.00874e-07
ENSDARG00000110040	CABZ01092781.1	1.08465	1.0112e-07
ENSDARG00000039150	lgmn	-0.669624	1.01127e-07
ENSDARG00000117445	CABZ01067151.2	1.39838	1.03127e-07
ENSDARG00000117774	BX571809.2	0.996075	1.04798e-07
ENSDARG00000112959	CABZ01072309.1	0.882346	1.06454e-07
ENSDARG00000110256	BX548067.2	-1.5767	1.07121e-07
ENSDARG00000086494	znf970	-2.01602	1.11111e-07
ENSDARG00000100666	ep300a	0.593306	1.11808e-07
ENSDARG00000056743	cavin4b	0.592751	1.129e-07
ENSDARG00000032708	arl4cb	0.645106	1.13925e-07
ENSDARG00000095665	si:ch211-191a16.2	-2.1473	1.14118e-07
ENSDARG00000059682	slc43a3a	-1.06418	1.16172e-07
ENSDARG00000052413	crfb12	-1.34153	1.16696e-07
ENSDARG00000074118	ftr12	-1.26573	1.18019e-07
ENSDARG00000076790	crygm2d16	-0.637689	1.18967e-07
ENSDARG00000103556	si:ch211-218g23.6	3.45158	1.18967e-07
ENSDARG00000061819	wscd2	-0.82696	1.20582e-07
ENSDARG00000019835	nkx2.1	-1.77532	1.24657e-07
ENSDARG00000054456	clip3	-0.612528	1.24819e-07
ENSDARG00000043442	zgc:153665	0.777282	1.25152e-07
ENSDARG00000074588	METTL18	-1.33203	1.25304e-07
ENSDARG00000103286	kcnk4a	0.793273	1.26272e-07
ENSDARG00000104715	zgc:171422	-0.767309	1.28883e-07
ENSDARG00000004692	nabp1a	-0.714146	1.31479e-07
ENSDARG00000104197	ptpn22	-1.29691	1.34753e-07
ENSDARG00000112015	CR381686.5	0.689704	1.34753e-07
ENSDARG00000071684	rx1	0.843499	1.35331e-07
ENSDARG00000071076	ldhbb	-0.811874	1.35703e-07
ENSDARG00000043006	gnav1	-1.05559	1.367e-07
ENSDARG00000009567	spegb	0.59438	1.39114e-07
ENSDARG00000096373	BX936397.2	3.18177	1.42862e-07
ENSDARG00000091879	si:dkey-29d8.3	-1.69822	1.44813e-07
ENSDARG00000113474	CABZ01067151.1	1.57762	1.45855e-07
ENSDARG00000101861	cyp2k19	0.734917	1.46138e-07
ENSDARG00000039605	mat1a	0.59941	1.48309e-07
ENSDARG00000062216	narfl	-0.84912	1.50198e-07
ENSDARG00000035607	ankle2	-0.741815	1.55747e-07
ENSDARG00000095360	si:ch211-213b8.4	-1.10995	1.57409e-07
ENSDARG00000102040	CR356236.1	2.34772	1.59901e-07
ENSDARG00000117549	FQ790211.1	2.81418	1.64973e-07
ENSDARG00000045105	foxn2b	0.608972	1.66957e-07
ENSDARG00000109647	snx18a	1.27789	1.68146e-07
ENSDARG00000019774	zhx3	-0.59394	1.6821e-07
ENSDARG00000069548	zgc:162780	-1.12217	1.70498e-07
ENSDARG00000078683	zmp:0000000524	0.665949	1.74195e-07
ENSDARG00000056004	sprn	-1.00143	1.79165e-07
ENSDARG00000113310	zgc:111986	-0.8028	1.80493e-07
ENSDARG00000021985	ercc2	-0.722768	1.80651e-07
ENSDARG00000104836	myom1b	0.760732	1.80822e-07
ENSDARG00000071209	oprl1	-1.14215	1.82691e-07
ENSDARG00000054208	phkg2	-0.604974	1.91009e-07
ENSDARG00000058327	neu3.3	-1.92604	1.9304e-07
ENSDARG00000096398	si:ch211-276a17.5	-0.932028	1.9304e-07
ENSDARG00000010312	cp	0.71329	1.97104e-07
ENSDARG00000097617	si:ch211-178n15.1	0.662021	1.98004e-07
ENSDARG00000026865	fam107b	0.663473	2.01174e-07
ENSDARG00000089019	si:ch211-175m2.5	-1.32937	2.02147e-07
ENSDARG00000056473	chaf1b	0.781136	2.03325e-07
ENSDARG00000058032	si:dkey-6n6.2	-0.778257	2.03617e-07
ENSDARG00000070107	six7	0.590277	2.03617e-07
ENSDARG00000038199	cdab	1.11031	2.08269e-07
ENSDARG00000098932	gigyf1a	-0.689668	2.14727e-07
ENSDARG00000040779	med16	-1.29671	2.17819e-07
ENSDARG00000070555	ldlrad4a	0.835983	2.18654e-07
ENSDARG00000105641	si:ch211-98n17.5	0.92698	2.23499e-07
ENSDARG00000103507	n4bp2l2	-0.946624	2.26274e-07
ENSDARG00000091131	cry3b	-1.39515	2.28776e-07
ENSDARG00000077224	ypel2a	-1.2003	2.29661e-07
ENSDARG00000100148	znf1150	1.8322	2.37177e-07
ENSDARG00000069095	gls2a	0.798684	2.40415e-07
ENSDARG00000095325	si:dkey-49n23.3	1.03549	2.55072e-07
ENSDARG00000027187	kat8	1.38975	2.6225e-07
ENSDARG00000077588	pdgfc	-0.751422	2.62927e-07
ENSDARG00000076611	fbxo21	-0.972716	2.63232e-07
ENSDARG00000060620	lig4	-1.3447	2.66684e-07
ENSDARG00000101790	si:ch73-299h12.3	1.07608	2.70675e-07
ENSDARG00000003446	ippk	0.686007	2.72701e-07
ENSDARG00000042128	pacsin1b	-0.997203	2.73782e-07
ENSDARG00000070012	sesn2	1.21465	2.74949e-07
ENSDARG00000027777	tnfaip3	1.94823	2.76423e-07
ENSDARG00000045661	irf7	1.6581	2.77522e-07
ENSDARG00000059903	hs3st3l	-1.01509	2.8581e-07
ENSDARG00000076820	xkr8.2	-3.27503	2.87168e-07
ENSDARG00000112713	pou3f2b	-0.770687	2.92945e-07
ENSDARG00000040644	pxylp1	-0.729153	2.9393e-07
ENSDARG00000113363	CU571384.1	1.70819	2.9567e-07
ENSDARG00000055426	rwdd2b	-1.40278	2.98872e-07
ENSDARG00000102806	zgc:112234	5.94037	2.99712e-07
ENSDARG00000078995	tex11	1.96995	2.99851e-07
ENSDARG00000058357	ankrd33ba	-0.679146	3.01833e-07
ENSDARG00000044484	cdc23	-0.855507	3.04717e-07
ENSDARG00000056127	polr2gl	-0.830989	3.04995e-07
ENSDARG00000014910	panx1b	-1.17476	3.05199e-07
ENSDARG00000020450	cacng8a	-0.659808	3.05971e-07
ENSDARG00000011422	ryr1a	0.819187	3.07022e-07
ENSDARG00000057575	pnp4a	0.618443	3.09825e-07
ENSDARG00000103868	e2f1	0.960265	3.09993e-07
ENSDARG00000045873	frs2a	0.917511	3.11935e-07
ENSDARG00000087646	runx1	0.772704	3.12356e-07
ENSDARG00000022165	mgst1.2	0.680628	3.16093e-07
ENSDARG00000094447	CR354556.2	2.55988	3.20685e-07
ENSDARG00000114180	FP236812.2	4.42581	3.21247e-07
ENSDARG00000088841	dnal4b	-1.76813	3.2157e-07
ENSDARG00000115947	si:ch211-107o10.3	0.72191	3.21852e-07
ENSDARG00000114147	stard14	1.53451	3.24808e-07
ENSDARG00000105418	CU457819.4	6.00483	3.28057e-07
ENSDARG00000052089	CCKAR	-2.15754	3.3312e-07
ENSDARG00000105834	znf971	-1.63061	3.33383e-07
ENSDARG00000041623	mt2	0.685891	3.33424e-07
ENSDARG00000015070	pola2	0.688345	3.34243e-07
ENSDARG00000105318	hist1h4l	5.06444	3.35549e-07
ENSDARG00000074691	mms22l	1.17286	3.39779e-07
ENSDARG00000042409	RALGDS	0.736181	3.42958e-07
ENSDARG00000029307	rmc1	-0.610028	3.43509e-07
ENSDARG00000045482	stk38l	-0.65252	3.44301e-07
ENSDARG00000097077	CR318607.1	7.03535	3.46726e-07
ENSDARG00000052846	fsta	-0.713987	3.47968e-07
ENSDARG00000074600	gpr78a	1.23546	3.48232e-07
ENSDARG00000071493	olfm3a	-1.24685	3.49291e-07
ENSDARG00000077403	col8a1a	1.11917	3.55651e-07
ENSDARG00000078083	armc5	-0.817599	3.5636e-07
ENSDARG00000100805	si:ch1073-209e23.1	0.71681	3.60628e-07
ENSDARG00000070343	hoxc6a	0.830317	3.65474e-07
ENSDARG00000093463	CU693484.1	1.33208	3.69019e-07
ENSDARG00000027360	si:ch211-106h11.3	-0.993046	3.71019e-07
ENSDARG00000078703	unm_hu7910	0.718603	3.74226e-07
ENSDARG00000104829	zgc:112146	0.723277	3.75228e-07
ENSDARG00000099069	bsk146	-0.640685	3.77553e-07
ENSDARG00000105525	BX571680.1	-1.09261	3.85222e-07
ENSDARG00000019525	tbcelb	-0.788687	3.86465e-07
ENSDARG00000036816	pou2f2a	0.603916	3.93447e-07
ENSDARG00000062315	sik2b	0.58541	4.01287e-07
ENSDARG00000097780	BX649559.1	1.95579	4.01881e-07
ENSDARG00000054032	rab24	-1.00696	4.0435e-07
ENSDARG00000053110	pkib	-0.751219	4.04531e-07
ENSDARG00000098235	actr5	-1.02602	4.08687e-07
ENSDARG00000110967	FP102169.1	0.766591	4.08687e-07
ENSDARG00000029783	dedd	-0.625039	4.08911e-07
ENSDARG00000114241	cited4b	0.818558	4.17238e-07
ENSDARG00000095508	BX649622.1	1.2182	4.22165e-07
ENSDARG00000098133	si:ch211-281k19.2	4.98895	4.22165e-07
ENSDARG00000010602	zgc:112294	-1.36622	4.34066e-07
ENSDARG00000092245	BX000447.1	0.914474	4.41007e-07
ENSDARG00000114227	CABZ01075242.1	0.854179	4.44997e-07
ENSDARG00000063079	ago3b	0.976983	4.4547e-07
ENSDARG00000042872	zdhhc8a	-0.996779	4.48812e-07
ENSDARG00000069293	ahsg2	-0.954031	4.50748e-07
ENSDARG00000016439	slc7a1a	0.598041	4.53544e-07
ENSDARG00000033451	atpsckmt	-1.30835	4.63607e-07
ENSDARG00000087911	psme4a	-0.977447	4.72986e-07
ENSDARG00000027676	si:ch211-133l5.8	-1.56717	4.82465e-07
ENSDARG00000087832	bcl3	2.15098	5.05451e-07
ENSDARG00000029894	slc2a15a	1.15486	5.13231e-07
ENSDARG00000069817	crygm2d17	-0.58654	5.15754e-07
ENSDARG00000097461	BX957326.4	2.19021	5.16467e-07
ENSDARG00000040427	acot19	-1.19851	5.20116e-07
ENSDARG00000057921	ccdc136b	-0.963133	5.27447e-07
ENSDARG00000099596	btd	-1.13802	5.32063e-07
ENSDARG00000018111	kdm7aa	-0.897227	5.34388e-07
ENSDARG00000056458	lhfpl5b	-0.901044	5.54007e-07
ENSDARG00000045304	mtfr1	0.805087	5.59601e-07
ENSDARG00000007369	tcf7l1b	0.90752	5.62087e-07
ENSDARG00000117784	CU151886.1	2.44846	5.62847e-07
ENSDARG00000077943	ints5	-1.08827	6.02251e-07
ENSDARG00000056886	tbccd1	-1.49807	6.09052e-07
ENSDARG00000052059	PAQR9	0.656194	6.0963e-07
ENSDARG00000114892	ythdc1	-0.646064	6.10917e-07
ENSDARG00000060835	tecpr2	-0.786984	6.21256e-07
ENSDARG00000099177	dok1b	-1.05162	6.35365e-07
ENSDARG00000059870	clk2b	-0.719592	6.36147e-07
ENSDARG00000010710	msi1	-0.645344	6.37013e-07
ENSDARG00000114562	arntl1b	-1.09056	6.41525e-07
ENSDARG00000054060	pof1b	0.665533	6.52663e-07
ENSDARG00000033957	trmt44	-1.12412	6.69643e-07
ENSDARG00000112402	rfc3	0.628337	6.74121e-07
ENSDARG00000102266	isg20l2	-1.1453	6.79731e-07
ENSDARG00000115115	col9a1b	1.64175	6.79957e-07
ENSDARG00000102720	zgc:123284	-2.21568	7.11535e-07
ENSDARG00000029830	myf6	-1.14387	7.15664e-07
ENSDARG00000077650	tnksa	0.664018	7.25248e-07
ENSDARG00000016725	gadd45gb.1	-0.587376	7.3586e-07
ENSDARG00000004445	grm5a	-0.806779	7.38019e-07
ENSDARG00000068182	crb3b	-1.40446	7.38019e-07
ENSDARG00000028581	jkamp	-0.989176	7.3974e-07
ENSDARG00000018559	kdm7ab	-0.631466	7.46714e-07
ENSDARG00000004306	klhl18	-0.94066	7.47011e-07
ENSDARG00000055459	dlgap3	0.99466	7.69882e-07
ENSDARG00000078550	zgc:194839	-1.27726	7.73994e-07
ENSDARG00000075990	acap3a	-0.948514	7.77071e-07
ENSDARG00000113879	prpf18	-0.994424	7.81983e-07
ENSDARG00000103380	si:ch73-21k16.1	0.592843	7.95012e-07
ENSDARG00000105792	or115-9	3.34723	7.99053e-07
ENSDARG00000039125	map4k5	-0.763576	8.00854e-07
ENSDARG00000069420	trim23	-0.725397	8.03967e-07
ENSDARG00000056475	trnau1apb	-0.754173	8.04932e-07
ENSDARG00000114169	CR354435.2	6.73653	8.10631e-07
ENSDARG00000093237	si:ch211-89o9.4	1.30726	8.11662e-07
ENSDARG00000053481	entpd5a	-0.792707	8.1295e-07
ENSDARG00000054213	hectd1	0.789297	8.18637e-07
ENSDARG00000068199	pld3	-0.747983	8.33659e-07
ENSDARG00000057491	n4bp1	0.632455	8.33986e-07
ENSDARG00000105023	selplg	1.57588	8.33986e-07
ENSDARG00000007737	zyg11	-0.855313	8.35676e-07
ENSDARG00000097750	CR854827.3	1.92054	8.40558e-07
ENSDARG00000044914	suclg2	0.585204	8.46444e-07
ENSDARG00000081800	MIR199B	2.64759	8.57304e-07
ENSDARG00000078755	plppr4b	-1.0201	8.57436e-07
ENSDARG00000009153	pla2g1b	-0.769599	8.77534e-07
ENSDARG00000061147	zfp64	-1.13652	8.77534e-07
ENSDARG00000103713	cd248a	-0.67079	8.78118e-07
ENSDARG00000103098	si:ch211-280a23.2	6.60132	8.88868e-07
ENSDARG00000001785	irx2a	-1.09064	9.03518e-07
ENSDARG00000005095	glcea	-0.830442	9.38131e-07
ENSDARG00000070522	cacna1ia	2.23298	9.39592e-07
ENSDARG00000101819	CU984583.1	1.32235	9.39592e-07
ENSDARG00000055255	pitpnm3	-1.31153	9.63559e-07
ENSDARG00000102058	si:dkeyp-11e3.1	-1.28537	9.67809e-07
ENSDARG00000061974	grhl2b	-0.863958	9.74729e-07
ENSDARG00000016724	zgc:162339	-1.34107	9.76504e-07
ENSDARG00000090721	prdm2a	-0.627206	9.79713e-07
ENSDARG00000095051	si:ch211-236l14.1	2.16417	9.80205e-07
ENSDARG00000043182	hhla2a.1	-0.872068	9.8335e-07
ENSDARG00000097389	BX530407.4	4.28938	9.8685e-07
ENSDARG00000099493	CR847906.1	0.641194	9.88357e-07
ENSDARG00000029406	h2afx	0.643175	9.90547e-07
ENSDARG00000077697	si:dkey-105i14.1	-1.76992	9.90625e-07
ENSDARG00000096701	si:dkey-21e13.3	-0.965998	9.98635e-07
ENSDARG00000039490	pitpnaa	0.640236	9.99613e-07
ENSDARG00000052109	zgc:114041	1.56731	1.00724e-06
ENSDARG00000038095	socs1a	1.78493	1.01265e-06
ENSDARG00000112930	CT737184.2	-1.20445	1.02866e-06
ENSDARG00000057143	nradd	0.690868	1.03885e-06
ENSDARG00000071251	ppp1r18	0.612666	1.05169e-06
ENSDARG00000076144	icam3	0.860196	1.05329e-06
ENSDARG00000018856	dclk1a	0.590872	1.0552e-06
ENSDARG00000030251	klhl36	-1.32091	1.05914e-06
ENSDARG00000105147	osbpl1a	-0.724602	1.06715e-06
ENSDARG00000063553	rlf	-0.647714	1.08189e-06
ENSDARG00000069706	prmt6	-1.36245	1.08459e-06
ENSDARG00000013150	dhx16	-0.624185	1.09596e-06
ENSDARG00000114858	lrsam1	-1.26354	1.11049e-06
ENSDARG00000071013	arl6ip6	-0.876673	1.13745e-06
ENSDARG00000058734	prdx1	0.696325	1.16258e-06
ENSDARG00000016143	xiap	0.739902	1.1639e-06
ENSDARG00000095241	mybl2a	0.846279	1.16991e-06
ENSDARG00000060395	si:dkey-57k2.7	-0.921511	1.18822e-06
ENSDARG00000116511	npas4l	2.44069	1.19049e-06
ENSDARG00000096546	nrp2a	0.587828	1.20321e-06
ENSDARG00000111515	CABZ01061498.1	0.951399	1.20843e-06
ENSDARG00000012390	kcnk5b	0.744086	1.21296e-06
ENSDARG00000099519	zgc:66475	-0.786276	1.22817e-06
ENSDARG00000027153	gabrr3a	-1.38355	1.23768e-06
ENSDARG00000098535	BX004823.1	1.51405	1.23944e-06
ENSDARG00000100121	si:dkey-21c1.8	1.53366	1.24003e-06
ENSDARG00000063242	ttc13	-0.590378	1.25756e-06
ENSDARG00000074396	fscn2b	0.610685	1.26202e-06
ENSDARG00000054609	slco2b1	-0.864591	1.26596e-06
ENSDARG00000071082	p4ha1b	1.14883	1.30032e-06
ENSDARG00000109755	hist1h2a3	6.76046	1.30688e-06
ENSDARG00000113678	BX511082.1	-1.00815	1.31514e-06
ENSDARG00000009745	fbxw2	-0.996002	1.31595e-06
ENSDARG00000056292	vsx1	0.820122	1.318e-06
ENSDARG00000091609	spink4	-0.649628	1.3205e-06
[truncated: 4,528 more rows]
