# Supplementary material for: Characterization of Biological Pathways Regulating Acute Cold Resistance of Zebrafish
Source: Int J Mol Sci. 2021 Mar 16;22(6):3028. doi: 10.3390/ijms22063028 (PMC8001686; doi:10.3390/ijms22063028)
Supplement: Supplementary file 1 [file ijms-22-03028-s001.zip › Supplemental Materials/Table S5 Reads number and mapping statics.xlsx]

## Sheet: Sheet1
The first experiment
Sample name	Total read pairs #	Mapped reads #	Mapping rates %
ctrl_96hpf#1	30648481	26204251	85.4993
ctrl_96hpf#2	25935603	22094192	85.1887
ctrl_96hpf#3	35401226	30385038	85.8305
ctrl_97hpf#1	24227081	20749888	85.6475
ctrl_97hpf#2	24447710	20891446	85.4536
ctrl_97hpf#3	21128840	18028005	85.3242
ctrl_98hpf#1	21319119	18315490	85.9111
ctrl_98hpf#2	24941380	21292202	85.369
ctrl_98hpf#3	24861284	21086666	84.8173
ctrl_102hpf#1	20292522	17323906	85.3709
ctrl_102hpf#2	23492391	20018724	85.2137
ctrl_102hpf#3	20725558	17789315	85.8327
ctrl_108hpf#1	29662269	24852303	83.7842
ctrl_108hpf#2	26680766	22760476	85.3067
ctrl_108hpf#3	30146033	25683646	85.1974
ctrl_132hpf#1	27384574	23114704	84.4078
ctrl_132hpf#2	30660762	26410189	86.1368
ctrl_132hpf#3	37841601	32184308	85.0501
lc_1h#1	35248718	30066018	85.2968
lc_1h#2	34533587	29524362	85.4946
lc_1h#3	33958100	29018092	85.4526
lc_2h#1	31936266	27311703	85.5194
lc_2h#2	32169950	27218105	84.6072
lc_2h#3	33804693	28800961	85.1981
lc_6h#1	33912597	28720948	84.6911
lc_6h#2	34622036	29213150	84.3773
lc_6h#3	37578689	31709500	84.3816
lc_12h#1	38631361	32484248	84.0878
lc_12h#2	32085173	26746320	83.3604
lc_12h#3	33512452	27647459	82.4991
lc_24h#1	27997786	23374273	83.4861
lc_24h#2	28965068	24245175	83.7049
lc_24h#3	31195529	26067650	83.5621
re_1h#1	25883590	22088771	85.3389
re_1h#2	34515378	29369940	85.0923
re_1h#3	31090829	26464735	85.1207
re_2h#1	34273410	29211084	85.2296
re_2h#2	25649463	22095106	86.1426
re_2h#3	31027133	26542159	85.545
re_6h#1	33299889	28368639	85.1914
re_6h#2	30667280	26199519	85.4315
re_6h#3	29119374	24709950	84.8574
re_12h#1	32399989	27485947	84.8332
re_12h#2	29153677	24878305	85.3351
re_12h#3	31967666	27217606	85.141
re_24h#1	26704073	22786749	85.3306
re_24h#2	30043805	25624798	85.2915
re_24h#3	29052478	24700115	85.019
er_ab#1	28264052	24083389	85.2086
er_ab#2	35346908	30267404	85.6296
er_ab#3	24803845	21142836	85.2402
er_nor#1	25191768	21521257	85.4297
er_nor#2	30173073	25726506	85.2631
er_nor#3	28533509	24320707	85.2356
The second experiment
Sample name	Total read pairs #	Mapped reads #	Mapping rates %
96hpf#1	20925853	13881509	66.3366
96hpf#2	22515639	15133655	67.214
96hpf#3	22706739	15439463	67.9951
28C-DMSO#1	19898976	12794254	64.296
28C-DMSO#2	21954323	14777001	67.3079
28C-DMSO#3	20905084	14332149	68.5582
28C-AS#1	22749168	15200268	66.8168
28C-AS#2	22714450	15295024	67.3361
28C-AS#3	22696217	15972642	70.3758
28C-PD#1	21055375	14518908	68.9558
28C-PD#2	21386571	14260315	66.6788
28C-PD#3	21055344	14000469	66.4937
28C-SB#1	21445762	14144460	65.9546
28C-SB#2	21679411	14862147	68.5542
28C-SB#3	21980603	14538798	66.1438
10C-DMSO#1	20188330	13314813	65.953
10C-DMSO#2	20021093	12948616	64.6749
10C-DMSO#3	19681048	12780840	64.9398
10C-AS#1	21099366	13904258	65.8989
10C-AS#2	19989928	12886025	64.4626
10C-AS#3	22440121	14666497	65.3584
10C-PD#1	21477390	14058859	65.4589
10C-PD#2	22224667	14459337	65.0599
10C-PD#3	21845223	14390817	65.8763
10C-SB#1	19986908	13957102	69.8312
10C-SB#2	22046004	14511877	65.8254
10C-SB#3	22298159	14445654	64.7841
