# Supplementary material for: Characterization of Biological Pathways Regulating Acute Cold Resistance of Zebrafish
Source: Int J Mol Sci. 2021 Mar 16;22(6):3028. doi: 10.3390/ijms22063028 (PMC8001686; doi:10.3390/ijms22063028)
Supplement: Supplementary file 1 [file ijms-22-03028-s001.zip › Supplemental Materials/Table S6 Identification of internal references.xlsx]

## Sheet: Sheet1
Stability of single genes
Gene name	GroupDif	GroupSD	Stability
mdh2	0.32	0.06	0.12
eif3eb	0.82	0.17	0.34
slc25a5	1.29	0.19	0.35
rpl15	1.34	0.17	0.49
rack1	2.04	0.27	0.59
vdac3	2.19	0.48	0.69
Stability of gene combinations
NO.	Gene1	Gene2	Stability
1	eif3eb	slc25a5	0.36
2	eif3eb	mdh2	0.24
3	eif3eb	rpl15	0.43
4	slc25a5	mdh2	0.25
5	slc25a5	rpl15	0.43
6	mdh2	rpl15	0.34
