# Supplementary material for: Characterization of Biological Pathways Regulating Acute Cold Resistance of Zebrafish
Source: Int J Mol Sci. 2021 Mar 16;22(6):3028. doi: 10.3390/ijms22063028 (PMC8001686; doi:10.3390/ijms22063028)
Supplement: Supplementary file 1 [file ijms-22-03028-s001.zip › Supplemental Materials/Table S7 Sequences and amplification efficiencies of the qPCR primers.xlsx]

## Sheet: Sheet1
Gene name	Description	Forward primer 5'-3'	Reverse primer 5'-3'	Amplicon size bp	Efficiency %
npas4a	neuronal PAS domain protein 4a	gaccacctcggacactcaat	gttgaatctgcagcgaaaca	150	93.7
fosab	v-fos FBJ murine osteosarcoma viral oncogene homolog Ab	ccgatacactgcaagctgaa	cttgcagatgggtttgtgtg	131	98.2
foxq1a	forkhead box Q1a	gttctttcgccattgagagc	gcaccataggatcgaagcat	130	102.9
egr4	early growth response 4	acctgtttgatgggttctgc	ccaagtgtccaaaaccgagt	110	102.8
per1b	period circadian clock 1b	cttcggagacctgagcaaac	cagcgcacacctcttgataa	90	98.3
nr1d1	nuclear receptor subfamily 1, group d, member 1	gtgaacaaccagctgcagaa	actgtaaggcctggacatgg	125	101.3
id3	inhibitor of DNA binding 3	tgtccagacggaggattttc	tgctccgagatacagcacac	140	98.7
h1f0	H1 histone family, member 0	cagcggagaagaagaaatcg	ttcaccttcttggctttgct	97	104.2
kat6b	K(lysine) acetyltransferase 6B	gcccagcaggtcatcatagt	tgacccttcaggttcaggtc	102	96.6
kat6a	K(lysine) acetyltransferase 6A	ctctaccagcacatgcgaaa	tggcaagcagacacagattc	136	101
Candidate internal references
eif3eb	eukaryotic translation initiation factor 3, subunit E, b	ttcttcctggttgcttgctt	gctgatgctgatgcactgat	96	104.4
slc25a5	solute carrier family 25 (mitochondrial carrier; adenine nucleotide translocator), member 5	cccccattgagagagtcaaa	gcagtccataatgcccttgt	92	102.7
vdac3	voltage-dependent anion channel 3	gttcccaacactgggaagaa	ccagccttcataacccagaa	138	98.1
mdh2	malate dehydrogenase 2, NAD (mitochondrial)	tcatcccagaacaatgcaaa	ggcgatatcaaagagggaca	120	99.2
rpl15	ribosomal protein L15	ggtgggtgaagactccacat	gcacagccttggtaatccat	107	104.6
